# Supplementary material for: Strengthening phage resistance of Streptococcus thermophilus by leveraging complementary defense systems
Source: Nat Commun. 2025 Aug 4;16:7142. doi: 10.1038/s41467-025-62408-3 (PMC12322248; doi:10.1038/s41467-025-62408-3)
Supplement: Supplementary file 3 — Supplementary Data 1 to 10 [file 41467_2025_62408_MOESM3_ESM.xlsx]

## Sheet: Data 1 - Genomes
Assembly Accession	Assembly Name	Strain Name	Sequence Length (bp)	Assembly Level	Assembly Release Date	Plasmids	Prophages
GCF_000011825.1	ASM1182v1	LMG 18311	1796846	Complete Genome	2004-11-15		No
GCF_000011845.1	ASM1184v1	CNRZ1066	1796226	Complete Genome	2004-11-15		No
GCF_000014485.1	ASM1448v1	LMD-9	1864178	Complete Genome	2006-10-13	contig_2: 4449 bp;contig_3: 3361 bp	No
GCF_000182875.1	ASM18287v1	ND03	1831949	Complete Genome	2010-11-19		No
GCF_000253395.1	ASM25339v1	JIM 8232	1929905	Complete Genome	2011-07-04		No
GCF_000262675.1	ASM26267v1	MN-ZLW-002	1848520	Complete Genome	2012-05-14		No
GCF_000335495.1	ASM33549v1	MTCC 5461	1619896	Contig	2013-02-01		No
GCF_000335515.1	ASM33551v1	MTCC 5460	1609365	Contig	2013-02-01		No
GCF_000500565.1	DGCC7710v1	DGCC 7710	1798341	Contig	2013-11-29		No
GCF_000521265.1	M17PTZA496VE	M17PTZA496	2065457	Chromosome	2014-01-24		Yes
GCF_025132835.1	ASM2513283v1	974	1898022	Contig	2022-09-10	NZ_RIFX01000038: 6705 bp	No
GCF_000521305.1	TH1436VE	TH1436	1782129	Chromosome	2014-01-24		No
GCF_000521325.1	MTH17CL396VE	MTH17CL396	1828225	Chromosome	2014-01-24		No
GCF_000572065.1	TH982VE	TH982	1789314	Chromosome	2015-02-13		No
GCF_000572095.1	TH1477VE	TH1477	1889556	Chromosome	2015-02-13		No
GCF_000698885.1	ASM69888v1	ASCC 1275	1845495	Complete Genome	2014-06-06		No
GCF_000836595.1	1F8CTVE	1F8CT	1746939	Chromosome	2015-02-18		No
GCF_000836675.1	TH985VE	TH985	1844433	Chromosome	2015-02-18		No
GCF_000971665.1	ASM97166v1	SMQ-301	1861792	Complete Genome	2015-04-13		No
GCF_001008015.1	ASM100801v1	MN-BM-A02	1850434	Complete Genome	2015-05-15		No
GCF_001266475.1	ASM126647v1	KLDS3.1012	1868018	Scaffold	2015-08-11		No
GCF_001280285.1	ASM128028v1	MN-BM-A01	1876516	Complete Genome	2015-09-09		No
GCF_001306395.1	ASM130639v1	C106	1769014	Contig	2015-09-30		No
GCF_001514435.1	ASM151443v1	S9	1787436	Complete Genome	2016-01-14		No
GCF_001624895.1	ASM162489v1	St1-WT	1747269	Scaffold	2016-04-20		No
GCF_001624915.1	ASM162491v1	St1-GS-2	1745240	Scaffold	2016-04-20		No
GCF_001663795.1	ASM166379v1	KLDS SM	1856787	Complete Genome	2016-06-14		No
GCF_001685375.1	ASM168537v1	CS8	1791656	Complete Genome	2016-07-15		No
GCF_001705585.1	ASM170558v1	KLDS 3.1003	1899956	Complete Genome	2016-08-16		No
GCF_001855705.1	ASM185570v1	ND07	1869510	Complete Genome	2016-10-28		No
GCF_001867185.1	ASM186718v1	UC8547del3	1773668	Contig	2016-11-07		No
GCF_001867245.1	ASM186724v1	UC8547	1789369	Contig	2016-11-07		No
GCF_002012365.1	ASM201236v1	APC151	1839134	Complete Genome	2017-03-03		No
GCF_002286255.1	ASM228625v1	ST3	1865056	Complete Genome	2017-09-05		No
GCF_002443035.1	ASM244303v1	B59671	1821173	Complete Genome	2017-10-04		No
GCF_002914925.1	ASM291492v1	BT01	1798291	Contig	2018-02-02	NZ_NIGT01000035: 3361 bp	No
GCF_002796635.1	ASM279663v1	St-9	1908640	Contig	2017-11-27		No
GCF_002796645.1	ASM279664v1	St-10	1848642	Contig	2017-11-27		No
GCF_025187645.1	ASM2518764v1	CIRM-BIA 1056	1737617	Contig	2022-09-13	NZ_RIJE01000018: 3474 bp	No
GCF_002796705.1	ASM279670v1	St-2	1886531	Contig	2017-11-27		No
GCF_002843115.1	ASM284311v1	DGCC 7710	1851207	Complete Genome	2017-12-14		No
GCF_002846075.1	ASM284607v1	GABA	1857468	Complete Genome	2017-12-21		No
GCF_002846155.1	ASM284615v1	EPS	1812305	Complete Genome	2017-12-21		No
GCF_025186525.1	ASM2518652v1	CIRM-BIA 1121	1736133	Contig	2022-09-13	NZ_RIHU01000002: 3628 bp	No
GCF_003129655.1	ASM312965v1	KU30	1790769	Contig	2018-05-16		No
GCF_003130445.1	ASM313044v1	05-34	1800321	Scaffold	2018-05-16		No
GCF_003402855.1	ASM340285v1	ST109	1788866	Complete Genome	2018-08-18		No
GCF_003443395.1	ASM344339v1	ST106	1856083	Complete Genome	2018-09-03		No
GCF_004114735.1	ASM411473v1	IDCC2201	1794836	Complete Genome	2019-01-28		No
GCF_004354505.1	ASM435450v1	ATCC 19258	2074705	Scaffold	2019-03-18		Yes
GCF_005864465.1	ASM586446v1	FAM 13496	1836358	Contig	2019-05-23		No
GCF_025187445.1	ASM2518744v1	CIRM-BIA 1364	1763537	Contig	2022-09-13	NZ_RIIV01000042: 4328 bp	No
GCF_009709655.1	ASM970965v1	BIO1488	1748571	Contig	2019-11-26		No
GCF_009856565.1	ASM985656v1	EU01	1948689	Complete Genome	2020-01-11		No
GCF_010120595.1	ASM1012059v1	ATCC 19258	2102268	Complete Genome	2020-01-29		Yes
GCF_010500735.1	ASM1050073v1	MV-FAST4	1826564	Contig	2020-02-12		No
GCF_010692845.1	ASM1069284v1	PNGR-Z-K3	1929905	Chromosome	2020-02-18		No
GCF_011801285.1	ASM1180128v1	ST64987	1839050	Complete Genome	2020-03-31	contig_2:7976 bp	No
GCF_013307185.1	ASM1330718v1	CS5	1857164	Complete Genome	2020-06-09		No
GCF_013307265.1	ASM1330726v1	CS9	1860988	Complete Genome	2020-06-09		No
GCF_013307285.1	ASM1330728v1	CS18	1858890	Complete Genome	2020-06-09		No
GCF_013370965.1	ASM1337096v1	CBC-S77	1707130	Scaffold	2020-06-23		No
GCF_015190465.1	ASM1519046v1	TK-P3A	1993251	Complete Genome	2020-11-02	contig_2: 3498 bp	No
GCF_017156775.1	ASM1715677v1	252	1814605	Contig	2021-03-02		No
GCF_017359825.1	ASM1735982v1	24853	1847542	Complete Genome	2021-03-16		No
GCF_017359885.1	ASM1735988v1	24740	1880058	Complete Genome	2021-03-16		No
GCF_017360005.1	ASM1736000v1	24739	1934999	Complete Genome	2021-03-16		Yes
GCF_017360085.1	ASM1736008v1	24738	1885982	Complete Genome	2021-03-16		No
GCF_017360165.1	ASM1736016v1	13499	1885735	Complete Genome	2021-03-16		No
GCF_017360245.1	ASM1736024v1	13498	1865049	Complete Genome	2021-03-16		No
GCF_017360305.1	ASM1736030v1	13496	1895875	Complete Genome	2021-03-16		No
GCF_017366965.1	ASM1736696v1	S72	1835142	Scaffold	2021-03-16		No
GCF_017366985.1	ASM1736698v1	24855	1926384	Contig	2021-03-16		No
GCF_017367005.1	ASM1736700v1	24737	1868869	Contig	2021-03-16		No
GCF_017367015.1	ASM1736701v1	S50	1842362	Contig	2021-03-16		No
GCF_017367045.1	ASM1736704v1	13500	1831933	Contig	2021-03-16		No
GCF_017367065.1	ASM1736706v1	24854	1869650	Contig	2021-03-16		No
GCF_017367085.1	ASM1736708v1	13499c2	1839354	Contig	2021-03-16		No
GCF_017367105.1	ASM1736710v1	13497	1834883	Contig	2021-03-16		No
GCF_017367115.1	ASM1736711v1	13499c1	1838913	Contig	2021-03-16		No
GCF_017367165.1	ASM1736716v1	13495	1803669	Scaffold	2021-03-16		No
GCF_017367225.1	ASM1736722v1	13494	1882333	Contig	2021-03-16		No
GCF_017367285.1	ASM1736728v1	13492	1835354	Scaffold	2021-03-16		No
GCF_017367305.1	ASM1736730v1	13493	1836485	Scaffold	2021-03-16		No
GCF_017367345.1	ASM1736734v1	13491	1838081	Scaffold	2021-03-16		No
GCF_017584245.1	ASM1758424v1	MAG_rmk202_sterm	1879576	Complete Genome	2021-03-25	contig_2: 14137 bp	No
GCF_018219175.1	ASM1821917v1	DMST-H2	1879014	Complete Genome	2021-04-30		No
GCF_018966905.1	ASM1896690v1	159	1805641	Contig	2021-06-20		No
GCF_019449675.1	ASM1944967v1	Vach57	1815322	Contig	2021-08-05		No
GCF_019449715.1	ASM1944971v1	Strac48	1853447	Contig	2021-08-05		No
GCF_019449735.1	ASM1944973v1	Moz111	1820649	Contig	2021-08-05		No
GCF_019449755.1	ASM1944975v1	Brie1	1786483	Contig	2021-08-05		No
GCF_019449765.1	ASM1944976v1	Vach60	1771565	Contig	2021-08-05		No
GCF_019449795.1	ASM1944979v1	Rico65	1779950	Contig	2021-08-05		No
GCF_019449815.1	ASM1944981v1	Brie16	1798726	Contig	2021-08-05		No
GCF_025187265.1	ASM2518726v1	CIRM-BIA 65	1740427	Contig	2022-09-13	NZ_RIIL01000040: 3453 bp	No
GCF_019449855.1	ASM1944985v1	Moz83	1753946	Contig	2021-08-05		No
GCF_019449875.1	ASM1944987v1	Rico66	1801536	Contig	2021-08-05		No
GCF_019449885.1	ASM1944988v1	Nect1	1799567	Contig	2021-08-05		No
GCF_019449915.1	ASM1944991v1	Brie28	1769315	Contig	2021-08-05		No
GCF_019449935.1	ASM1944993v1	Scam27	1787154	Contig	2021-08-05		No
GCF_019449955.1	ASM1944995v1	Nect13	1801872	Contig	2021-08-05		No
GCF_019449965.1	ASM1944996v1	Racle124	1933220	Contig	2021-08-05		Yes
GCF_019449995.1	ASM1944999v1	Strac42	1796889	Contig	2021-08-05		No
GCF_019450015.1	ASM1945001v1	Moz74	1805715	Contig	2021-08-05		No
GCF_019450035.1	ASM1945003v1	Moz77	1786575	Contig	2021-08-05		No
GCF_019450055.1	ASM1945005v1	Roque89	1969840	Contig	2021-08-05		No
GCF_025187235.1	ASM2518723v1	CIRM-BIA 67	1734224	Contig	2022-09-13	NZ_RIIK01000057: 3370 bp	No
GCF_019450115.1	ASM1945011v1	FDL17	1790125	Contig	2021-08-05	NZ_JAHRBF010000029: 4712 bp	No
GCF_019450065.1	ASM1945006v1	FDL19	1805448	Contig	2021-08-05	NZ_JAHRBE010000029: 3626 bp	No
GCF_019450135.1	ASM1945013v1	Douc24	2050171	Contig	2021-08-05		No
GCF_019450155.1	ASM1945015v1	Moz109	1807478	Chromosome	2021-08-05		No
GCF_019972875.1	ASM1997287v1	DSM 20617	2017459	Contig	2021-07-21		Yes
GCF_020075875.1	ASM2007587v1	CF1_14	1742991	Contig	2021-09-20		No
GCF_020075895.1	ASM2007589v1	CF2_14	1742651	Contig	2021-09-20		No
GCF_020075925.1	ASM2007592v1	DS14_14	1776323	Contig	2021-09-20		No
GCF_020075945.1	ASM2007594v1	DS30_14	1766804	Contig	2021-09-20		No
GCF_020075965.1	ASM2007596v1	DS61_14	1778590	Contig	2021-09-20		No
GCF_020075985.1	ASM2007598v1	CF10_14	1759255	Contig	2021-09-20		No
GCF_020076005.1	ASM2007600v1	DS03_14	1848774	Contig	2021-09-20		No
GCF_020076015.1	ASM2007601v1	CF13_14	1808551	Contig	2021-09-20		No
GCF_020076045.1	ASM2007604v1	CF5_14	1777217	Contig	2021-09-20		No
GCF_020076065.1	ASM2007606v1	CF8_14	1773459	Contig	2021-09-20		No
GCF_020076085.1	ASM2007608v1	CF3_14	1704260	Contig	2021-09-20		No
GCF_020076105.1	ASM2007610v1	DS76_14	1736106	Contig	2021-09-20		No
GCF_020076115.1	ASM2007611v1	CF4_14	1771462	Contig	2021-09-20		No
GCF_020076145.1	ASM2007614v1	DS45_14	1774216	Contig	2021-09-20		No
GCF_020076175.1	ASM2007617v1	CF12_14	1848466	Contig	2021-09-20		No
GCF_020076365.1	ASM2007636v1	DS51_14	1646584	Contig	2021-09-20		No
GCF_020404245.1	ASM2040424v1	ST13	1771480	Contig	2021-10-09		No
GCF_020404265.1	ASM2040426v1	ST4	1787406	Contig	2021-10-09		No
GCF_020404275.1	ASM2040427v1	ST10	1789281	Contig	2021-10-09		No
GCF_020404305.1	ASM2040430v1	ST1	1769845	Contig	2021-10-09		No
GCF_020404325.1	ASM2040432v1	ST11	1773089	Contig	2021-10-09		No
GCF_020736685.1	ASM2073668v1	FDAARGOS_1574	2125064	Chromosome	2021-11-03		Yes
GCF_020829055.1	ASM2082905v1	B4	1782715	Contig	2021-11-10		No
GCF_020829085.1	ASM2082908v1	B2	1780322	Contig	2021-11-10		No
GCF_020829095.1	ASM2082909v1	B9	1785303	Contig	2021-11-10		No
GCF_020829125.1	ASM2082912v1	B1	1780190	Contig	2021-11-10		No
GCF_020844005.1	ASM2084400v1	4078	1837840	Complete Genome	2021-11-12		No
GCF_021229135.1	ASM2122913v1	8253 (205)	1804887	Scaffold	2021-12-19		No
GCF_022024355.1	ASM2202435v1	CS20	1936216	Complete Genome	2022-02-07		No
GCF_022509625.1	ASM2250962v1	QAUSTN63	1838081	Scaffold	2022-03-07		No
GCF_023006585.1	ASM2300658v1	ST16	1812085	Scaffold	2022-04-14		No
GCF_023207975.1	ASM2320797v1	CS6	1856658	Complete Genome	2022-05-02		No
GCF_023278025.1	ASM2327802v1	VHProbi R08	1848461	Complete Genome	2022-05-09		No
GCF_023893675.1	ASM2389367v1	16t	1810221	Contig	2022-06-23		No
GCF_024334065.1	ASM2433406v1	CH8	1853948	Complete Genome	2022-07-20		No
GCF_024665315.1	ASM2466531v1	TH-4	1862668	Complete Genome	2022-08-15	contig_2: 3361 bp; contig_3: 4450 bp	No
GCF_024731205.1	ASM2473120v1	ST057-1	1831529	Complete Genome	2022-08-22		No
GCF_025122495.1	ASM2512249v1	CIRM-BIA 1131	1780072	Contig	2022-09-09		Yes
GCF_025127235.1	ASM2512723v1	979	1865355	Contig	2022-09-10		No
GCF_025127245.1	ASM2512724v1	980	1869019	Contig	2022-09-10		No
GCF_025127255.1	ASM2512725v1	978	1909873	Contig	2022-09-10		Yes
GCF_025127295.1	ASM2512729v1	976	1739830	Contig	2022-09-10		No
GCF_025129195.1	ASM2512919v1	977	1867816	Contig	2022-09-10		No
GCF_019450095.1	ASM1945009v1	Moz76	1807399	Contig	2021-08-05	NZ_JAHRBD010000032: 3488 bp	No
GCF_025132855.1	ASM2513285v1	973	1865313	Contig	2022-09-10		No
GCF_025132955.1	ASM2513295v1	1047	1773399	Contig	2022-09-10		No
GCF_025186385.1	ASM2518638v1	CIRM-BIA 1864	1762293	Contig	2022-09-13		No
GCF_019449835.1	ASM1944983v1	Moz86	1808137	Contig	2021-08-05	NZ_JAHBRP010000029: 3626 bp	No
GCF_025186555.1	ASM2518655v1	CIRM-BIA 1122	1744609	Contig	2022-09-13		No
GCF_025186565.1	ASM2518656v1	CIRM-BIA 1049	1828189	Contig	2022-09-13		No
GCF_025186625.1	ASM2518662v1	CIRM-BIA 1048	1828903	Contig	2022-09-13		No
GCF_025186665.1	ASM2518666v1	CIRM-BIA 1119	1822060	Contig	2022-09-13		No
GCF_025186725.1	ASM2518672v1	CIRM-BIA 1124	1767400	Contig	2022-09-13		No
GCF_025186765.1	ASM2518676v1	CIRM-BIA 1051	1797713	Contig	2022-09-13		No
GCF_025186785.1	ASM2518678v1	CIRM-BIA 1050	1800736	Contig	2022-09-13		No
GCF_025186805.1	ASM2518680v1	CIRM-BIA 1047	1772646	Contig	2022-09-13		No
GCF_025186885.1	ASM2518688v1	CIRM-BIA 2102	1766718	Contig	2022-09-13		Yes
GCF_025186945.1	ASM2518694v1	CIRM-BIA 1123	1743324	Contig	2022-09-13		No
GCF_025186965.1	ASM2518696v1	CIRM-BIA 23	1743766	Contig	2022-09-13		No
GCF_025187005.1	ASM2518700v1	CIRM-BIA 1358	1759900	Contig	2022-09-13		No
GCF_025187015.1	ASM2518701v1	CIRM-BIA 2101	1736786	Contig	2022-09-13		No
GCF_025187085.1	ASM2518708v1	CIRM-BIA 1035	1756102	Contig	2022-09-13		No
GCF_025187145.1	ASM2518714v1	CIRM-BIA 772	1723696	Contig	2022-09-13		No
GCF_025187185.1	ASM2518718v1	CIRM-BIA 1116	1750577	Contig	2022-09-13		No
GCF_025187195.1	ASM2518719v1	CIRM-BIA 1117	1719174	Contig	2022-09-13		No
GCF_006539425.1	ASM653942v1	NBRC 13957	1725894	Contig	2019-06-12	NZ_BJMZ01000064: 2095 bp	No
GCF_027857835.1	ASM2785783v1	st263	1872241	Contig	2023-01-15	NZ_JAQIEZ010000014: 37789 bp (manual check: Wrong prediction)	No
GCF_025187275.1	ASM2518727v1	CIRM-BIA 36	1740074	Contig	2022-09-13		No
GCF_025187305.1	ASM2518730v1	CIRM-BIA 32	1808792	Contig	2022-09-13		No
GCF_025187325.1	ASM2518732v1	CIRM-BIA 1046	1846452	Scaffold	2022-09-13		No
GCF_025187345.1	ASM2518734v1	CIRM-BIA 30	1755293	Contig	2022-09-13		No
GCF_025187365.1	ASM2518736v1	CIRM-BIA 18	1809167	Contig	2022-09-13		No
GCF_025187385.1	ASM2518738v1	CIRM-BIA 19	1789390	Contig	2022-09-13		No
GCF_025187405.1	ASM2518740v1	CIRM-BIA 29	1751834	Contig	2022-09-13		No
GCF_025187415.1	ASM2518741v1	CIRM-BIA 24	1972797	Scaffold	2022-09-13		Yes
GCF_027857955.1	ASM2785795v1	st324	1885620	Contig	2023-01-15	NZ_JAQIFA010000026: 3638 bp	Yes
GCF_025187465.1	ASM2518746v1	CIRM-BIA 1058	1772417	Contig	2022-09-13		No
GCF_025187485.1	ASM2518748v1	CIRM-BIA 2104	1789982	Contig	2022-09-13		No
GCF_025187495.1	ASM2518749v1	CIRM-BIA 1363	1782331	Contig	2022-09-13		No
GCF_025187525.1	ASM2518752v1	CIRM-BIA 1362	1878126	Contig	2022-09-13		No
GCF_025187545.1	ASM2518754v1	CIRM-BIA 16	1758707	Contig	2022-09-13		No
GCF_025187565.1	ASM2518756v1	CIRM-BIA 1057	1720756	Contig	2022-09-13		No
GCF_025187585.1	ASM2518758v1	CIRM-BIA 1860	1802000	Contig	2022-09-13		No
GCF_025187605.1	ASM2518760v1	CIRM-BIA 1360	1767301	Contig	2022-09-13		No
GCF_025187615.1	ASM2518761v1	CIRM-BIA 2103	1763529	Contig	2022-09-13		No
GCF_002796625.1	ASM279662v1	St-5	1918795	Contig	2017-11-27	NZ_PHHJ01000023: 28150 bp	No
GCF_025187665.1	ASM2518766v1	CIRM-BIA 1055	1780602	Contig	2022-09-13		No
GCF_025187705.1	ASM2518770v1	CIRM-BIA 1125	1724431	Contig	2022-09-13		No
GCF_025188845.1	ASM2518884v1	CIRM-BIA 246	1771205	Contig	2022-09-13		No
GCF_025739165.1	ASM2573916v1	UCCSt95	1794115	Complete Genome	2022-10-18		No
GCF_025739325.1	ASM2573932v1	CNRZ1151	1794270	Complete Genome	2022-10-18		No
GCF_025948295.1	ASM2594829v1	CNRZ385	1897009	Complete Genome	2022-11-01		No
GCF_025962735.1	ASM2596273v1	UCCSt89	1882485	Contig	2022-11-02		No
GCF_026805425.1	ASM2680542v1	ST30-8	1774022	Scaffold	2022-12-11		No
GCF_027557675.1	ASM2755767v1	EG007	1864282	Complete Genome	2023-01-03	contig_2: 3500 bp	No
GCF_027854415.1	ASM2785441v1	4242	2053223	Contig	2023-01-14		Yes
GCF_027857755.1	ASM2785775v1	stT-1	1873095	Contig	2023-01-15		No
GCF_027857815.1	ASM2785781v1	st103-3	1807900	Contig	2023-01-15		No
GCF_002796655.1	ASM279665v1	St-6	1924983	Contig	2017-11-27	NZ_PHHI01000024: 25923 bp	No
GCF_027857875.1	ASM2785787v1	st85-4	1907715	Contig	2023-01-15	NZ_JAQIFB010000034: 3791 bp	Yes
GCF_000521285.1	TH1435VE	TH1435	1753460	Chromosome	2014-01-24	NZ_KI928985: 3944 bp	No
GCF_027944035.1	ASM2794403v1	TSGB 4242	1750739	Contig	2023-01-23		No
GCF_027944045.1	ASM2794404v1	TSGB 4245	1684554	Contig	2023-01-23		No
GCF_027944055.1	ASM2794405v1	TSGB 4241	1757781	Contig	2023-01-23		No
GCF_027944095.1	ASM2794409v1	TSGB 4254	1860993	Contig	2023-01-23		Yes
GCF_027947215.1	ASM2794721v1	TSGB 4235	1790371	Contig	2023-01-24		No
GCF_027947395.1	ASM2794739v1	TSGB 4230	1713421	Contig	2023-01-24	NZ_JAQJCE010000030: 4331 bp	No
GCF_027947275.1	ASM2794727v1	TSGB 4240	1831774	Contig	2023-01-24		No
GCF_027947295.1	ASM2794729v1	TSGB 4236	1683171	Contig	2023-01-24		No
GCF_027947375.1	ASM2794737v1	TSGB 4231	1760384	Contig	2023-01-24	NZ_JAQJCD010000040: 3664 bp; NZ_JAQJCD010000044: 2733 bp;NZ_JAQJCD010000045: 2732 bp	Yes
GCF_027947325.1	ASM2794732v1	TSGB 4232	1684674	Contig	2023-01-24	NZ_JAQJCC010000042: 3144 bp	No
GCF_027947345.1	ASM2794734v1	TSGB 4234	1785410	Contig	2023-01-24		No
GCF_027947315.1	ASM2794731v1	TSGB 4239	1702957	Contig	2023-01-24	NZ_JAQJBZ010000017: 31842 bp (manual check: Wrong prediction)	No
GCF_027947245.1	ASM2794724v1	TSGB 4251	1759441	Contig	2023-01-24	NZ_JAQJBX010000041: 3664 bp	Yes
GCF_900094135.1	ASM90009413v1	ACA-DC 2	1731838	Complete Genome	2016-08-03		No
GCF_900474985.1	41965_C01	NCTC12958	2102271	Complete Genome	2018-06-17		Yes
GCF_900492165.1	chr1	N4L	1831756	Complete Genome	2018-07-03		No
GCF_903884415.1	Streptococcus_thermophilus_CIRM_16	STH_CIRM_16	1804039	Complete Genome	2020-07-10		No
GCF_903885985.1	Streptococcus_thermophilus_CIRM_18	STH_CIRM_18	1860070	Complete Genome	2020-07-10		No
GCF_903886075.1	Streptococcus_thermophilus_CIRM_19	STH_CIRM_19	1828037	Complete Genome	2020-07-10		No
GCF_903886195.1	Streptococcus_thermophilus_CIRM_23	STH_CIRM_23	1796085	Complete Genome	2020-07-10		No
GCF_903886205.1	Streptococcus_thermophilus_CIRM_29	STH_CIRM_29	1804646	Complete Genome	2020-07-10		No
GCF_903886285.1	Streptococcus_thermophilus_CIRM_30	STH_CIRM_30	1801413	Complete Genome	2020-07-10		No
GCF_903886345.1	Streptococcus_thermophilus_CIRM_32	STH_CIRM_32	1860069	Complete Genome	2020-07-10		No
GCF_903886385.1	Streptococcus_thermophilus_CIRM_36	STH_CIRM_36	1783663	Complete Genome	2020-07-10		No
GCF_903886475.1	Streptococcus_thermophilus_CIRM_65	STH_CIRM_65	1791634	Complete Genome	2020-07-10	contig_2: 3345 bp	No
GCF_903886505.1	Streptococcus_thermophilus_CIRM_336	STH_CIRM_336	1874990	Complete Genome	2020-07-10	contig_2: 3823 bp	No
GCF_903886595.1	Streptococcus_thermophilus_CIRM_956	STH_CIRM_956	2005573	Complete Genome	2020-07-10	contig_2: 4403 bp; contig_3: 2162 bp	No
GCF_903886635.1	Streptococcus_thermophilus_CIRM_772	STH_CIRM_772	1772493	Complete Genome	2020-07-10		No
GCF_903886645.1	Streptococcus_thermophilus_CIRM_368	STH_CIRM_368	2030907	Complete Genome	2020-07-10	contig_2: 4451 bp	No
GCF_903886745.1	Streptococcus_thermophilus_CIRM_961	STH_CIRM_961	2019580	Complete Genome	2020-07-10		No
GCF_903890635.1	Streptococcus_thermophilus_CIRM_967	STH_CIRM_967	2017528	Complete Genome	2020-07-10		No
GCF_903890695.1	Streptococcus_thermophilus_CIRM_998	STH_CIRM_998	1982158	Complete Genome	2020-07-10	contig_2: 4395 bp	No
GCF_903890795.1	Streptococcus_thermophilus_CIRM_1046	STH_CIRM_1046	1889796	Complete Genome	2020-07-10		No
GCF_903890815.1	Streptococcus_thermophilus_CIRM_1035	STH_CIRM_1035	1819445	Complete Genome	2020-07-10		No
GCF_903890825.1	Streptococcus_thermophilus_CIRM_1047	STH_CIRM_1047	1814897	Complete Genome	2020-07-10		No
GCF_903890905.1	Streptococcus_thermophilus_CIRM_1048	STH_CIRM_1048	1865360	Complete Genome	2020-07-10		No
GCF_903890925.1	Streptococcus_thermophilus_CIRM_1049	STH_CIRM_1049	1865349	Complete Genome	2020-07-10		No
GCF_903890945.1	Streptococcus_thermophilus_CIRM_1050	STH_CIRM_1050	1847232	Complete Genome	2020-07-10		No
GCF_903891015.1	Streptococcus_thermophilus_CIRM_1051	STH_CIRM_1051	1857575	Complete Genome	2020-07-10		No
GCF_903891025.1	Streptococcus_thermophilus_CIRM_1055	STH_CIRM_1055	1839159	Complete Genome	2020-07-10		No
GCF_903891105.1	Streptococcus_thermophilus_CIRM_1116	STH_CIRM_1116	1804371	Complete Genome	2020-07-10		No
GCF_903891135.1	Streptococcus_thermophilus_CIRM_1121	STH_CIRM_1121	1785330	Complete Genome	2020-07-10	contig_2: 3530 bp	No
GCF_903891195.1	Streptococcus_thermophilus_CIRM_1122	STH_CIRM_1122	1808421	Complete Genome	2020-07-10		No
GCF_903891205.1	Streptococcus_thermophilus_CIRM_1125	STH_CIRM_1125	1767283	Complete Genome	2020-07-10		No
GCF_903891245.1	Streptococcus_thermophilus_CIRM_1358	STH_CIRM_1358	1800901	Complete Genome	2020-07-10		No
GCF_903891305.1	Streptococcus_thermophilus_CIRM_2101	STH_CIRM_2101	1788942	Complete Genome	2020-07-10		No
GCF_903960675.1	Streptococcus_thermophilus_CIRM_67	STH_CIRM_67	1776596	Complete Genome	2020-07-10	contig_2: 3345 bp	No
GCF_925285395.1	IM1424	IM1424	1796332	Contig	2022-06-14		No
GCF_925301925.1	IM1340	IM1340	1889307	Contig	2022-06-14		No

## Sheet: Data 2 - Identified Def Syst
Strain	Assembly Level	Defense System	Protein in the Defense System	Software	Plasmid Encoded
GCF_000011825.1	complete	PD-T4-6	WP_011226292.1	Padloc
GCF_000011825.1	complete	RM_type_I	WP_232087244.1, WP_011225759.1, WP_011225753.1	Padloc, Defensefinder
GCF_000011825.1	complete	RM_type_III	WP_011225878.1, WP_011225879.1	Padloc, Defensefinder
GCF_000011825.1	complete	CRISPR-II-A	WP_011225726.1, WP_011225725.1, WP_011225727.1, WP_011225728.1	Padloc, Defensefinder
GCF_000011825.1	complete	CRISPR-III-A	WP_011225935.1, WP_011225941.1, WP_011225933.1, 825, WP_011225937.1, WP_011225938.1, WP_002950684.1, WP_250635921.1, WP_011225936.1, WP_002946668.1, WP_011225939.1	Padloc, Defensefinder
GCF_000011825.1	complete	RM_type_IIG	WP_011226246.1	Defensefinder
GCF_000011845.1	complete	PD-T4-6	WP_011226292.1	Padloc
GCF_000011845.1	complete	RM_type_I	WP_011227061.1, WP_011225753.1, WP_011225756.1	Padloc, Defensefinder
GCF_000011845.1	complete	RM_type_III	WP_011227151.1, WP_011225878.1	Padloc, Defensefinder
GCF_000011845.1	complete	CRISPR-II-A	WP_011227029.1, WP_011227031.1, WP_011227030.1, WP_011227028.1	Padloc, Defensefinder
GCF_000011845.1	complete	CRISPR-III-A	WP_011227183.1, WP_011227184.1, 860, WP_011225933.1, WP_250635921.1, WP_011227187.1, WP_011227185.1, WP_011227186.1	Padloc, Defensefinder
GCF_000011845.1	complete	RM_type_IIG	WP_011227383.1	Defensefinder
GCF_000011845.1	complete	RosmerTA	WP_011227050.1, WP_041826995.1	Defensefinder
GCF_000014485.1	complete	Abi2/AbiD	WP_224103241.1	Padloc, Defensefinder
GCF_000014485.1	complete	PD-T4-6	WP_011681404.1	Padloc
GCF_000014485.1	complete	RM_type_I	WP_011680983.1, WP_011680986.1, WP_011680989.1	Padloc, Defensefinder
GCF_000014485.1	complete	CRISPR-II-A	WP_011680959.1, WP_011680957.1, WP_002950323.1, WP_011680958.1	Padloc, Defensefinder
GCF_000014485.1	complete	CRISPR-II-A	WP_011681470.1, WP_011681468.1, WP_011681469.1, WP_011681467.1	Padloc, Defensefinder
GCF_000014485.1	complete	CRISPR-III-A	WP_231102077.1, WP_011225935.1, WP_011681113.1, WP_011681110.1, 880, WP_011681112.1, WP_011681111.1, WP_002950684.1, WP_002950682.1	Padloc, Defensefinder
GCF_000014485.1	complete	AbiH	WP_011680984.1	Defensefinder
GCF_000014485.1	complete	RM_type_IIG	WP_011681364.1	Defensefinder
GCF_000182875.1	complete	Abi2/AbiD	WP_014608194.1	Padloc, Defensefinder
GCF_000182875.1	complete	PD-T4-6	WP_014608532.1	Padloc
GCF_000182875.1	complete	RM_type_II	WP_014608149.1, WP_014608150.1	Padloc, Defensefinder
GCF_000182875.1	complete	CRISPR-II-A	WP_014608135.1, WP_002946754.1, WP_014608134.1, WP_014608136.1	Padloc, Defensefinder
GCF_000182875.1	complete	CRISPR-II-A	WP_014608595.1, WP_011681469.1, WP_014608593.1, WP_023909843.1	Padloc, Defensefinder
GCF_000182875.1	complete	CRISPR-III-A	WP_014608280.1, WP_014608283.1, WP_014608284.1, WP_014608281.1, WP_002946669.1, WP_014608282.1, WP_014608286.1, WP_011225936.1, WP_002946668.1	Padloc, Defensefinder
GCF_000182875.1	complete	RM_type_I	WP_014608161.1, WP_014608162.1, WP_014608163.1	Defensefinder
GCF_000182875.1	complete	RM_type_II	WP_014608779.1, WP_014608781.1	Defensefinder
GCF_000253395.1	complete	AbiE	WP_014621283.1, WP_014621282.1	Padloc, Defensefinder
GCF_000253395.1	complete	PD-T4-6	WP_014621795.1	Padloc
GCF_000253395.1	complete	RM_type_I	WP_014622033.1, WP_014622032.1, WP_014622034.1	Padloc, Defensefinder
GCF_000253395.1	complete	RM_type_IV	WP_014621390.1	Padloc
GCF_000253395.1	complete	SEFIR	WP_014622031.1	Padloc
GCF_000253395.1	complete	CRISPR-II-A	WP_014621381.1, WP_014621380.1, WP_014621379.1, WP_002946754.1	Padloc, Defensefinder
GCF_000253395.1	complete	CRISPR-III-A	WP_014621547.1, WP_014621546.1, WP_014621548.1, WP_014621551.1, WP_014608281.1, WP_002946669.1, WP_014621550.1, WP_014621552.1, WP_014621545.1, WP_014621549.1	Padloc, Defensefinder
GCF_000253395.1	complete	gabija	WP_014621296.1, WP_014621297.1	Padloc, Defensefinder
GCF_000253395.1	complete	AbiH	WP_014621402.1	Defensefinder
GCF_000253395.1	complete	RM_type_I	WP_014621408.1, STH8232_RS03930, WP_014621404.1	Defensefinder
GCF_000253395.1	complete	RM_type_III	STH8232_RS04720, WP_041829038.1	Defensefinder
GCF_000262675.1	complete	PD-T4-6	WP_014727614.1	Padloc
GCF_000262675.1	complete	RM_type_I	WP_041829288.1, WP_014727405.1, WP_014727402.1	Padloc, Defensefinder
GCF_000262675.1	complete	RM_type_II	WP_014608150.1, WP_014727395.1	Padloc, Defensefinder
GCF_000262675.1	complete	CRISPR-II-A	WP_014727388.1, WP_002950323.1, WP_002946754.1, WP_014727389.1	Padloc, Defensefinder
GCF_000262675.1	complete	CRISPR-II-A	WP_014727650.1, WP_014727651.1, WP_014608593.1, WP_023909843.1	Padloc, Defensefinder
GCF_000262675.1	complete	CRISPR-III-A	WP_014727507.1, WP_014608283.1, WP_014608284.1, WP_002946669.1, WP_014608281.1, WP_014608282.1, WP_014608286.1, WP_011225936.1, WP_002946668.1	Padloc, Defensefinder
GCF_000262675.1	complete	AbiH	WP_014727403.1	Defensefinder
GCF_000262675.1	complete	RM_type_II	WP_014727739.1, WP_014608781.1	Defensefinder
GCF_000698885.1	complete	PD-T4-6	WP_024703938.1	Padloc
GCF_000698885.1	complete	RM_type_IV	WP_024704050.1	Padloc
GCF_000698885.1	complete	CRISPR-I-E	WP_037623090.1, WP_024704117.1, WP_024704120.1, 1157, WP_024704119.1, WP_024704121.1, WP_024704122.1, WP_024704118.1	Padloc, Defensefinder
GCF_000698885.1	complete	CRISPR-II-A	WP_002950323.1, WP_024704047.1, WP_002946754.1, WP_014727389.1	Padloc, Defensefinder
GCF_000698885.1	complete	CRISPR-II-A	WP_024703962.1, WP_011681469.1, WP_014608593.1, WP_023909843.1	Padloc, Defensefinder
GCF_000698885.1	complete	CRISPR-III-A	WP_231102077.1, WP_024704102.1, WP_011225935.1, WP_011681113.1, WP_011681112.1, WP_011681111.1, WP_024704101.1, WP_002950684.1, WP_002950682.1	Padloc, Defensefinder
GCF_000698885.1	complete	RM_type_I	WP_024704247.1, WP_037623256.1, WP_224103328.1, 81	Defensefinder
GCF_000698885.1	complete	RM_type_I	WP_024704055.1, WP_024704062.1, WP_024704059.1	Defensefinder
GCF_000971665.1	complete	Abi2/AbiD	WP_224103241.1	Padloc, Defensefinder
GCF_000971665.1	complete	Gao19/PD-T7-2	WP_046206426.1, WP_046206427.1	Padloc, Defensefinder
GCF_000971665.1	complete	PD-T4-6	WP_046206487.1	Padloc
GCF_000971665.1	complete	CRISPR-II-A	WP_023909534.1, WP_046206412.1, WP_002946754.1, WP_011227029.1	Padloc, Defensefinder
GCF_000971665.1	complete	CRISPR-II-A	WP_011681470.1, WP_011681468.1, WP_011681469.1, WP_011681467.1	Padloc, Defensefinder
GCF_000971665.1	complete	CRISPR-III-A	WP_231102077.1, WP_011225935.1, WP_011681113.1, WP_011681110.1, 883, WP_011681112.1, WP_011681111.1, WP_002950684.1, WP_002950682.1	Padloc, Defensefinder
GCF_001008015.1	complete	PD-T4-6	WP_024703938.1	Padloc
GCF_001008015.1	complete	RM_type_I	WP_024704055.1, WP_024704062.1, WP_024704059.1	Padloc, Defensefinder
GCF_001008015.1	complete	RM_type_IV	WP_024704050.1	Padloc
GCF_001008015.1	complete	CRISPR-I-E	WP_024704117.1, WP_024704120.1, WP_046891878.1, WP_024704119.1, WP_024704123.1, WP_024704121.1, WP_024704122.1, WP_024704118.1	Padloc, Defensefinder
GCF_001008015.1	complete	CRISPR-II-A	WP_002950323.1, WP_024704047.1, WP_002946754.1, WP_014727389.1	Padloc, Defensefinder
GCF_001008015.1	complete	CRISPR-II-A	WP_024703962.1, WP_011681469.1, WP_014608593.1, WP_023909843.1	Padloc, Defensefinder
GCF_001008015.1	complete	CRISPR-III-A	WP_231102077.1, WP_024704102.1, WP_011225935.1, WP_011681113.1, WP_011681112.1, WP_011681111.1, WP_024704101.1, WP_002950684.1, WP_002950682.1	Padloc, Defensefinder
GCF_001008015.1	complete	RM_type_I	WP_024704247.1, 1716, WP_024704246.1	Defensefinder
GCF_001280285.1	complete	PD-T4-6	WP_014727614.1	Padloc
GCF_001280285.1	complete	RM_type_I	WP_041829288.1, WP_014727405.1, WP_014727402.1	Padloc, Defensefinder
GCF_001280285.1	complete	RM_type_II	WP_014608150.1, WP_014727395.1	Padloc, Defensefinder
GCF_001280285.1	complete	CRISPR-II-A	WP_014727388.1, WP_002950323.1, WP_002946754.1	Padloc, Defensefinder
GCF_001280285.1	complete	CRISPR-III-A	WP_064353203.1, WP_014727507.1, WP_014608283.1, WP_014608284.1, WP_002946669.1, WP_014608281.1, WP_014608282.1, WP_011225936.1, WP_002946668.1	Padloc, Defensefinder
GCF_001280285.1	complete	AbiH	WP_014727403.1	Defensefinder
GCF_001280285.1	complete	RM_type_II	WP_014727739.1, WP_014608781.1	Defensefinder
GCF_001280285.1	complete	CRISPR-II-A	WP_014727650.1, WP_014608593.1, WP_023909843.1	Defensefinder
GCF_001514435.1	complete	PD-T4-6	WP_011226292.1	Padloc
GCF_001514435.1	complete	RM_type_I	WP_059257335.1, WP_059257339.1, WP_059257445.1	Padloc, Defensefinder
GCF_001514435.1	complete	CRISPR-II-A	WP_059257345.1, WP_011225727.1, WP_011225728.1, WP_011227029.1	Padloc, Defensefinder
GCF_001514435.1	complete	CRISPR-III-A	WP_250635921.1, WP_059257321.1, WP_011225933.1, WP_014608281.1, WP_011225938.1, WP_011227186.1, WP_011225936.1, WP_059257320.1, WP_002946668.1, WP_179970475.1	Padloc, Defensefinder
GCF_001514435.1	complete	RM_type_III	WP_011225878.1, AVT04_RS00655	Defensefinder
GCF_001514435.1	complete	RosmerTA	WP_059257341.1, WP_041826995.1	Defensefinder
GCF_001663795.1	complete	PD-T4-6	WP_024703938.1	Padloc
GCF_001663795.1	complete	RM_type_I	WP_024704055.1, WP_024704062.1, WP_024704059.1	Padloc, Defensefinder
GCF_001663795.1	complete	RM_type_IV	WP_024704050.1	Padloc
GCF_001663795.1	complete	CRISPR-I-E	WP_037623090.1, WP_024704117.1, WP_024704120.1, WP_064784245.1, WP_024704119.1, WP_024704121.1, WP_064784243.1, WP_024704118.1	Padloc, Defensefinder
GCF_001663795.1	complete	CRISPR-II-A	WP_024703962.1, WP_011681469.1, WP_014608593.1, WP_023909843.1	Padloc, Defensefinder
GCF_001663795.1	complete	CRISPR-II-A	WP_002950323.1, WP_024704047.1, WP_002946754.1, WP_014727389.1	Padloc, Defensefinder
GCF_001663795.1	complete	CRISPR-III-A	WP_231102077.1, WP_024704102.1, WP_011225935.1, WP_011681113.1, WP_011681112.1, WP_011681111.1, WP_024704101.1, WP_002950684.1, WP_002950682.1	Padloc, Defensefinder
GCF_001663795.1	complete	RM_type_I	WP_024704247.1, A9497_RS05375, WP_024704246.1	Defensefinder
GCF_001685375.1	complete	PD-T4-6	WP_011226292.1	Padloc
GCF_001685375.1	complete	RM_type_I	WP_011227061.1, WP_011225756.1, WP_011225753.1	Padloc, Defensefinder
GCF_001685375.1	complete	RM_type_III	WP_011227151.1, WP_011225878.1	Padloc, Defensefinder
GCF_001685375.1	complete	CRISPR-II-A	WP_011227028.1, WP_011227031.1, WP_011227030.1, WP_011227029.1	Padloc, Defensefinder
GCF_001685375.1	complete	CRISPR-III-A	WP_011227184.1, WP_065429490.1, WP_250635921.1, WP_011225933.1, WP_011227186.1, WP_011227187.1, WP_011227185.1	Padloc, Defensefinder
GCF_001685375.1	complete	RM_type_IIG	WP_011227383.1	Defensefinder
GCF_001685375.1	complete	RosmerTA	WP_011227050.1, WP_041826995.1	Defensefinder
GCF_001705585.1	complete	PD-Lambda-1	WP_065972761.1	Padloc, Defensefinder
GCF_001705585.1	complete	PD-T4-6	WP_014621795.1	Padloc
GCF_001705585.1	complete	RM_type_I	WP_065973076.1, WP_065973395.1, WP_065973080.1	Padloc, Defensefinder
GCF_001705585.1	complete	RM_type_I	WP_065973175.1, WP_065973177.1, WP_065973176.1	Padloc, Defensefinder
GCF_001705585.1	complete	RM_type_IV	WP_065973068.1	Padloc
GCF_001705585.1	complete	CRISPR-II-A	WP_011681468.1, WP_065972475.1, WP_065972473.1, WP_065972474.1	Padloc, Defensefinder
GCF_001705585.1	complete	CRISPR-III-A	WP_065973184.1, WP_014621548.1, WP_065973181.1, WP_014608285.1, WP_014608281.1, WP_065973180.1, WP_065973179.1, WP_065973182.1, WP_231107197.1, WP_065973183.1	Padloc, Defensefinder
GCF_001705585.1	complete	Abi2/AbiD	WP_231107124.1	Defensefinder
GCF_001705585.1	complete	CRISPR-II-A	WP_065973054.1, WP_065973053.1, WP_002946754.1, BEN15_RS06675	Defensefinder
GCF_001855705.1	complete	PD-T4-6	WP_024703938.1	Padloc
GCF_001855705.1	complete	RM_type_I	WP_024704055.1, WP_024704062.1, WP_024704059.1	Padloc, Defensefinder
GCF_001855705.1	complete	RM_type_IV	WP_024704050.1	Padloc
GCF_001855705.1	complete	CRISPR-I-E	WP_037623090.1, WP_024704117.1, WP_024704120.1, WP_024704119.1, WP_024704123.1, WP_024704121.1, WP_024704122.1, WP_024704118.1	Padloc, Defensefinder
GCF_001855705.1	complete	CRISPR-II-A	WP_024704047.1, WP_002950323.1, WP_002946754.1, WP_014727389.1	Padloc, Defensefinder
GCF_001855705.1	complete	CRISPR-II-A	WP_024703962.1, WP_011681469.1, WP_014608593.1, WP_023909843.1	Padloc, Defensefinder
GCF_001855705.1	complete	CRISPR-III-A	WP_231102077.1, WP_024704102.1, WP_011225935.1, WP_011681113.1, WP_011681112.1, WP_002950684.1, WP_011681111.1, WP_024704101.1, WP_002950682.1	Padloc, Defensefinder
GCF_001855705.1	complete	RM_type_I	WP_024704247.1, BBD27_RS04970, WP_024704246.1	Defensefinder
GCF_002012365.1	complete	Abi2/AbiD	WP_014608194.1	Padloc, Defensefinder
GCF_002012365.1	complete	PD-T4-6	WP_014608532.1	Padloc
GCF_002012365.1	complete	RM_type_II	WP_014608149.1, WP_014608150.1	Padloc, Defensefinder
GCF_002012365.1	complete	CRISPR-II-A	WP_014727651.1, WP_011681469.1, WP_014608593.1, WP_023909843.1	Padloc, Defensefinder
GCF_002012365.1	complete	CRISPR-II-A	WP_014608135.1, WP_002946754.1, WP_014608134.1, WP_014608136.1	Padloc, Defensefinder
GCF_002012365.1	complete	CRISPR-III-A	WP_014608280.1, WP_014608283.1, WP_014608284.1, WP_014608281.1, WP_002946669.1, WP_014608282.1, WP_014608286.1, WP_011225936.1, WP_002946668.1	Padloc, Defensefinder
GCF_002012365.1	complete	RM_type_II	WP_014608779.1, WP_014608781.1	Defensefinder
GCF_002012365.1	complete	RM_type_I	WP_014608161.1, WP_014608162.1, WP_014608163.1	Defensefinder
GCF_002286255.1	complete	Gao19/PD-T7-2	WP_095559308.1, WP_095559309.1	Padloc, Defensefinder
GCF_002286255.1	complete	PD-T4-6	WP_014621795.1	Padloc
GCF_002286255.1	complete	RM_type_I	WP_095559310.1, WP_232505743.1, WP_084825906.1	Padloc, Defensefinder
GCF_002286255.1	complete	RM_type_IV	WP_095559305.1	Padloc
GCF_002286255.1	complete	cas_adaptation	WP_014608281.1, WP_095559350.1	Padloc, Defensefinder
GCF_002286255.1	complete	CRISPR-II-A	WP_046206412.1, WP_002946754.1, WP_095559301.1, WP_011227029.1	Padloc, Defensefinder
GCF_002286255.1	complete	CRISPR-II-A	WP_014727651.1, WP_011681469.1, WP_014608593.1, WP_023909843.1	Padloc, Defensefinder
GCF_002286255.1	complete	RM_type_IIG	WP_011681364.1	Defensefinder
GCF_002443035.1	complete	PD-Lambda-1	WP_096811763.1	Padloc, Defensefinder
GCF_002443035.1	complete	PD-T4-6	WP_096811563.1	Padloc
GCF_002443035.1	complete	CRISPR-I-E	WP_096811452.1, WP_096811455.1, WP_024704120.1, WP_096811451.1, WP_024704119.1, WP_096811453.1, WP_096811454.1	Padloc, Defensefinder
GCF_002443035.1	complete	CRISPR-III-A	WP_096811423.1, WP_014608283.1, WP_096811422.1, WP_096811424.1, WP_014608281.1, WP_002946669.1, WP_096811421.1, WP_011225936.1, WP_002946668.1	Padloc, Defensefinder
GCF_002443035.1	complete	Abi2/AbiD	WP_232510017.1	Defensefinder
GCF_002443035.1	complete	CRISPR-II-A	WP_096811963.1, WP_002950323.1, WP_002946754.1	Defensefinder
GCF_002843115.1	complete	PD-T4-6	WP_024703938.1	Padloc
GCF_002843115.1	complete	RM_type_I	WP_024704055.1, WP_024704062.1, WP_024704059.1	Padloc, Defensefinder
GCF_002843115.1	complete	RM_type_IV	WP_024704050.1	Padloc
GCF_002843115.1	complete	CRISPR-I-E	WP_037623090.1, WP_024704117.1, WP_024704120.1, WP_024704119.1, WP_024704123.1, WP_024704121.1, WP_024704122.1, WP_024704118.1	Padloc, Defensefinder
GCF_002843115.1	complete	CRISPR-II-A	WP_002950323.1, WP_024704047.1, WP_002946754.1, WP_014727389.1	Padloc, Defensefinder
GCF_002843115.1	complete	CRISPR-II-A	WP_024703962.1, WP_011681469.1, WP_014608593.1, WP_023909843.1	Padloc, Defensefinder
GCF_002843115.1	complete	CRISPR-III-A	WP_231102077.1, WP_024704102.1, WP_011225935.1, WP_011681113.1, WP_011681112.1, WP_011681111.1, WP_024704101.1, WP_002950684.1, WP_002950682.1	Padloc, Defensefinder
GCF_002843115.1	complete	RM_type_I	WP_024704247.1, 1711, WP_024704246.1	Defensefinder
GCF_002846075.1	complete	PD-T4-6	WP_014621795.1	Padloc
GCF_002846075.1	complete	RM_type_I	WP_101415684.1, WP_101415681.1, WP_101415683.1	Padloc, Defensefinder
GCF_002846075.1	complete	RM_type_IIG	WP_101415556.1	Padloc, Defensefinder
GCF_002846075.1	complete	RM_type_III	WP_101415607.1, WP_101415606.1	Padloc, Defensefinder
GCF_002846075.1	complete	cas_adaptation	WP_014608281.1, WP_014621545.1	Padloc, Defensefinder
GCF_002846075.1	complete	CRISPR-II-A	WP_011227029.1, WP_046206412.1, WP_002946754.1, WP_101415585.1	Padloc, Defensefinder
GCF_002846075.1	complete	CRISPR-II-A	WP_014727651.1, WP_011681469.1, WP_014608593.1, WP_023909843.1	Padloc, Defensefinder
GCF_002846075.1	complete	RM_type_I	WP_101415589.1, WP_101415588.1, WP_101415587.1	Defensefinder
GCF_002846155.1	complete	PD-T4-6	WP_101361247.1	Padloc
GCF_002846155.1	complete	PrrC	WP_101361212.1	Padloc
GCF_002846155.1	complete	RM_type_I	WP_101361213.1, WP_101361212.1, WP_232775229.1, WP_101361210.1, WP_101361211.1	Padloc, Defensefinder
GCF_002846155.1	complete	RM_type_I	WP_059257335.1, WP_101361311.1, WP_101361310.1	Padloc, Defensefinder
GCF_002846155.1	complete	CRISPR-II-A	WP_059257345.1, WP_011225727.1, WP_101361314.1, WP_011227029.1	Padloc, Defensefinder
GCF_002846155.1	complete	CRISPR-III-A	WP_250635921.1, WP_059257321.1, WP_011225933.1, WP_014608281.1, WP_011225938.1, WP_011227186.1, WP_011225936.1, WP_059257320.1, WP_002946668.1, WP_179970475.1	Padloc, Defensefinder
GCF_002846155.1	complete	RM_type_III	WP_011225878.1, CR922_RS05035	Defensefinder
GCF_002846155.1	complete	RosmerTA	WP_011227050.1, WP_041826995.1	Defensefinder
GCF_003402855.1	complete	Gao19/PD-T7-2	WP_046206426.1, WP_116920185.1	Padloc, Defensefinder
GCF_003402855.1	complete	PD-T4-6	WP_014727614.1	Padloc
GCF_003402855.1	complete	RM_type_I	WP_224103284.1, WP_116920184.1, WP_014621408.1	Padloc, Defensefinder
GCF_003402855.1	complete	RM_type_IV	WP_023909542.1	Padloc
GCF_003402855.1	complete	CRISPR-II-A	WP_116920169.1, WP_014621381.1, WP_002946754.1, WP_011227029.1	Padloc, Defensefinder
GCF_003402855.1	complete	CRISPR-II-A	WP_014727651.1, WP_011681469.1, WP_014608593.1, WP_023909843.1	Padloc, Defensefinder
GCF_003402855.1	complete	CRISPR-III-A	WP_014608283.1, WP_014608284.1, WP_240320580.1, WP_014608281.1, WP_002946669.1, WP_014608282.1, WP_014608286.1, WP_011225936.1, WP_002946668.1	Padloc, Defensefinder
GCF_003402855.1	complete	RM_type_I	758, 762	Defensefinder
GCF_003443395.1	complete	PD-T4-6	WP_024009998.1	Padloc
GCF_003443395.1	complete	RM_type_I	WP_134973177.1, WP_134973175.1, WP_134973174.1	Padloc, Defensefinder
GCF_003443395.1	complete	RM_type_I	WP_134973522.1, WP_134973523.1, WP_134973524.1	Padloc, Defensefinder
GCF_003443395.1	complete	CRISPR-II-A	WP_024009819.1, WP_014608135.1, WP_134973169.1, WP_002946754.1	Padloc, Defensefinder
GCF_003443395.1	complete	CRISPR-III-A	WP_134973228.1, WP_134973227.1, 875, WP_084825962.1, WP_246752695.1, WP_134973224.1, WP_014608281.1, WP_134973225.1, WP_134973226.1, WP_084825960.1	Padloc, Defensefinder
GCF_004114735.1	complete	PD-T4-6	WP_014621795.1	Padloc
GCF_004114735.1	complete	RM_type_III	WP_064356124.1, WP_128887985.1	Padloc, Defensefinder
GCF_004114735.1	complete	RM_type_III	WP_064355750.1, WP_128887995.1	Padloc, Defensefinder
GCF_004114735.1	complete	RM_type_IV	WP_023909542.1	Padloc
GCF_004114735.1	complete	CRISPR-II-A	WP_024703962.1, WP_011681469.1, WP_014608593.1, WP_023909843.1	Padloc, Defensefinder
GCF_004114735.1	complete	CRISPR-II-A	WP_128887993.1, WP_014608135.1, WP_128887992.1, WP_002946754.1	Padloc, Defensefinder
GCF_004114735.1	complete	CRISPR-III-A	WP_014727507.1, WP_014608283.1, WP_064355986.1, WP_014608281.1, WP_002946669.1, WP_014608282.1, WP_014608286.1, WP_011225936.1, WP_002946668.1	Padloc, Defensefinder
GCF_004114735.1	complete	RM_type_I	WP_064355517.1, WP_064355519.1, WP_024009834.1	Defensefinder
GCF_009856565.1	complete	Gao19/PD-T7-2	WP_046206426.1, WP_116920185.1	Padloc, Defensefinder
GCF_009856565.1	complete	PD-Lambda-1	WP_023909295.1	Padloc, Defensefinder
GCF_009856565.1	complete	PD-T4-6	WP_023909819.1	Padloc
GCF_009856565.1	complete	RM_type_I	WP_159340976.1, WP_224103328.1, WP_159340974.1, WP_236552679.1	Padloc, Defensefinder
GCF_009856565.1	complete	RM_type_I	WP_224103284.1, WP_159341080.1, WP_159341082.1	Padloc, Defensefinder
GCF_009856565.1	complete	RM_type_II	WP_159340962.1, WP_224103319.1	Padloc, Defensefinder
GCF_009856565.1	complete	RM_type_III	WP_159341123.1, WP_159340929.1	Padloc, Defensefinder
GCF_009856565.1	complete	RM_type_IV	WP_159341086.1	Padloc
GCF_009856565.1	complete	CRISPR-II-A	WP_159341097.1, WP_159341094.1, WP_002946754.1, WP_011227029.1	Padloc, Defensefinder
GCF_009856565.1	complete	CRISPR-III-A	WP_231102077.1, WP_011681113.1, WP_023909626.1, WP_011681112.1, WP_023909625.1, WP_002950684.1, WP_011681111.1, WP_023909627.1, WP_002950682.1	Padloc, Defensefinder
GCF_009856565.1	complete	Hachiman_type_I	WP_159340894.1, WP_159340895.1	Padloc, Defensefinder
GCF_009856565.1	complete	RM_type_II	WP_159340892.1, WP_159340891.1	Defensefinder
GCF_009856565.1	complete	CRISPR-II-A	1073, WP_011681469.1, WP_014608593.1, WP_023909843.1	Defensefinder
GCF_010120595.1	complete	AbiE	WP_014621283.1, WP_111679138.1	Padloc, Defensefinder
GCF_010120595.1	complete	PD-T4-6	WP_084826071.1	Padloc
GCF_010120595.1	complete	SoFic	WP_111679342.1	Padloc
GCF_010120595.1	complete	RloC	WP_100273412.1	Defensefinder
GCF_010120595.1	complete	RM_type_I	WP_111679535.1, WP_111679538.1, WP_111679536.1	Padloc, Defensefinder
GCF_010120595.1	complete	RM_type_I	WP_111679655.1, WP_111679656.1, WP_111679657.1	Padloc, Defensefinder
GCF_010120595.1	complete	RM_type_III	WP_111679584.1, WP_111679585.1	Padloc, Defensefinder
GCF_010120595.1	complete	CRISPR-II-A	WP_111679521.1, WP_011680958.1, WP_111679519.1, WP_011227029.1	Padloc, Defensefinder
GCF_010120595.1	complete	CRISPR-II-A	WP_111679672.1, WP_011681469.1, WP_014608593.1, WP_023909843.1	Padloc, Defensefinder
GCF_010120595.1	complete	Hachiman_type_I	WP_111679166.1, WP_039670299.1	Padloc, Defensefinder
GCF_010120595.1	complete	AbiE	WP_099390636.1, 966	Defensefinder
GCF_011801285.1	complete	PD-T4-6	WP_014727614.1	Padloc
GCF_011801285.1	complete	CRISPR-II-A	WP_164135596.1, WP_002950323.1, WP_164135594.1, WP_002946754.1	Padloc, Defensefinder
GCF_011801285.1	complete	CRISPR-II-A	WP_011681469.1, WP_167401563.1, WP_014608593.1, WP_023909843.1	Padloc, Defensefinder
GCF_011801285.1	complete	CRISPR-III-A	WP_014621547.1, WP_014621546.1, WP_167401495.1, WP_167401493.1, WP_167401494.1, WP_011681112.1, WP_101415612.1, WP_002950684.1, WP_014621550.1, WP_167401492.1	Padloc, Defensefinder
GCF_011801285.1	complete	gabija	WP_024009838.1, WP_024009837.1	Padloc, Defensefinder
GCF_011801285.1	complete	RM_type_II	WP_167401627.1, WP_167401628.1	Padloc	Yes
GCF_011801285.1	complete	RM_type_I	WP_167401465.1, WP_024009836.1, WP_167401466.1	Defensefinder
GCF_011801285.1	complete	RM_type_IIG	WP_011681364.1	Defensefinder
GCF_011801285.1	complete	RM_type_II	WP_226003568.1, WP_167401586.1, WP_179959070.1	Defensefinder
GCF_013307185.1	complete	PD-T4-6	WP_024703938.1	Padloc
GCF_013307185.1	complete	RM_type_I	WP_024704055.1, WP_024704062.1, WP_024704059.1	Padloc, Defensefinder
GCF_013307185.1	complete	RM_type_IV	WP_024704050.1	Padloc
GCF_013307185.1	complete	CRISPR-I-E	WP_037623090.1, WP_024704117.1, WP_024704120.1, WP_024704119.1, WP_024704123.1, WP_024704121.1, WP_024704122.1, WP_024704118.1	Padloc, Defensefinder
GCF_013307185.1	complete	CRISPR-II-A	WP_002950323.1, WP_024704047.1, WP_002946754.1, WP_014727389.1	Padloc, Defensefinder
GCF_013307185.1	complete	CRISPR-II-A	WP_024703962.1, WP_011681469.1, WP_014608593.1, WP_023909843.1	Padloc, Defensefinder
GCF_013307185.1	complete	CRISPR-III-A	WP_231102077.1, WP_024704102.1, WP_011225935.1, WP_011681113.1, WP_011681112.1, WP_011681111.1, WP_024704101.1, WP_002950684.1, WP_002950682.1	Padloc, Defensefinder
GCF_013307185.1	complete	RM_type_I	WP_024704247.1, 1711, WP_024704246.1	Defensefinder
GCF_013307265.1	complete	Abi2/AbiD	WP_173940492.1	Padloc, Defensefinder
GCF_013307265.1	complete	Gao19/PD-T7-2	WP_173940459.1, WP_173940460.1	Padloc, Defensefinder
GCF_013307265.1	complete	PD-T4-6	WP_173940600.1	Padloc
GCF_013307265.1	complete	RloC	WP_173940453.1	Defensefinder
GCF_013307265.1	complete	RM_type_I	WP_173940454.1, WP_254596097.1, WP_173940450.1	Padloc, Defensefinder
GCF_013307265.1	complete	RM_type_II	WP_173940461.1, WP_173940710.1	Padloc, Defensefinder
GCF_013307265.1	complete	RM_type_IIG	WP_173940684.1	Padloc, Defensefinder
GCF_013307265.1	complete	CRISPR-II-A	WP_173940471.1, WP_002946754.1, WP_173940470.1, WP_011227029.1	Padloc, Defensefinder
GCF_013307265.1	complete	CRISPR-II-A	WP_011681469.1, WP_173940615.1, WP_141326469.1, WP_141326510.1	Padloc, Defensefinder
GCF_013307265.1	complete	CRISPR-III-A	WP_232973453.1, WP_173940341.1, WP_232085737.1, 218, WP_002950679.1, WP_173940340.1, WP_173940342.1, WP_173940343.1, WP_002946668.1	Padloc, Defensefinder
GCF_013307285.1	complete	PD-T4-6	WP_024703938.1	Padloc
GCF_013307285.1	complete	RM_type_I	WP_024704055.1, WP_024704062.1, WP_024704059.1	Padloc, Defensefinder
GCF_013307285.1	complete	RM_type_IV	WP_024704050.1	Padloc
GCF_013307285.1	complete	CRISPR-I-E	WP_037623090.1, WP_024704117.1, WP_024704120.1, WP_024704119.1, WP_024704123.1, WP_024704121.1, WP_024704122.1, WP_024704118.1	Padloc, Defensefinder
GCF_013307285.1	complete	CRISPR-II-A	WP_002950323.1, WP_024704047.1, WP_002946754.1, WP_014727389.1	Padloc, Defensefinder
GCF_013307285.1	complete	CRISPR-II-A	WP_024703962.1, WP_011681469.1, WP_014608593.1, WP_023909843.1	Padloc, Defensefinder
GCF_013307285.1	complete	CRISPR-III-A	WP_231102077.1, WP_024704102.1, WP_011225935.1, WP_011681113.1, WP_011681112.1, WP_011681111.1, WP_024704101.1, WP_002950684.1, WP_002950682.1	Padloc, Defensefinder
GCF_013307285.1	complete	RM_type_I	WP_024704247.1, 1714, WP_024704246.1	Defensefinder
GCF_015190465.1	complete	AbiE	WP_014621283.1, WP_111679138.1	Padloc, Defensefinder
GCF_015190465.1	complete	Dodola	WP_084825723.1, WP_084825722.1	Padloc, Defensefinder
GCF_015190465.1	complete	PD-T4-6	WP_084826071.1	Padloc
GCF_015190465.1	complete	RM_type_I	WP_193838332.1, WP_193838333.1, WP_193838331.1	Padloc, Defensefinder
GCF_015190465.1	complete	RM_type_I	WP_193838238.1, WP_193838240.1, WP_193838239.1	Padloc, Defensefinder
GCF_015190465.1	complete	RM_type_IIG	WP_193838391.1	Padloc, Defensefinder
GCF_015190465.1	complete	gabija	WP_193838390.1, WP_193838389.1	Padloc, Defensefinder
GCF_015190465.1	complete	Hachiman_type_I	WP_111679166.1, WP_039670299.1	Padloc, Defensefinder
GCF_015190465.1	complete	CRISPR-II-A	WP_024009819.1, WP_014608135.1, 1546, WP_002946754.1	Defensefinder
GCF_017359825.1	complete	Abi2/AbiD	WP_084828733.1	Padloc, Defensefinder
GCF_017359825.1	complete	PD-T4-6	WP_014727614.1	Padloc
GCF_017359825.1	complete	RM_type_II	WP_014608149.1, WP_207560139.1	Padloc, Defensefinder
GCF_017359825.1	complete	RM_type_II	WP_084828734.1, WP_084828735.1	Padloc, Defensefinder
GCF_017359825.1	complete	RM_type_IIG	WP_207559858.1	Padloc, Defensefinder
GCF_017359825.1	complete	RM_type_III	WP_207559730.1, WP_207559729.1	Padloc, Defensefinder
GCF_017359825.1	complete	RM_type_III	WP_084828767.1, WP_084828768.1	Padloc, Defensefinder
GCF_017359825.1	complete	CRISPR-II-A	WP_207563309.1, WP_207563310.1, WP_014608135.1, WP_011680958.1	Padloc, Defensefinder
GCF_017359825.1	complete	CRISPR-II-A	WP_011681468.1, WP_011681469.1, WP_207559828.1, WP_011681467.1	Padloc, Defensefinder
GCF_017359825.1	complete	CRISPR-III-A	WP_138496430.1, WP_207560133.1, WP_207559952.1, WP_014608281.1, WP_207559953.1, WP_002946669.1, WP_002946668.1, WP_242683836.1, WP_014621545.1	Padloc, Defensefinder
GCF_017359825.1	complete	RM_type_I	WP_064355517.1, WP_023909547.1, WP_207559978.1	Defensefinder
GCF_017359825.1	complete	RM_type_II	WP_014727739.1, WP_014608781.1	Defensefinder
GCF_017359885.1	complete	PD-T4-6	WP_014621795.1	Padloc
GCF_017359885.1	complete	RM_type_II	WP_014608149.1, WP_014608150.1	Padloc, Defensefinder
GCF_017359885.1	complete	RM_type_II	WP_207560017.1, WP_207560016.1	Padloc, Defensefinder
GCF_017359885.1	complete	RM_type_III	WP_084828767.1, WP_084828768.1	Padloc, Defensefinder
GCF_017359885.1	complete	CRISPR-II-A	WP_014608135.1, WP_138496370.1, WP_002946754.1, WP_014608136.1	Padloc, Defensefinder
GCF_017359885.1	complete	CRISPR-II-A	WP_207559899.1, WP_100284781.1, WP_014608593.1, WP_100284782.1	Padloc, Defensefinder
GCF_017359885.1	complete	CRISPR-III-A	WP_138496430.1, WP_207559951.1, WP_207559952.1, WP_014608281.1, WP_207559953.1, WP_002946669.1, WP_002946668.1, WP_014608286.1, WP_014621545.1	Padloc, Defensefinder
GCF_017359885.1	complete	RM_type_I	WP_064355517.1, WP_023909547.1, WP_207559978.1	Defensefinder
GCF_017359885.1	complete	RM_type_II	WP_014727739.1, WP_014608781.1	Defensefinder
GCF_017360005.1	complete	Gao19/PD-T7-2	WP_242685118.1, WP_242685119.1	Padloc
GCF_017360005.1	complete	PD-T4-6	WP_014621795.1	Padloc
GCF_017360005.1	complete	RM_type_II	WP_014608149.1, WP_014608150.1	Padloc, Defensefinder
GCF_017360005.1	complete	RM_type_IIG	WP_138496466.1	Padloc, Defensefinder
GCF_017360005.1	complete	RM_type_III	WP_084828767.1, WP_084828768.1	Padloc, Defensefinder
GCF_017360005.1	complete	CRISPR-II-A	WP_014608135.1, WP_138496370.1, WP_002946754.1, WP_014608136.1	Padloc, Defensefinder
GCF_017360005.1	complete	CRISPR-II-A	WP_011681469.1, WP_138496510.1, WP_014608593.1, WP_023909843.1	Padloc, Defensefinder
GCF_017360005.1	complete	CRISPR-III-A	WP_138496430.1, WP_014727507.1, WP_014608283.1, WP_014608284.1, WP_014608281.1, WP_002946669.1, WP_014608286.1, WP_011225936.1, WP_002946668.1	Padloc, Defensefinder
GCF_017360005.1	complete	RM_type_I	WP_064355517.1, WP_138496712.1, WP_138496713.1	Defensefinder
GCF_017360005.1	complete	RM_type_II	WP_014727739.1, WP_014608781.1	Defensefinder
GCF_017360085.1	complete	PD-T4-6	WP_014621795.1	Padloc
GCF_017360085.1	complete	RM_type_II	WP_014608149.1, WP_014608150.1	Padloc, Defensefinder
GCF_017360085.1	complete	RM_type_II	WP_207560017.1, WP_207560016.1	Padloc, Defensefinder
GCF_017360085.1	complete	RM_type_III	WP_084828767.1, WP_084828768.1	Padloc, Defensefinder
GCF_017360085.1	complete	CRISPR-II-A	WP_014608135.1, WP_138496370.1, WP_002946754.1, WP_014608136.1	Padloc, Defensefinder
GCF_017360085.1	complete	CRISPR-II-A	WP_207559899.1, WP_100284781.1, WP_014608593.1, WP_100284782.1	Padloc, Defensefinder
GCF_017360085.1	complete	CRISPR-III-A	WP_207559951.1, WP_207567730.1, WP_207559952.1, WP_014608281.1, WP_207559953.1, WP_002946669.1, WP_002946668.1, WP_014608286.1, WP_014621545.1	Padloc, Defensefinder
GCF_017360085.1	complete	RM_type_I	WP_064355517.1, WP_023909547.1, WP_207559978.1	Defensefinder
GCF_017360085.1	complete	RM_type_II	WP_014727739.1, WP_014608781.1	Defensefinder
GCF_017360165.1	complete	PD-T4-6	WP_014621795.1	Padloc
GCF_017360165.1	complete	RM_type_II	WP_014608149.1, WP_014608150.1	Padloc, Defensefinder
GCF_017360165.1	complete	RM_type_II	WP_207560017.1, WP_207560016.1	Padloc, Defensefinder
GCF_017360165.1	complete	RM_type_III	WP_084828767.1, WP_084828768.1	Padloc, Defensefinder
GCF_017360165.1	complete	CRISPR-II-A	WP_014608135.1, WP_138496370.1, WP_002946754.1, WP_014608136.1	Padloc, Defensefinder
GCF_017360165.1	complete	CRISPR-II-A	WP_207559899.1, WP_100284781.1, WP_014608593.1, WP_100284782.1	Padloc, Defensefinder
GCF_017360165.1	complete	CRISPR-III-A	WP_138496430.1, WP_207559951.1, WP_207559952.1, WP_014608281.1, WP_207559953.1, WP_002946669.1, WP_002946668.1, WP_014608286.1, WP_014621545.1	Padloc, Defensefinder
GCF_017360165.1	complete	RM_type_I	WP_064355517.1, WP_023909547.1, WP_207559978.1	Defensefinder
GCF_017360165.1	complete	RM_type_II	WP_014727739.1, WP_014608781.1	Defensefinder
GCF_017360245.1	complete	Abi2/AbiD	WP_084828733.1	Padloc, Defensefinder
GCF_017360245.1	complete	PD-T4-6	WP_014727614.1	Padloc
GCF_017360245.1	complete	RM_type_II	WP_014608149.1, WP_207560139.1	Padloc, Defensefinder
GCF_017360245.1	complete	RM_type_II	WP_084828734.1, WP_084828735.1	Padloc, Defensefinder
GCF_017360245.1	complete	RM_type_IIG	WP_207559858.1	Padloc, Defensefinder
GCF_017360245.1	complete	RM_type_III	WP_207559730.1, WP_207559729.1	Padloc, Defensefinder
GCF_017360245.1	complete	RM_type_III	WP_084828767.1, WP_084828768.1	Padloc, Defensefinder
GCF_017360245.1	complete	CRISPR-II-A	WP_024009819.1, WP_014608135.1, WP_207559764.1, WP_011680958.1	Padloc, Defensefinder
GCF_017360245.1	complete	CRISPR-II-A	WP_011681468.1, WP_011681469.1, WP_207559828.1, WP_011681467.1	Padloc, Defensefinder
GCF_017360245.1	complete	CRISPR-III-A	WP_138496430.1, WP_207560133.1, WP_232085737.1, WP_207559952.1, WP_014608281.1, WP_207559953.1, WP_002946669.1, WP_002946668.1, WP_014621545.1	Padloc, Defensefinder
GCF_017360245.1	complete	RM_type_I	WP_064355517.1, WP_138496713.1, WP_023909547.1	Defensefinder
GCF_017360245.1	complete	RM_type_II	WP_014727739.1, WP_014608781.1	Defensefinder
GCF_017360305.1	complete	Gao19/PD-T7-2	WP_242685118.1, WP_242685691.1	Padloc
GCF_017360305.1	complete	PD-T4-6	WP_014621795.1	Padloc
GCF_017360305.1	complete	RM_type_II	WP_014608149.1, WP_014608150.1	Padloc, Defensefinder
GCF_017360305.1	complete	RM_type_IIG	WP_138496466.1	Padloc, Defensefinder
GCF_017360305.1	complete	RM_type_III	WP_084828767.1, WP_084828768.1	Padloc, Defensefinder
GCF_017360305.1	complete	CRISPR-II-A	WP_014608135.1, WP_138496370.1, WP_002946754.1, WP_014608136.1	Padloc, Defensefinder
GCF_017360305.1	complete	CRISPR-II-A	WP_011681469.1, WP_138496510.1, WP_014608593.1, WP_023909843.1	Padloc, Defensefinder
GCF_017360305.1	complete	CRISPR-III-A	WP_138496430.1, WP_014727507.1, WP_014608283.1, WP_014608284.1, WP_014608281.1, WP_002946669.1, WP_014608286.1, WP_011225936.1, WP_002946668.1	Padloc, Defensefinder
GCF_017360305.1	complete	RM_type_I	WP_064355517.1, WP_138496712.1, WP_138496713.1	Defensefinder
GCF_017360305.1	complete	RM_type_II	WP_014727739.1, WP_014608781.1	Defensefinder
GCF_017584245.1	complete	Abi2/AbiD	WP_084828733.1	Padloc, Defensefinder
GCF_017584245.1	complete	PD-T4-6	WP_014727614.1	Padloc
GCF_017584245.1	complete	RM_type_II	WP_084828734.1, WP_084828735.1	Padloc, Defensefinder
GCF_017584245.1	complete	RM_type_II	WP_014608149.1, WP_207560139.1	Padloc, Defensefinder
GCF_017584245.1	complete	RM_type_IIG	WP_207559858.1	Padloc, Defensefinder
GCF_017584245.1	complete	RM_type_III	WP_084828767.1, WP_084828768.1	Padloc, Defensefinder
GCF_017584245.1	complete	RM_type_III	WP_207559729.1, WP_207559730.1	Padloc, Defensefinder
GCF_017584245.1	complete	CRISPR-II-A	WP_207559828.1, WP_011681468.1, WP_011681469.1, WP_011681467.1	Padloc, Defensefinder
GCF_017584245.1	complete	CRISPR-II-A	WP_014608135.1, WP_024009819.1, WP_207559764.1, WP_011680958.1	Padloc, Defensefinder
GCF_017584245.1	complete	CRISPR-III-A	WP_138496430.1, WP_207560133.1, WP_232085737.1, WP_014621545.1, WP_207559952.1, WP_002946669.1, WP_207559953.1, WP_014608281.1, WP_002946668.1	Padloc, Defensefinder
GCF_017584245.1	complete	RM_type_II	WP_207559877.1, WP_242682322.1	Padloc, Defensefinder	Yes
GCF_017584245.1	complete	RM_type_II	WP_014727739.1, WP_014608781.1	Defensefinder
GCF_017584245.1	complete	RM_type_I	WP_064355517.1, WP_138496713.1, WP_023909547.1	Defensefinder
GCF_017584245.1	complete	RM_type_II	1867, 1866	Defensefinder
GCF_018219175.1	complete	Abi2/AbiD	WP_105155146.1	Padloc, Defensefinder
GCF_018219175.1	complete	PD-T4-6	WP_014621795.1	Padloc
GCF_018219175.1	complete	RloC	WP_180480142.1	Defensefinder
GCF_018219175.1	complete	CRISPR-II-A	WP_211836994.1, WP_211836995.1, WP_002946754.1, WP_011227029.1	Padloc, Defensefinder
GCF_018219175.1	complete	CRISPR-II-A	WP_011681469.1, WP_173940615.1, WP_141326469.1, WP_141326510.1	Padloc, Defensefinder
GCF_018219175.1	complete	CRISPR-III-A	WP_232085737.1, WP_014608281.1, WP_002950679.1, WP_211837035.1, WP_011225938.1, WP_173940342.1, WP_173940343.1, WP_002946668.1, WP_211837034.1	Padloc, Defensefinder
GCF_018219175.1	complete	RM_type_I	WP_180480139.1, WP_180480141.1, WP_180480140.1	Defensefinder
GCF_018219175.1	complete	RM_type_I	813, WP_211837025.1, WP_096811393.1	Defensefinder
GCF_020844005.1	complete	Abi2/AbiD	WP_014608194.1	Padloc, Defensefinder
GCF_020844005.1	complete	PD-T4-6	WP_014608532.1	Padloc
GCF_020844005.1	complete	RM_type_II	WP_014608149.1, WP_014608150.1	Padloc, Defensefinder
GCF_020844005.1	complete	CRISPR-II-A	WP_014608135.1, WP_002946754.1, WP_014608134.1, WP_014608136.1	Padloc, Defensefinder
GCF_020844005.1	complete	CRISPR-II-A	WP_014727651.1, WP_011681469.1, WP_014608593.1, WP_023909843.1	Padloc, Defensefinder
GCF_020844005.1	complete	CRISPR-III-A	WP_014608280.1, WP_014608283.1, WP_014608284.1, WP_014608281.1, WP_002946669.1, WP_014608282.1, WP_014608286.1, WP_011225936.1, WP_002946668.1	Padloc, Defensefinder
GCF_020844005.1	complete	RM_type_I	WP_014608161.1, WP_014608162.1, WP_014608163.1	Defensefinder
GCF_020844005.1	complete	RM_type_II	WP_014608779.1, WP_014608781.1	Defensefinder
GCF_022024355.1	complete	PD-T4-6	WP_014621795.1	Padloc
GCF_022024355.1	complete	RM_type_I	WP_024704055.1, WP_024704062.1, WP_024704059.1	Padloc, Defensefinder
GCF_022024355.1	complete	RM_type_I	WP_232979822.1, WP_232979823.1, WP_220016721.1	Padloc, Defensefinder
GCF_022024355.1	complete	RM_type_IV	WP_232979709.1	Padloc
GCF_022024355.1	complete	CRISPR-I-E	WP_024704117.1, 1009, WP_024704120.1, WP_232979815.1, WP_024704119.1, WP_024704121.1, WP_024704122.1, WP_024704118.1	Padloc, Defensefinder
GCF_022024355.1	complete	CRISPR-II-A	WP_237788623.1, WP_002950323.1, WP_002946754.1, WP_014727389.1	Padloc, Defensefinder
GCF_022024355.1	complete	CRISPR-II-A	WP_014608135.1, WP_220018381.1, WP_002946754.1, WP_024009819.1	Padloc, Defensefinder
GCF_022024355.1	complete	CRISPR-III-A	WP_231102077.1, WP_011225935.1, WP_011681113.1, WP_011681110.1, WP_232979780.1, WP_011681112.1, WP_011681111.1, WP_002950684.1, WP_002950682.1	Padloc, Defensefinder
GCF_022024355.1	complete	RM_type_I	WP_232979708.1, WP_226003549.1, WP_024009834.1	Defensefinder
GCF_023207975.1	complete	PD-T4-6	WP_024703938.1	Padloc
GCF_023207975.1	complete	RM_type_I	WP_024704055.1, WP_024704062.1, WP_024704059.1	Padloc, Defensefinder
GCF_023207975.1	complete	RM_type_IV	WP_024704050.1	Padloc
GCF_023207975.1	complete	CRISPR-I-E	WP_037623090.1, WP_024704117.1, WP_024704120.1, WP_024704119.1, WP_024704123.1, WP_024704121.1, WP_024704122.1, WP_024704118.1	Padloc, Defensefinder
GCF_023207975.1	complete	CRISPR-II-A	WP_002950323.1, WP_024704047.1, WP_002946754.1, WP_014727389.1	Padloc, Defensefinder
GCF_023207975.1	complete	CRISPR-II-A	WP_024703962.1, WP_011681469.1, WP_014608593.1, WP_023909843.1	Padloc, Defensefinder
GCF_023207975.1	complete	CRISPR-III-A	WP_231102077.1, WP_024704102.1, WP_011225935.1, WP_011681113.1, WP_011681112.1, WP_011681111.1, WP_024704101.1, WP_002950684.1, WP_002950682.1	Padloc, Defensefinder
GCF_023207975.1	complete	RM_type_I	WP_024704247.1, 1709, WP_024704246.1	Defensefinder
GCF_023278025.1	complete	PD-T4-6	WP_014727614.1	Padloc
GCF_023278025.1	complete	RM_type_I	WP_041829288.1, WP_014727405.1, WP_014727402.1	Padloc, Defensefinder
GCF_023278025.1	complete	RM_type_II	WP_014608150.1, WP_014727395.1	Padloc, Defensefinder
GCF_023278025.1	complete	CRISPR-II-A	WP_014727388.1, WP_002950323.1, WP_002946754.1, WP_014727389.1	Padloc, Defensefinder
GCF_023278025.1	complete	CRISPR-II-A	WP_014727650.1, WP_014727651.1, WP_014608593.1, WP_023909843.1	Padloc, Defensefinder
GCF_023278025.1	complete	CRISPR-III-A	WP_014727507.1, WP_014608283.1, WP_014608284.1, WP_002946669.1, WP_014608281.1, WP_014608282.1, WP_014608286.1, WP_011225936.1, WP_002946668.1	Padloc, Defensefinder
GCF_023278025.1	complete	AbiH	WP_014727403.1	Defensefinder
GCF_023278025.1	complete	RM_type_II	WP_014727739.1, WP_014608781.1	Defensefinder
GCF_024334065.1	complete	PD-T4-6	WP_024009998.1	Padloc
GCF_024334065.1	complete	RM_type_I	WP_134973177.1, WP_134973175.1, WP_134973174.1	Padloc, Defensefinder
GCF_024334065.1	complete	RM_type_I	WP_134973522.1, WP_134973523.1, WP_134973524.1	Padloc, Defensefinder
GCF_024334065.1	complete	CRISPR-II-A	WP_024009819.1, WP_014608135.1, WP_134973169.1, WP_002946754.1	Padloc, Defensefinder
GCF_024334065.1	complete	CRISPR-III-A	WP_134973228.1, WP_134973227.1, WP_084825966.1, WP_084825962.1, WP_134973224.1, WP_014608281.1, WP_134973225.1, WP_255136086.1, WP_134973226.1, WP_084825960.1	Padloc, Defensefinder
GCF_024665315.1	complete	Abi2/AbiD	WP_224103241.1	Padloc, Defensefinder
GCF_024665315.1	complete	PD-T4-6	WP_011681404.1	Padloc
GCF_024665315.1	complete	RM_type_I	WP_011680983.1, WP_011680986.1, WP_011680989.1	Padloc, Defensefinder
GCF_024665315.1	complete	CRISPR-II-A	WP_011681470.1, WP_011681468.1, WP_011681469.1, WP_011681467.1	Padloc, Defensefinder
GCF_024665315.1	complete	CRISPR-II-A	WP_011680958.1, WP_023909534.1, WP_002950323.1, WP_011680959.1	Padloc, Defensefinder
GCF_024665315.1	complete	CRISPR-III-A	WP_231102077.1, WP_011225935.1, 1086, WP_011681113.1, WP_011681110.1, WP_011681112.1, WP_011681111.1, WP_002950684.1, WP_002950682.1	Padloc, Defensefinder
GCF_024665315.1	complete	AbiH	WP_011680984.1	Defensefinder
GCF_024665315.1	complete	RM_type_IIG	WP_011681364.1	Defensefinder
GCF_024731205.1	complete	PD-T4-6	WP_014621795.1	Padloc
GCF_024731205.1	complete	RM_type_I	WP_113870382.1, WP_113870385.1, WP_113870383.1	Padloc, Defensefinder
GCF_024731205.1	complete	RM_type_I	WP_113870425.1, WP_113870426.1, WP_113870424.1	Padloc, Defensefinder
GCF_024731205.1	complete	RM_type_II	WP_113870389.1, WP_113870388.1	Padloc, Defensefinder
GCF_024731205.1	complete	RM_type_III	WP_101415607.1, WP_113870367.1	Padloc, Defensefinder
GCF_024731205.1	complete	CRISPR-II-A	WP_111679521.1, WP_113870396.1, WP_113870395.1, WP_011680958.1	Padloc, Defensefinder
GCF_024731205.1	complete	CRISPR-II-A	WP_014727651.1, WP_011681469.1, WP_014608593.1, WP_023909843.1	Padloc, Defensefinder
GCF_024731205.1	complete	CRISPR-III-A	WP_011225935.1, WP_258258843.1, WP_011681113.1, WP_258258844.1, WP_011681112.1, WP_011681111.1, WP_002950684.1, WP_023909627.1, WP_002950682.1, WP_231910745.1	Padloc, Defensefinder
GCF_024731205.1	complete	RosmerTA	WP_011227050.1, WP_113870390.1	Defensefinder
GCF_025739165.1	complete	PD-T4-6	WP_014621795.1	Padloc
GCF_025739165.1	complete	RM_type_III	WP_064356124.1, WP_128887985.1	Padloc, Defensefinder
GCF_025739165.1	complete	RM_type_III	WP_064355750.1, WP_128887995.1	Padloc, Defensefinder
GCF_025739165.1	complete	RM_type_IV	WP_023909542.1	Padloc
GCF_025739165.1	complete	CRISPR-II-A	WP_024703962.1, WP_011681469.1, WP_014608593.1, WP_023909843.1	Padloc, Defensefinder
GCF_025739165.1	complete	CRISPR-III-A	WP_014727507.1, WP_014608283.1, WP_064355986.1, WP_014608281.1, WP_002946669.1, WP_014608282.1, WP_014608286.1, WP_011225936.1, WP_002946668.1	Padloc, Defensefinder
GCF_025739165.1	complete	RM_type_I	WP_064355517.1, WP_064355519.1, WP_024009834.1	Defensefinder
GCF_025739165.1	complete	CRISPR-II-A	606, WP_014608135.1, WP_002946754.1, WP_014608136.1	Defensefinder
GCF_025739325.1	complete	PD-T4-6	WP_011226292.1	Padloc
GCF_025739325.1	complete	CRISPR-II-A	WP_156703428.1, WP_011227029.1, WP_002946754.1, WP_059257345.1	Padloc, Defensefinder
GCF_025739325.1	complete	CRISPR-III-A	WP_156703487.1, WP_011225933.1, WP_014608281.1, WP_156703488.1, WP_002946668.1, WP_250635921.1, WP_011225936.1, WP_011227185.1, WP_179971863.1, WP_011227186.1	Padloc, Defensefinder
GCF_025739325.1	complete	RM_type_III	799, WP_011225878.1	Defensefinder
GCF_025739325.1	complete	RM_type_IIG	WP_156703441.1	Defensefinder
GCF_025739325.1	complete	RosmerTA	WP_011227050.1, WP_041826995.1	Defensefinder
GCF_025948295.1	complete	Gao19/PD-T7-2	WP_046206426.1, WP_116920185.1	Padloc, Defensefinder
GCF_025948295.1	complete	PD-T4-6	WP_014621795.1	Padloc
GCF_025948295.1	complete	RM_type_I	WP_180483552.1, WP_180483550.1, WP_232087041.1	Padloc, Defensefinder
GCF_025948295.1	complete	RM_type_IV	WP_023909542.1	Padloc
GCF_025948295.1	complete	CRISPR-II-A	WP_180483534.1, WP_180483532.1, WP_002946754.1, WP_011227029.1	Padloc, Defensefinder
GCF_025948295.1	complete	CRISPR-II-A	WP_014727651.1, WP_011681469.1, WP_014608593.1, WP_023909843.1	Padloc, Defensefinder
GCF_025948295.1	complete	CRISPR-III-A	WP_180483587.1, WP_014727507.1, WP_014608283.1, WP_014608281.1, WP_002946669.1, WP_014608282.1, WP_011225936.1, WP_002946668.1	Padloc, Defensefinder
GCF_025948295.1	complete	RM_type_II	WP_180483392.1, WP_179959070.1, WP_232087024.1	Defensefinder
GCF_027557675.1	complete	PD-Lambda-1	WP_023909295.1	Padloc, Defensefinder
GCF_027557675.1	complete	PD-T4-6	WP_023909819.1	Padloc
GCF_027557675.1	complete	RM_type_I	WP_023910038.1, WP_269859803.1, WP_269859804.1	Defensefinder
GCF_027557675.1	complete	RM_type_IV	WP_023909542.1	Padloc
GCF_027557675.1	complete	CRISPR-II-A	WP_023909534.1, WP_002950323.1, WP_002946754.1, WP_014727389.1	Padloc, Defensefinder
GCF_027557675.1	complete	CRISPR-II-A	WP_023909844.1, WP_011681469.1, WP_014608593.1, WP_023909843.1	Padloc, Defensefinder
GCF_027557675.1	complete	CRISPR-III-A	WP_231102077.1, WP_011681113.1, WP_023909626.1, WP_011681112.1, WP_023909625.1, WP_011681111.1, WP_002950684.1, WP_023909627.1, WP_002950682.1	Padloc, Defensefinder
GCF_027557675.1	complete	RM_type_I	WP_023909548.1, WP_023909549.1, WP_023909547.1	Defensefinder
GCF_027557675.1	complete	RM_type_I	WP_023910038.1, WP_269859797.1, WP_269859804.1, WP_269859803.1, WP_269859798.1	Padloc, Defensefinder
GCF_900094135.1	complete	PD-T4-6	WP_087010057.1	Padloc
GCF_900094135.1	complete	RM_type_I	WP_087009814.1, WP_087009818.1, WP_157659032.1	Padloc, Defensefinder
GCF_900094135.1	complete	RM_type_III	WP_087009877.1, WP_087009876.1	Padloc, Defensefinder
GCF_900094135.1	complete	RM_type_IV	WP_087009808.1	Padloc
GCF_900094135.1	complete	CRISPR-II-A	WP_087009799.1, WP_087009798.1, WP_002946754.1, WP_011227029.1	Padloc, Defensefinder
GCF_900094135.1	complete	CRISPR-III-A	WP_014621548.1, WP_087009907.1, WP_065973181.1, WP_014608283.1, WP_087009909.1, WP_014608281.1, WP_087009908.1, STACADC2_RS04590, WP_087009906.1	Padloc, Defensefinder
GCF_900094135.1	complete	RM_type_I	WP_087009868.1, WP_231906211.1, STACADC2_RS04065	Defensefinder
GCF_900474985.1	complete	AbiE	WP_014621283.1, WP_111679138.1	Padloc, Defensefinder
GCF_900474985.1	complete	PD-T4-6	WP_084826071.1	Padloc
GCF_900474985.1	complete	SoFic	WP_111679342.1	Padloc
GCF_900474985.1	complete	RloC	WP_100273412.1	Defensefinder
GCF_900474985.1	complete	RM_type_I	WP_111679535.1, WP_111679538.1, WP_111679536.1	Padloc, Defensefinder
GCF_900474985.1	complete	RM_type_I	WP_111679655.1, WP_111679656.1, WP_111679657.1	Padloc, Defensefinder
GCF_900474985.1	complete	RM_type_III	WP_111679584.1, WP_111679585.1	Padloc, Defensefinder
GCF_900474985.1	complete	CRISPR-II-A	WP_111679521.1, WP_011680958.1, WP_111679519.1, WP_011227029.1	Padloc, Defensefinder
GCF_900474985.1	complete	CRISPR-II-A	WP_111679672.1, WP_011681469.1, WP_014608593.1, WP_023909843.1	Padloc, Defensefinder
GCF_900474985.1	complete	Hachiman_type_I	WP_111679166.1, WP_039670299.1	Padloc, Defensefinder
GCF_900474985.1	complete	AbiE	WP_099390636.1, DQL34_RS03250	Defensefinder
GCF_900492165.1	complete	PD-T4-6	WP_014621795.1	Padloc
GCF_900492165.1	complete	RM_type_I	WP_113870382.1, WP_113870385.1, WP_113870383.1	Padloc, Defensefinder
GCF_900492165.1	complete	RM_type_I	WP_113870425.1, WP_113870426.1, WP_113870424.1	Padloc, Defensefinder
GCF_900492165.1	complete	RM_type_II	WP_113870389.1, WP_113870388.1	Padloc, Defensefinder
GCF_900492165.1	complete	RM_type_III	WP_101415607.1, WP_113870367.1	Padloc, Defensefinder
GCF_900492165.1	complete	CRISPR-II-A	WP_014727651.1, WP_011681469.1, WP_014608593.1, WP_023909843.1	Padloc, Defensefinder
GCF_900492165.1	complete	CRISPR-II-A	WP_111679521.1, WP_113870396.1, WP_113870395.1, WP_011680958.1	Padloc, Defensefinder
GCF_900492165.1	complete	CRISPR-III-A	WP_011225935.1, WP_258258843.1, WP_011681113.1, WP_258258844.1, WP_011681112.1, WP_002950684.1, WP_011681111.1, WP_023909627.1, WP_002950682.1, WP_231910745.1	Padloc, Defensefinder
GCF_900492165.1	complete	RosmerTA	WP_011227050.1, WP_113870390.1	Defensefinder
GCF_903884415.1	complete	PD-T4-6	WP_011226292.1	Padloc
GCF_903884415.1	complete	RM_type_I	WP_011225759.1, WP_011225753.1, WP_011225756.1	Padloc, Defensefinder
GCF_903884415.1	complete	RM_type_IV	WP_179970462.1	Padloc
GCF_903884415.1	complete	CRISPR-II-A	WP_179970458.1, WP_011225725.1, WP_011225727.1, WP_011225728.1	Padloc, Defensefinder
GCF_903884415.1	complete	CRISPR-III-A	WP_059257321.1, WP_011225933.1, WP_014608281.1, WP_179970475.1, WP_011225938.1, WP_250635921.1, WP_011225936.1, WP_059257320.1, WP_002946668.1, WP_011227186.1	Padloc, Defensefinder
GCF_903884415.1	complete	RM_type_III	WP_179970472.1, STHERMO_RS04335	Defensefinder
GCF_903885985.1	complete	Abi2/AbiD	WP_084828733.1	Padloc, Defensefinder
GCF_903885985.1	complete	PD-T4-6	WP_014621795.1	Padloc
GCF_903885985.1	complete	RM_type_II	WP_014608149.1, WP_014608150.1	Padloc, Defensefinder
GCF_903885985.1	complete	RM_type_II	WP_084828735.1, WP_179970698.1	Padloc, Defensefinder
GCF_903885985.1	complete	RM_type_III	WP_084828767.1, WP_084828768.1	Padloc, Defensefinder
GCF_903885985.1	complete	CRISPR-II-A	WP_179970717.1, WP_011227029.1, WP_179970719.1	Padloc, Defensefinder
GCF_903885985.1	complete	CRISPR-II-A	WP_014727651.1, WP_011681469.1, WP_014608593.1, WP_023909843.1	Padloc, Defensefinder
GCF_903885985.1	complete	CRISPR-III-A	WP_232085882.1, WP_014608286.1, WP_095559350.1, WP_084825962.1, WP_014608283.1, WP_179970689.1, WP_014608284.1, WP_014608281.1, WP_065973179.1	Padloc, Defensefinder
GCF_903885985.1	complete	RM_type_I	WP_179970710.1, WP_179970708.1, WP_179970709.1	Defensefinder
GCF_903885985.1	complete	RM_type_II	WP_014727739.1, WP_014608781.1	Defensefinder
GCF_903886075.1	complete	Abi2/AbiD	WP_084828733.1	Padloc, Defensefinder
GCF_903886075.1	complete	PD-T4-6	WP_014621795.1	Padloc
GCF_903886075.1	complete	RM_type_II	WP_014608149.1, WP_014608150.1	Padloc, Defensefinder
GCF_903886075.1	complete	RM_type_II	WP_084828734.1, WP_084828735.1	Padloc, Defensefinder
GCF_903886075.1	complete	CRISPR-II-A	WP_179971496.1, WP_084831038.1, WP_014608135.1, WP_011680958.1	Padloc, Defensefinder
GCF_903886075.1	complete	CRISPR-II-A	WP_011681468.1, WP_011681469.1, WP_082309079.1, WP_011681467.1	Padloc, Defensefinder
GCF_903886075.1	complete	CRISPR-III-A	WP_232085882.1, WP_179971538.1, WP_095559350.1, WP_084825962.1, WP_014608283.1, WP_179970689.1, WP_014608284.1, WP_014608281.1, WP_084825960.1	Padloc, Defensefinder
GCF_903886075.1	complete	RloC	WP_179971504.1	Defensefinder
GCF_903886075.1	complete	RM_type_I	WP_179971503.1, WP_179971502.1, WP_179971501.1	Defensefinder
GCF_903886075.1	complete	RM_type_III	WP_179971530.1, H0503_RS04345	Defensefinder
GCF_903886075.1	complete	RM_type_II	WP_014727739.1, WP_014608781.1	Defensefinder
GCF_903886075.1	complete	RM_type_IIG	H0503_RS09285	Defensefinder
GCF_903886195.1	complete	PD-T4-6	WP_011226292.1	Padloc
GCF_903886195.1	complete	RM_type_I	WP_011225759.1, WP_011225756.1, WP_011225753.1	Padloc, Defensefinder
GCF_903886195.1	complete	RM_type_III	WP_179971720.1, WP_011225878.1	Padloc, Defensefinder
GCF_903886195.1	complete	CRISPR-III-A	WP_011225935.1, WP_011225941.1, WP_179971813.1, WP_011225933.1, WP_002950684.1, WP_011225938.1, WP_011225936.1, WP_250635921.1, WP_002946668.1, WP_011225939.1	Padloc, Defensefinder
GCF_903886195.1	complete	RM_type_IIG	WP_156703441.1	Defensefinder
GCF_903886195.1	complete	CRISPR-II-A	WP_011227031.1, WP_011227030.1, WP_011227029.1	Defensefinder
GCF_903886205.1	complete	PD-T4-6	WP_011226292.1	Padloc
GCF_903886205.1	complete	CRISPR-II-A	WP_156703428.1, WP_011227029.1, WP_002946754.1, WP_059257345.1	Padloc, Defensefinder
GCF_903886205.1	complete	CRISPR-III-A	WP_156703487.1, WP_011225933.1, WP_014608281.1, WP_156703488.1, WP_002946668.1, WP_250635921.1, WP_011225936.1, WP_011227185.1, WP_179971863.1, WP_011227186.1	Padloc, Defensefinder
GCF_903886205.1	complete	RM_type_III	H0507_RS04300, WP_011225878.1	Defensefinder
GCF_903886205.1	complete	RM_type_IIG	H0507_RS06435	Defensefinder
GCF_903886205.1	complete	RosmerTA	WP_011227050.1, WP_041826995.1	Defensefinder
GCF_903886285.1	complete	PD-T4-6	WP_179970959.1	Padloc
GCF_903886285.1	complete	RM_type_I	WP_179971278.1, WP_232085724.1, WP_179971281.1	Padloc, Defensefinder
GCF_903886285.1	complete	RM_type_IV	WP_179971274.1	Padloc
GCF_903886285.1	complete	CRISPR-II-A	WP_179970717.1, WP_179971264.1, WP_014608135.1, WP_179971265.1	Padloc, Defensefinder
GCF_903886285.1	complete	CRISPR-III-A	WP_179971331.1, WP_232085737.1, WP_179971330.1, WP_179971328.1, WP_084829587.1, WP_002950679.1, WP_002950684.1, WP_011225938.1, WP_179971329.1	Padloc, Defensefinder
GCF_903886285.1	complete	AbiH	WP_179971279.1	Defensefinder
GCF_903886285.1	complete	RM_type_I	WP_179971381.1, WP_179971080.1, H0505_RS08730	Defensefinder
GCF_903886345.1	complete	Abi2/AbiD	WP_084828733.1	Padloc, Defensefinder
GCF_903886345.1	complete	PD-T4-6	WP_014621795.1	Padloc
GCF_903886345.1	complete	RM_type_II	WP_084828735.1, WP_179970698.1	Padloc, Defensefinder
GCF_903886345.1	complete	RM_type_II	WP_014608149.1, WP_014608150.1	Padloc, Defensefinder
GCF_903886345.1	complete	RM_type_III	WP_084828767.1, WP_084828768.1	Padloc, Defensefinder
GCF_903886345.1	complete	CRISPR-II-A	WP_014727651.1, WP_011681469.1, WP_014608593.1, WP_023909843.1	Padloc, Defensefinder
GCF_903886345.1	complete	CRISPR-II-A	WP_179970717.1, WP_179970719.1, WP_011227029.1	Padloc, Defensefinder
GCF_903886345.1	complete	CRISPR-III-A	WP_232085882.1, WP_065973179.1, WP_014608283.1, WP_084825962.1, WP_095559350.1, WP_179970689.1, WP_014608284.1, WP_014608281.1, WP_014608286.1	Padloc, Defensefinder
GCF_903886345.1	complete	RM_type_I	WP_179970710.1, WP_179970708.1, WP_179970709.1	Defensefinder
GCF_903886345.1	complete	RM_type_II	WP_014727739.1, WP_014608781.1	Defensefinder
GCF_903886385.1	complete	PD-T4-6	WP_011226292.1	Padloc
GCF_903886385.1	complete	RM_type_I	WP_011225759.1, WP_011225753.1, WP_011225756.1	Padloc, Defensefinder
GCF_903886385.1	complete	RM_type_III	WP_011225878.1, WP_179971603.1	Padloc, Defensefinder
GCF_903886385.1	complete	CRISPR-II-A	WP_179971588.1, WP_179971587.1, WP_011225727.1, WP_011225728.1	Padloc, Defensefinder
GCF_903886385.1	complete	CRISPR-III-A	WP_011225935.1, WP_011225933.1, WP_014608284.1, WP_156703488.1, WP_011225937.1, H0508_RS04540, WP_250635921.1, WP_011225936.1, WP_011227185.1, WP_002946668.1	Padloc, Defensefinder
GCF_903886385.1	complete	RM_type_IIG	WP_156703441.1	Defensefinder
GCF_903886475.1	complete	PD-T4-6	WP_011226292.1	Padloc
GCF_903886475.1	complete	RM_type_I	WP_232087244.1, WP_011225759.1, WP_011225753.1	Padloc, Defensefinder
GCF_903886475.1	complete	RM_type_III	WP_179971702.1, WP_011225878.1	Padloc, Defensefinder
GCF_903886475.1	complete	CRISPR-II-A	WP_011227029.1, WP_011225727.1, WP_011225728.1, WP_059257345.1	Padloc, Defensefinder
GCF_903886475.1	complete	CRISPR-III-A	WP_011225935.1, 852, WP_011225933.1, WP_014608284.1, WP_156703488.1, WP_011225937.1, WP_250635921.1, WP_011225936.1, WP_011227185.1, WP_002946668.1	Padloc, Defensefinder
GCF_903886475.1	complete	RM_type_IIG	WP_156703441.1	Defensefinder
GCF_903886505.1	complete	AbiE	WP_179974394.1, WP_179974393.1	Padloc, Defensefinder
GCF_903886505.1	complete	PD-T4-6	WP_179973870.1	Padloc
GCF_903886505.1	complete	RM_type_III	WP_179974140.1, WP_179974141.1	Padloc, Defensefinder
GCF_903886505.1	complete	RM_type_III	WP_179974472.1, WP_179974471.1	Padloc, Defensefinder
GCF_903886505.1	complete	CRISPR-II-A	WP_179974380.1, WP_179974383.1, WP_179974382.1, WP_179974381.1	Padloc, Defensefinder
GCF_903886505.1	complete	CRISPR-III-A	WP_014621548.1, WP_179974489.1, WP_014608283.1, WP_014608281.1, WP_179974493.1, WP_179974491.1, WP_179974492.1, WP_179974490.1, WP_179974494.1, WP_084830622.1	Padloc, Defensefinder
GCF_903886505.1	complete	AbiH	WP_179974407.1	Defensefinder
GCF_903886505.1	complete	RM_type_I	WP_100273616.1, WP_179974415.1, WP_179974420.1	Defensefinder
GCF_903886505.1	complete	CRISPR-II-A	WP_179973904.1, WP_179973903.1, H0511_RS07025, WP_179974538.1	Defensefinder
GCF_903886595.1	complete	AbiE	WP_100273737.1, WP_100273736.1	Padloc, Defensefinder
GCF_903886595.1	complete	PD-Lambda-1	WP_179972477.1	Padloc, Defensefinder
GCF_903886595.1	complete	PD-T4-6	WP_179972076.1	Padloc
GCF_903886595.1	complete	SoFic	WP_179972309.1	Padloc
GCF_903886595.1	complete	RM_type_II	WP_232086182.1, WP_179973145.1, WP_232086181.1	Padloc, Defensefinder
GCF_903886595.1	complete	RM_type_II	WP_179972403.1, WP_179972404.1	Padloc, Defensefinder
GCF_903886595.1	complete	RM_type_IV	WP_179973165.1	Padloc
GCF_903886595.1	complete	cas_adaptation	WP_014608281.1, WP_179973116.1	Padloc, Defensefinder
GCF_903886595.1	complete	CRISPR-II-A	WP_179972147.1, WP_179972146.1, WP_179973024.1, WP_179972145.1	Padloc, Defensefinder
GCF_903886595.1	complete	CRISPR-II-A	WP_176243456.1, WP_179973174.1, WP_179973175.1, H0514_RS06710	Padloc, Defensefinder
GCF_903886595.1	complete	AbiH	WP_179972989.1	Defensefinder
GCF_903886595.1	complete	AbiH	WP_179973156.1	Defensefinder
GCF_903886595.1	complete	RM_type_IIG	H0514_RS03395	Defensefinder
GCF_903886595.1	complete	RM_type_III	H0514_RS05465, WP_179973124.1	Defensefinder
GCF_903886595.1	complete	RM_type_I	H0514_RS06245, WP_084830566.1, WP_232086178.1	Defensefinder
GCF_903886635.1	complete	PD-T4-6	WP_011226292.1	Padloc
GCF_903886635.1	complete	RM_type_IV	WP_179967000.1	Padloc
GCF_903886635.1	complete	CRISPR-I-E	WP_024704120.1, WP_179966626.1, WP_179966628.1, WP_179966630.1, WP_024704119.1, WP_179966629.1, WP_179966627.1, WP_084831098.1	Padloc, Defensefinder
GCF_903886635.1	complete	CRISPR-II-A	WP_011227029.1, WP_179966993.1, WP_002946754.1, WP_179966992.1	Padloc, Defensefinder
GCF_903886635.1	complete	CRISPR-III-A	WP_179967047.1, WP_179967048.1, WP_014608283.1, WP_014608285.1, WP_179967046.1, WP_014608281.1, WP_084829590.1, WP_002946668.1, WP_179967049.1, WP_179967045.1	Padloc, Defensefinder
GCF_903886645.1	complete	AbiE	WP_100273737.1, WP_100273736.1	Padloc, Defensefinder
GCF_903886645.1	complete	PD-Lambda-1	WP_179972477.1	Padloc, Defensefinder
GCF_903886645.1	complete	PD-T4-6	WP_179972076.1	Padloc
GCF_903886645.1	complete	SoFic	WP_111679342.1	Padloc
GCF_903886645.1	complete	SoFic	WP_179972309.1	Padloc
GCF_903886645.1	complete	RM_type_I	WP_084830566.1, WP_179972988.1, WP_232086178.1	Padloc, Defensefinder
GCF_903886645.1	complete	RM_type_II	WP_179972403.1, WP_179972404.1	Padloc, Defensefinder
GCF_903886645.1	complete	cas_adaptation	WP_014608281.1, WP_014621545.1	Padloc, Defensefinder
GCF_903886645.1	complete	CRISPR-I-E	WP_179971894.1, WP_179971896.1, WP_024704119.1, WP_179971897.1, WP_179971893.1, WP_179971895.1, WP_084831096.1, WP_024704118.1	Padloc, Defensefinder
GCF_903886645.1	complete	CRISPR-II-A	WP_176243456.1, WP_179972819.1, WP_179972818.1, WP_176243457.1	Padloc, Defensefinder
GCF_903886645.1	complete	CRISPR-II-A	WP_179972147.1, WP_179972146.1, WP_179973024.1, WP_179972145.1	Padloc, Defensefinder
GCF_903886645.1	complete	AbiH	WP_179972989.1	Defensefinder
GCF_903886645.1	complete	RM_type_III	WP_179972919.1, H0513_RS04805	Defensefinder
GCF_903886645.1	complete	RM_type_IIG	H0513_RS06870	Defensefinder
GCF_903886745.1	complete	Borvo	WP_232086955.1, WP_232086956.1	Padloc, Defensefinder
GCF_903886745.1	complete	PD-Lambda-1	WP_180482346.1	Padloc, Defensefinder
GCF_903886745.1	complete	PD-T4-6	WP_179972076.1	Padloc
GCF_903886745.1	complete	SoFic	WP_180482273.1	Padloc
GCF_903886745.1	complete	RM_type_I	WP_180482534.1, WP_180482533.1, WP_180482532.1	Padloc, Defensefinder
GCF_903886745.1	complete	RM_type_I	WP_180482077.1, WP_084830566.1, WP_179972988.1	Padloc, Defensefinder
GCF_903886745.1	complete	RM_type_IIG	WP_180482440.1	Padloc
GCF_903886745.1	complete	RM_type_III	WP_180482009.1, H1X08_RS05580, WP_232086916.1	Padloc, Defensefinder
GCF_903886745.1	complete	cas_adaptation	WP_014608281.1, WP_014621545.1	Padloc, Defensefinder
GCF_903886745.1	complete	CRISPR-II-A	H1X08_RS06465, WP_024009819.1, WP_180482106.1, WP_180482103.1	Padloc, Defensefinder
GCF_903886745.1	complete	gabija	WP_180482488.1, WP_180482487.1	Padloc, Defensefinder
GCF_903886745.1	complete	AbiH	WP_179972989.1	Defensefinder
GCF_903890635.1	complete	Borvo	WP_232086955.1, WP_232086956.1	Padloc, Defensefinder
GCF_903890635.1	complete	PD-Lambda-1	WP_180482346.1	Padloc, Defensefinder
GCF_903890635.1	complete	PD-T4-6	WP_179972076.1	Padloc
GCF_903890635.1	complete	SoFic	WP_180482273.1	Padloc
GCF_903890635.1	complete	RM_type_I	WP_180482077.1, WP_179972988.1, WP_084830566.1	Padloc, Defensefinder
GCF_903890635.1	complete	RM_type_I	WP_180482534.1, WP_180482533.1, WP_180482532.1	Padloc, Defensefinder
GCF_903890635.1	complete	RM_type_IIG	WP_180482440.1	Padloc
GCF_903890635.1	complete	RM_type_III	H1W98_RS04615, WP_180482009.1, WP_232086916.1	Padloc, Defensefinder
GCF_903890635.1	complete	cas_adaptation	WP_014608281.1, WP_014621545.1	Padloc, Defensefinder
GCF_903890635.1	complete	CRISPR-II-A	WP_180482106.1, H1W98_RS03720, WP_024009819.1, WP_180482103.1	Padloc, Defensefinder
GCF_903890635.1	complete	gabija	WP_180482488.1, WP_180482487.1	Padloc, Defensefinder
GCF_903890635.1	complete	AbiH	WP_179972989.1	Defensefinder
GCF_903890695.1	complete	AbiE	WP_100273737.1, WP_100273736.1	Padloc, Defensefinder
GCF_903890695.1	complete	PD-Lambda-1	WP_179972477.1	Padloc, Defensefinder
GCF_903890695.1	complete	PD-T4-6	WP_179972076.1	Padloc
GCF_903890695.1	complete	SoFic	WP_111679342.1	Padloc
GCF_903890695.1	complete	SoFic	WP_179972309.1	Padloc
GCF_903890695.1	complete	RM_type_I	WP_084830566.1, WP_179972990.1, WP_179972988.1	Padloc, Defensefinder
GCF_903890695.1	complete	RM_type_IIG	WP_180487792.1	Padloc, Defensefinder
GCF_903890695.1	complete	RM_type_IV	WP_179973165.1	Padloc
GCF_903890695.1	complete	cas_adaptation	WP_014608281.1, WP_014621545.1	Padloc, Defensefinder
GCF_903890695.1	complete	CRISPR-II-A	WP_176243456.1, WP_179973174.1, WP_179973175.1, H1X63_RS03575	Padloc, Defensefinder
GCF_903890695.1	complete	CRISPR-II-A	WP_179972147.1, WP_179972146.1, WP_179973024.1, WP_179972145.1	Padloc, Defensefinder
GCF_903890695.1	complete	AbiH	WP_180487810.1	Defensefinder
GCF_903890695.1	complete	RM_type_III	H1X63_RS04650, WP_179973124.1	Defensefinder
GCF_903890695.1	complete	RM_type_IIG	H1X63_RS06630	Defensefinder
GCF_903890795.1	complete	Gao19/PD-T7-2	WP_046206426.1, WP_116920185.1	Padloc, Defensefinder
GCF_903890795.1	complete	PD-T4-6	WP_014621795.1	Padloc
GCF_903890795.1	complete	RM_type_I	WP_180483552.1, WP_180483550.1, WP_232087041.1	Padloc, Defensefinder
GCF_903890795.1	complete	RM_type_IV	WP_023909542.1	Padloc
GCF_903890795.1	complete	CRISPR-II-A	WP_180483534.1, WP_180483532.1, WP_002946754.1, WP_011227029.1	Padloc, Defensefinder
GCF_903890795.1	complete	CRISPR-II-A	WP_014727651.1, WP_011681469.1, WP_014608593.1, WP_023909843.1	Padloc, Defensefinder
GCF_903890795.1	complete	CRISPR-III-A	WP_180483587.1, WP_014727507.1, WP_014608283.1, WP_014608281.1, WP_002946669.1, WP_014608282.1, WP_011225936.1, WP_002946668.1	Padloc, Defensefinder
GCF_903890795.1	complete	RM_type_II	WP_180483392.1, WP_179959070.1, WP_232087024.1	Defensefinder
GCF_903890815.1	complete	PD-T4-6	WP_084831154.1	Padloc
GCF_903890815.1	complete	RM_type_I	WP_180474475.1, WP_154804345.1, WP_180474473.1, WP_180474474.1, WP_180474476.1	Padloc, Defensefinder
GCF_903890815.1	complete	RM_type_II	WP_014608149.1, WP_014608150.1	Padloc, Defensefinder
GCF_903890815.1	complete	CRISPR-II-A	WP_014608134.1, WP_014608135.1, WP_002946754.1, WP_014608136.1	Padloc, Defensefinder
GCF_903890815.1	complete	CRISPR-III-A	WP_014727507.1, WP_014608283.1, WP_014608284.1, WP_180474554.1, WP_002946669.1, WP_014608281.1, WP_014608282.1, WP_011225936.1, WP_002946668.1	Padloc, Defensefinder
GCF_903890815.1	complete	RM_type_II	WP_014727739.1, WP_014608781.1	Defensefinder
GCF_903890815.1	complete	CRISPR-II-A	461, WP_100284783.1, WP_011681469.1, WP_023909843.1	Defensefinder
GCF_903890825.1	complete	Dodola	WP_002948184.1, WP_002948183.1	Padloc, Defensefinder
GCF_903890825.1	complete	PD-T4-6	WP_002946880.1	Padloc
GCF_903890825.1	complete	RM_type_II	WP_180473120.1, WP_180473123.1	Padloc, Defensefinder
GCF_903890825.1	complete	CRISPR-III-A	843, WP_022096651.1, WP_022096650.1, WP_014608283.1, WP_002946669.1, WP_002950679.1, WP_232089305.1, WP_002946668.1, WP_002946671.1	Padloc, Defensefinder
GCF_903890825.1	complete	RM_type_I	WP_002948082.1, WP_002948083.1, WP_002948081.1	Defensefinder
GCF_903890825.1	complete	CRISPR-II-A	WP_002946755.1, 606, WP_002946754.1, WP_011227029.1	Defensefinder
GCF_903890905.1	complete	Abi2/AbiD	WP_105155146.1	Padloc, Defensefinder
GCF_903890905.1	complete	PD-T4-6	WP_176243308.1	Padloc
GCF_903890905.1	complete	RM_type_I	WP_180481202.1, WP_180481201.1, WP_180481203.1	Padloc, Defensefinder
GCF_903890905.1	complete	CRISPR-II-A	WP_173940470.1, WP_173940471.1, WP_002946754.1, WP_011227029.1	Padloc, Defensefinder
GCF_903890905.1	complete	CRISPR-II-A	WP_180481065.1, WP_011681469.1, WP_141326469.1, WP_141326510.1	Padloc, Defensefinder
GCF_903890905.1	complete	CRISPR-III-A	WP_180481308.1, WP_232085814.1, WP_180481310.1, WP_014608281.1, WP_180481309.1, WP_002950684.1, WP_011225936.1, WP_180481311.1, WP_002950682.1	Padloc, Defensefinder
GCF_903890905.1	complete	RM_type_I	WP_180481271.1, WP_180481272.1, WP_180481325.1	Defensefinder
GCF_903890905.1	complete	RM_type_II	WP_014608781.1, WP_180481079.1	Defensefinder
GCF_903890925.1	complete	Abi2/AbiD	WP_105155146.1	Padloc, Defensefinder
GCF_903890925.1	complete	PD-T4-6	WP_176243308.1	Padloc
GCF_903890925.1	complete	RM_type_I	WP_180481202.1, WP_180481201.1, WP_180481203.1	Padloc, Defensefinder
GCF_903890925.1	complete	CRISPR-II-A	WP_173940470.1, WP_173940471.1, WP_002946754.1, WP_011227029.1	Padloc, Defensefinder
GCF_903890925.1	complete	CRISPR-II-A	WP_180481065.1, WP_011681469.1, WP_141326469.1, WP_141326510.1	Padloc, Defensefinder
GCF_903890925.1	complete	CRISPR-III-A	WP_180481308.1, WP_232085814.1, WP_180481310.1, WP_014608281.1, WP_180481309.1, WP_002950684.1, WP_011225936.1, WP_180481311.1, WP_002950682.1	Padloc, Defensefinder
GCF_903890925.1	complete	RM_type_I	WP_180481271.1, WP_180481272.1, WP_180481325.1	Defensefinder
GCF_903890925.1	complete	RM_type_II	WP_014608781.1, WP_180481079.1	Defensefinder
GCF_903890945.1	complete	PD-T4-6	WP_011226292.1	Padloc
GCF_903890945.1	complete	RM_type_III	WP_232087062.1, WP_180476845.1	Padloc, Defensefinder
GCF_903890945.1	complete	RM_type_IV	WP_180476898.1	Padloc
GCF_903890945.1	complete	cas_adaptation	WP_014608281.1, WP_180476960.1	Padloc, Defensefinder
GCF_903890945.1	complete	CRISPR-I-E	WP_024704120.1, WP_176243172.1, WP_024704119.1, WP_180476981.1, WP_096811453.1, WP_180476983.1, WP_180476982.1, WP_084831098.1	Padloc, Defensefinder
GCF_903890945.1	complete	CRISPR-II-A	WP_180476891.1, WP_180476890.1, WP_002946754.1, WP_011227029.1	Padloc, Defensefinder
GCF_903890945.1	complete	RM_type_I	WP_180476904.1, WP_180477220.1, WP_180476905.1	Defensefinder
GCF_903890945.1	complete	RM_type_IIG	WP_180477067.1	Defensefinder
GCF_903891015.1	complete	RM_type_I	WP_041829288.1, WP_014727405.1, WP_014727402.1	Padloc, Defensefinder
GCF_903891015.1	complete	RM_type_II	WP_014608150.1, WP_014727395.1	Padloc, Defensefinder
GCF_903891015.1	complete	CRISPR-II-A	WP_014727388.1, WP_002950323.1, WP_002946754.1, WP_014727389.1	Padloc, Defensefinder
GCF_903891015.1	complete	CRISPR-II-A	WP_014727650.1, WP_014727651.1, WP_014608593.1, WP_023909843.1	Padloc, Defensefinder
GCF_903891015.1	complete	CRISPR-III-A	WP_014727507.1, WP_014608283.1, WP_014608284.1, WP_002946669.1, WP_014608281.1, WP_014608282.1, WP_014608286.1, WP_011225936.1, WP_002946668.1	Padloc, Defensefinder
GCF_903891015.1	complete	AbiH	WP_014727403.1	Defensefinder
GCF_903891015.1	complete	RM_type_II	WP_014727739.1, WP_014608781.1	Defensefinder
GCF_903891025.1	complete	Abi2/AbiD	WP_014608194.1	Padloc, Defensefinder
GCF_903891025.1	complete	PD-T4-6	WP_014608532.1	Padloc
GCF_903891025.1	complete	RM_type_II	WP_014608149.1, WP_014608150.1	Padloc, Defensefinder
GCF_903891025.1	complete	CRISPR-II-A	WP_014608135.1, WP_002946754.1, WP_014608134.1, WP_014608136.1	Padloc, Defensefinder
GCF_903891025.1	complete	CRISPR-II-A	WP_014727651.1, WP_011681469.1, WP_014608593.1, WP_023909843.1	Padloc, Defensefinder
GCF_903891025.1	complete	CRISPR-III-A	WP_014608280.1, WP_014608283.1, WP_014608284.1, WP_014608281.1, WP_002946669.1, WP_014608282.1, WP_014608286.1, WP_011225936.1, WP_002946668.1	Padloc, Defensefinder
GCF_903891025.1	complete	RM_type_I	WP_014608161.1, WP_014608162.1, WP_014608163.1	Defensefinder
GCF_903891025.1	complete	RM_type_II	WP_014608779.1, WP_014608781.1	Defensefinder
GCF_903891105.1	complete	PD-T4-6	WP_011226292.1	Padloc
GCF_903891105.1	complete	RM_type_I	WP_011225759.1, WP_011225756.1, WP_180475791.1	Padloc, Defensefinder
GCF_903891105.1	complete	CRISPR-II-A	WP_011227029.1, WP_011225727.1, WP_011225728.1, WP_180475787.1	Padloc, Defensefinder
GCF_903891105.1	complete	CRISPR-III-A	WP_180475801.1, WP_059257321.1, WP_011225933.1, WP_014608281.1, WP_179970475.1, WP_011225938.1, WP_250635921.1, WP_011225936.1, WP_002946668.1, WP_011227186.1	Padloc, Defensefinder
GCF_903891105.1	complete	RM_type_III	H1W92_RS04385, WP_011225878.1	Defensefinder
GCF_903891105.1	complete	RosmerTA	WP_011227050.1, WP_041826995.1	Defensefinder
GCF_903891135.1	complete	PD-T4-6	WP_180478115.1	Padloc
GCF_903891135.1	complete	RM_type_I	WP_180478418.1, WP_180478417.1, WP_180478419.1	Padloc, Defensefinder
GCF_903891135.1	complete	RM_type_IV	WP_180478460.1	Padloc
GCF_903891135.1	complete	CRISPR-II-A	WP_180478452.1, WP_180478453.1, WP_002946754.1, WP_011227029.1	Padloc, Defensefinder
GCF_903891135.1	complete	CRISPR-III-A	WP_179967048.1, WP_014608284.1, WP_180478506.1, WP_232088879.1, WP_180478505.1, WP_134973226.1, WP_011225936.1, WP_002946668.1, WP_179967045.1	Padloc, Defensefinder
GCF_903891135.1	complete	RM_type_I	WP_180478463.1, WP_180478465.1, WP_180478464.1	Defensefinder
GCF_903891195.1	complete	PD-T4-6	WP_011226292.1	Padloc
GCF_903891195.1	complete	CRISPR-II-A	WP_156703428.1, WP_011227029.1, WP_002946754.1, WP_059257345.1	Padloc, Defensefinder
GCF_903891195.1	complete	CRISPR-III-A	WP_156703487.1, WP_011225933.1, WP_232087302.1, WP_014608281.1, WP_156703488.1, WP_250635921.1, WP_011225936.1, WP_011227185.1, WP_002946668.1, WP_011227186.1	Padloc, Defensefinder
GCF_903891195.1	complete	kiwa	WP_156703463.1, WP_156703464.1	Padloc, Defensefinder
GCF_903891195.1	complete	RM_type_I	WP_156703466.1, WP_156703465.1, WP_180478557.1	Defensefinder
GCF_903891195.1	complete	RM_type_III	H1W94_RS04305, WP_011225878.1	Defensefinder
GCF_903891195.1	complete	RM_type_IIG	WP_156703441.1	Defensefinder
GCF_903891195.1	complete	RosmerTA	WP_011227050.1, WP_041826995.1	Defensefinder
GCF_903891205.1	complete	PD-T4-6	WP_087010057.1	Padloc
GCF_903891205.1	complete	RM_type_IV	WP_180473479.1	Padloc
GCF_903891205.1	complete	CRISPR-II-A	WP_179973904.1, WP_180473299.1, WP_180473300.1, WP_084829774.1	Padloc, Defensefinder
GCF_903891205.1	complete	CRISPR-III-A	WP_014621548.1, WP_087009907.1, WP_065973181.1, WP_180473537.1, WP_087009909.1, WP_014608281.1, WP_087009908.1, WP_180473536.1, 852	Padloc, Defensefinder
GCF_903891205.1	complete	RM_type_I	WP_180473484.1, WP_180473485.1, WP_180473486.1	Defensefinder
GCF_903891205.1	complete	CRISPR-II-A	WP_180473471.1, 603, WP_180473472.1, WP_011227029.1	Defensefinder
GCF_903891245.1	complete	PD-T4-6	WP_014621795.1	Padloc
GCF_903891245.1	complete	RM_type_II	WP_014608149.1, WP_014608150.1	Padloc, Defensefinder
GCF_903891245.1	complete	CRISPR-II-A	WP_180479636.1, WP_014608135.1, WP_002946754.1, WP_014608136.1	Padloc, Defensefinder
GCF_903891245.1	complete	CRISPR-III-A	WP_180479705.1, WP_095559350.1, WP_084825962.1, WP_180479703.1, WP_014608285.1, WP_014608281.1, WP_084829588.1, WP_084829590.1, WP_065973179.1	Padloc, Defensefinder
GCF_903891245.1	complete	RM_type_I	WP_180479646.1, WP_180479642.1, WP_180479644.1	Defensefinder
GCF_903891245.1	complete	RM_type_III	WP_084828768.1, 794	Defensefinder
GCF_903891245.1	complete	RM_type_II	WP_014727739.1, WP_014608781.1	Defensefinder
GCF_903891245.1	complete	CRISPR-II-A	WP_011681468.1, WP_011681469.1, 1324, WP_011681467.1	Defensefinder
GCF_903891305.1	complete	PD-T4-6	WP_011226292.1	Padloc
GCF_903891305.1	complete	RloC	WP_180480142.1	Defensefinder
GCF_903891305.1	complete	CRISPR-II-A	WP_011227029.1, WP_011225727.1, WP_011225728.1, WP_059257345.1	Padloc, Defensefinder
GCF_903891305.1	complete	CRISPR-III-A	WP_011225935.1, WP_011225933.1, WP_014608284.1, WP_156703488.1, H1X04_RS04610, WP_011225937.1, WP_250635921.1, WP_011225936.1, WP_011227185.1, WP_002946668.1	Padloc, Defensefinder
GCF_903891305.1	complete	RM_type_I	WP_180480139.1, WP_180480141.1, WP_180480140.1	Defensefinder
GCF_903891305.1	complete	RM_type_III	H1X04_RS04295, WP_011225878.1	Defensefinder
GCF_903891305.1	complete	RM_type_IIG	WP_156703441.1	Defensefinder
GCF_903960675.1	complete	PD-T4-6	WP_011226292.1	Padloc
GCF_903960675.1	complete	RM_type_I	WP_011225759.1, WP_011225756.1, WP_011225753.1	Padloc, Defensefinder
GCF_903960675.1	complete	CRISPR-II-A	WP_059257345.1, WP_011225727.1, WP_011225728.1, WP_011227029.1	Padloc, Defensefinder
GCF_903960675.1	complete	CRISPR-III-A	WP_011225935.1, WP_011225941.1, WP_014608284.1, WP_011225933.1, WP_156703488.1, WP_011225937.1, WP_250635921.1, WP_011225936.1, WP_011227185.1, WP_002946668.1	Padloc, Defensefinder
GCF_903960675.1	complete	RM_type_IIG	WP_156703441.1	Defensefinder
GCF_903960675.1	complete	RM_type_III	WP_011225878.1, H1W81_RS06295	Defensefinder
GCF_000335495.1	incomplete	CRISPR-III-A	WP_002952962.1, WP_002950686.1, WP_232659795.1, WP_002950684.1, WP_002950683.1, WP_002952960.1	Padloc, Defensefinder
GCF_000335495.1	incomplete	PD-T4-6	WP_002951398.1	Padloc
GCF_000335495.1	incomplete	RM_type_I	WP_002950351.1, WP_002950354.1, WP_002950343.1	Defensefinder
GCF_000335495.1	incomplete	RM_type_I	IQ7_RS03945, WP_082302818.1, WP_002952887.1	Defensefinder
GCF_000335495.1	incomplete	RM_type_IIG	WP_002953287.1	Defensefinder
GCF_000335495.1	incomplete	CRISPR-II-A	WP_002950324.1, IQ7_RS03210, WP_002950323.1, WP_002946754.1	Defensefinder
GCF_000335515.1	incomplete	CRISPR-II-A	WP_002950324.1, WP_002950322.1, WP_002950323.1, WP_002946754.1	Padloc, Defensefinder
GCF_000335515.1	incomplete	cas_adaptation	WP_002952962.1, WP_002952960.1	Padloc
GCF_000335515.1	incomplete	CRISPR-III-A	WP_002950681.1, WP_002952962.1, WP_002952960.1, WP_002950686.1, WP_232659795.1, WP_002950679.1, WP_002950684.1, WP_002950683.1, WP_002950682.1	Padloc, Defensefinder
GCF_000335515.1	incomplete	PD-T4-6	WP_002951398.1	Padloc
GCF_000335515.1	incomplete	RM_type_I	WP_002950351.1, WP_002950354.1, WP_002950343.1	Defensefinder
GCF_000335515.1	incomplete	RM_type_I	WP_002950551.1, WP_082302818.1, IQ5_RS03855	Defensefinder
GCF_000335515.1	incomplete	RM_type_IIG	WP_002951326.1	Defensefinder
GCF_000500565.1	incomplete	PD-T4-6	WP_024703938.1	Padloc
GCF_000500565.1	incomplete	CRISPR-II-A	WP_024703962.1, WP_011681469.1, WP_014608593.1, WP_023909843.1	Padloc, Defensefinder
GCF_000500565.1	incomplete	RM_type_I	WP_024704055.1, WP_024704062.1, WP_024704059.1	Padloc, Defensefinder
GCF_000500565.1	incomplete	RM_type_IV	WP_024704050.1	Padloc
GCF_000500565.1	incomplete	CRISPR-II-A	WP_002950323.1, WP_024704047.1, WP_002946754.1, WP_014727389.1	Padloc, Defensefinder
GCF_000500565.1	incomplete	CRISPR-I-E	WP_037623090.1, WP_024704117.1, WP_024704120.1, WP_024704119.1, WP_024704123.1, WP_024704121.1, WP_024704122.1, WP_024704118.1	Padloc, Defensefinder
GCF_000500565.1	incomplete	CRISPR-III-A	WP_231102077.1, WP_024704102.1, WP_011225935.1, WP_011681113.1, WP_011681112.1, WP_011681111.1, WP_024704101.1, WP_002950684.1, WP_002950682.1	Padloc, Defensefinder
GCF_000500565.1	incomplete	RM_type_I	WP_024704247.1, 1345, WP_024704246.1	Defensefinder
GCF_000521265.1	incomplete	Abi2/AbiD	WP_084828733.1	Padloc, Defensefinder
GCF_000521265.1	incomplete	PD-T4-6	WP_084826071.1	Padloc
GCF_000521265.1	incomplete	RM_type_I	WP_084828705.1, WP_193838239.1, WP_084828700.1	Padloc, Defensefinder
GCF_000521265.1	incomplete	RM_type_I	WP_084828946.1, WP_084828948.1, WP_084828947.1	Padloc, Defensefinder
GCF_000521265.1	incomplete	RM_type_II	WP_084828734.1, WP_084828735.1	Padloc, Defensefinder
GCF_000521265.1	incomplete	RM_type_III	WP_084828767.1, WP_084828768.1	Padloc, Defensefinder
GCF_000521265.1	incomplete	CRISPR-II-A	WP_084828665.1, WP_084828666.1, WP_084828664.1, WP_011227029.1	Padloc, Defensefinder
GCF_000521285.1	incomplete	PD-Lambda-1	WP_023909295.1	Padloc, Defensefinder
GCF_000521285.1	incomplete	RM_type_IV	WP_023909542.1	Padloc
GCF_000521285.1	incomplete	CRISPR-II-A	WP_023909534.1, WP_002950323.1, WP_002946754.1, WP_014727389.1	Padloc, Defensefinder
GCF_000521285.1	incomplete	CRISPR-II-A	WP_023909844.1, WP_011681469.1, WP_014608593.1, WP_023909843.1	Padloc, Defensefinder
GCF_000521285.1	incomplete	CRISPR-III-A	WP_231102077.1, WP_011681113.1, WP_023909626.1, WP_011681112.1, WP_023909625.1, WP_011681111.1, WP_002950684.1, WP_023909627.1, WP_002950682.1	Padloc, Defensefinder
GCF_000521285.1	incomplete	RM_type_I	WP_023910038.1, WP_023910039.1, WP_023910037.1, WP_023910031.1	Padloc, Defensefinder	Yes
GCF_000521285.1	incomplete	RM_type_I	WP_023909548.1, WP_023909549.1, WP_023909547.1	Defensefinder
GCF_000521305.1	incomplete	Gao19/PD-T7-2	WP_024009822.1, WP_242685118.1	Padloc
GCF_000521305.1	incomplete	PD-T4-6	WP_024009998.1	Padloc
GCF_000521305.1	incomplete	RM_type_II	WP_014608149.1, WP_014608150.1	Padloc, Defensefinder
GCF_000521305.1	incomplete	CRISPR-II-A	WP_011681469.1, WP_024010031.1, WP_014608593.1, WP_023909843.1	Padloc, Defensefinder
GCF_000521305.1	incomplete	CRISPR-III-A	WP_231102077.1, WP_014727507.1, WP_011681113.1, WP_014608281.1, WP_011681112.1, WP_002950684.1, WP_011225936.1, WP_002950682.1, WP_024009886.1	Padloc, Defensefinder
GCF_000521305.1	incomplete	gabija	WP_024009838.1, WP_024009837.1	Padloc, Defensefinder
GCF_000521305.1	incomplete	RM_type_I	WP_024009836.1, WP_024009835.1, WP_024009834.1	Defensefinder
GCF_000521305.1	incomplete	RM_type_III	795, 796	Defensefinder
GCF_000521305.1	incomplete	RM_type_II	WP_014727739.1, WP_014608781.1	Defensefinder
GCF_000521305.1	incomplete	CRISPR-II-A	WP_014608135.1, WP_024009819.1, WP_011680958.1	Defensefinder
GCF_000521325.1	incomplete	PD-T4-6	WP_024703938.1	Padloc
GCF_000521325.1	incomplete	RM_type_I	WP_084830564.1, WP_084830566.1, WP_084830562.1	Padloc, Defensefinder
GCF_000521325.1	incomplete	RM_type_I	WP_084830583.1, WP_084830582.1, WP_084830581.1	Padloc, Defensefinder
GCF_000521325.1	incomplete	RM_type_IIG	WP_084830794.1	Padloc, Defensefinder
GCF_000521325.1	incomplete	RM_type_III	WP_084830598.1, WP_084830597.1	Padloc, Defensefinder
GCF_000521325.1	incomplete	RM_type_IV	WP_084830559.1	Padloc
GCF_000521325.1	incomplete	CRISPR-II-A	WP_084830555.1, WP_002950323.1, WP_002946754.1, WP_014727389.1	Padloc, Defensefinder
GCF_000521325.1	incomplete	CRISPR-II-A	WP_014727651.1, WP_011681469.1, WP_014608593.1, WP_023909843.1	Padloc, Defensefinder
GCF_000521325.1	incomplete	CRISPR-III-A	WP_084825965.1, WP_084825961.1, WP_084830624.1, WP_084825966.1, WP_084830623.1, WP_084825962.1, WP_084830621.1, WP_014608281.1, WP_084825963.1, WP_084830622.1	Padloc, Defensefinder
GCF_000521325.1	incomplete	AbiH	WP_014727403.1	Defensefinder
GCF_000572065.1	incomplete	PD-T4-6	WP_082309044.1	Padloc
GCF_000572065.1	incomplete	RM_type_IV	WP_082308891.1	Padloc
GCF_000572065.1	incomplete	CRISPR-II-A	WP_082308885.1, WP_014608135.1, WP_082308884.1, WP_011680958.1	Padloc, Defensefinder
GCF_000572065.1	incomplete	CRISPR-II-A	WP_011681468.1, WP_011681469.1, WP_082309079.1, WP_011681467.1	Padloc, Defensefinder
GCF_000572065.1	incomplete	CRISPR-III-A	WP_014621547.1, WP_014621546.1, WP_014621548.1, WP_082308942.1, WP_014608283.1, WP_014621552.1, WP_014608281.1, WP_002946669.1, WP_014621550.1, WP_082308941.1	Padloc, Defensefinder
GCF_000572065.1	incomplete	RM_type_I	WP_082308896.1, WP_082308897.1, WP_082308895.1	Defensefinder
GCF_000572095.1	incomplete	Abi2/AbiD	WP_084825703.1	Padloc, Defensefinder
GCF_000572095.1	incomplete	AbiE	WP_084825880.1, WP_084825881.1	Padloc, Defensefinder
GCF_000572095.1	incomplete	Dodola	WP_084825723.1, WP_084825722.1	Padloc, Defensefinder
GCF_000572095.1	incomplete	PD-T4-6	WP_084826071.1	Padloc
GCF_000572095.1	incomplete	RM_type_I	WP_084825908.1, WP_232505743.1, WP_084825906.1	Padloc, Defensefinder
GCF_000572095.1	incomplete	RM_type_III	WP_084825946.1, WP_084825947.1	Padloc, Defensefinder
GCF_000572095.1	incomplete	Stk2	WP_014294855.1	Padloc, Defensefinder
GCF_000572095.1	incomplete	CRISPR-II-A	WP_014608136.1, WP_014608135.1, WP_002946754.1, WP_084825891.1	Padloc, Defensefinder
GCF_000572095.1	incomplete	CRISPR-III-A	WP_084825965.1, WP_084825961.1, WP_084825959.1, WP_084825964.1, WP_084825966.1, WP_084825962.1, WP_084825967.1, WP_014608281.1, WP_084825960.1, WP_084825963.1	Padloc, Defensefinder
GCF_000572095.1	incomplete	RM_type_II	WP_084826240.1, WP_244092551.1	Padloc, Defensefinder
GCF_000572095.1	incomplete	RM_type_II	WP_244092552.1, WP_084826251.1	Defensefinder
GCF_000836595.1	incomplete	PD-T4-6	WP_084829750.1	Padloc
GCF_000836595.1	incomplete	RM_type_I	WP_084829499.1, WP_084829496.1, WP_084829497.1	Padloc, Defensefinder
GCF_000836595.1	incomplete	RM_type_I	WP_084829526.1, WP_084829525.1	Padloc, Defensefinder
GCF_000836595.1	incomplete	RM_type_IV	WP_084829492.1	Padloc
GCF_000836595.1	incomplete	CRISPR-II-A	WP_084829480.1, WP_084829479.1, WP_002946754.1, WP_011227029.1	Padloc, Defensefinder
GCF_000836595.1	incomplete	CRISPR-III-A	WP_236682063.1, WP_084829587.1, 834, WP_084829588.1, WP_002950684.1, WP_084829590.1, WP_011225938.1, WP_084829586.1	Padloc, Defensefinder
GCF_000836595.1	incomplete	RM_type_IIG	486	Defensefinder
GCF_000836595.1	incomplete	CRISPR-II-A	WP_011681468.1, 1303, WP_084829775.1, WP_084829774.1	Defensefinder
GCF_000836675.1	incomplete	CRISPR-II-A	WP_011681468.1, WP_084830941.1, WP_011681467.1, WP_084830940.1	Padloc, Defensefinder
GCF_000836675.1	incomplete	PD-T4-6	WP_084831154.1	Padloc
GCF_000836675.1	incomplete	RloC	WP_084831056.1	Defensefinder
GCF_000836675.1	incomplete	RM_type_IV	WP_084831046.1	Padloc
GCF_000836675.1	incomplete	CRISPR-I-E	WP_024704118.1, WP_084831097.1, WP_024704119.1, WP_084831099.1, WP_084831100.1, WP_084831096.1, WP_084831101.1, WP_084831098.1	Padloc, Defensefinder
GCF_000836675.1	incomplete	CRISPR-II-A	WP_084831038.1, WP_014608135.1, WP_082308884.1, WP_011680958.1	Padloc, Defensefinder
GCF_000836675.1	incomplete	CRISPR-III-A	WP_084831089.1, WP_014727507.1, WP_014608283.1, WP_014608281.1, WP_002946669.1, WP_084831090.1, WP_014608282.1, WP_011225936.1, WP_002946668.1	Padloc, Defensefinder
GCF_000836675.1	incomplete	RM_type_I	WP_084831055.1, 656, WP_084831051.1, 659	Defensefinder
GCF_001266475.1	incomplete	Abi2/AbiD	WP_014608194.1	Padloc, Defensefinder
GCF_001266475.1	incomplete	PD-T4-6	WP_014608532.1	Padloc
GCF_001266475.1	incomplete	RM_type_II	WP_014608149.1, WP_014608150.1	Padloc, Defensefinder
GCF_001266475.1	incomplete	CRISPR-II-A	WP_014608135.1, WP_002946754.1, WP_014608134.1, WP_014608136.1	Padloc, Defensefinder
GCF_001266475.1	incomplete	CRISPR-II-A	WP_014727651.1, WP_053042636.1, WP_014608593.1, WP_023909843.1	Padloc, Defensefinder
GCF_001266475.1	incomplete	CRISPR-III-A	WP_014608280.1, WP_014608283.1, WP_014608284.1, WP_014608281.1, WP_002946669.1, WP_014608282.1, WP_014608286.1, WP_011225936.1, WP_002946668.1	Padloc, Defensefinder
GCF_001266475.1	incomplete	RM_type_I	WP_014608161.1, WP_014608162.1, WP_014608163.1	Defensefinder
GCF_001266475.1	incomplete	RM_type_II	WP_014608779.1, WP_014608781.1	Defensefinder
GCF_001306395.1	incomplete	PD-T4-6	WP_024703938.1	Padloc
GCF_001306395.1	incomplete	CRISPR-I-E	WP_037623090.1, WP_024704117.1, WP_024704120.1, WP_024704119.1, WP_024704123.1, WP_024704121.1, WP_024704122.1, WP_024704118.1	Padloc, Defensefinder
GCF_001306395.1	incomplete	CRISPR-III-A	WP_231102077.1, WP_024704102.1, WP_011225935.1, WP_011681113.1, WP_011681112.1, WP_011681111.1, WP_024704101.1, WP_002950684.1, WP_002950682.1	Padloc, Defensefinder
GCF_001306395.1	incomplete	RM_type_IV	WP_024704050.1	Padloc
GCF_001306395.1	incomplete	RM_type_I	WP_024704055.1, WP_024704062.1, WP_024704059.1	Padloc, Defensefinder
GCF_001306395.1	incomplete	CRISPR-II-A	WP_024704047.1, WP_002950323.1, WP_002946754.1, WP_014727389.1	Padloc, Defensefinder
GCF_001306395.1	incomplete	CRISPR-II-A	WP_024703962.1, WP_011681469.1, WP_014608593.1, WP_023909843.1	Padloc, Defensefinder
GCF_001306395.1	incomplete	RM_type_I	1544, WP_024704247.1, WP_024704246.1	Defensefinder
GCF_001624895.1	incomplete	RM_type_IV	WP_023909542.1	Padloc
GCF_001624895.1	incomplete	PD-T4-6	WP_014621795.1	Padloc
GCF_001624895.1	incomplete	CRISPR-II-A	WP_024703962.1, WP_011681469.1, WP_014608593.1, WP_023909843.1	Padloc, Defensefinder
GCF_001624895.1	incomplete	CRISPR-III-A	WP_014727507.1, WP_014608283.1, WP_064355986.1, WP_014608281.1, WP_002946669.1, WP_014608282.1, WP_014608286.1, WP_011225936.1, WP_002946668.1	Padloc, Defensefinder
GCF_001624895.1	incomplete	RM_type_III	WP_155721567.1, WP_064355750.1	Defensefinder
GCF_001624895.1	incomplete	RM_type_I	WP_064355517.1, WP_064355519.1, WP_024009834.1	Defensefinder
GCF_001624895.1	incomplete	CRISPR-II-A	WP_014608136.1, WP_014608135.1, WP_002946754.1, 1142	Defensefinder
GCF_001624915.1	incomplete	RM_type_IV	WP_023909542.1	Padloc
GCF_001624915.1	incomplete	PD-T4-6	WP_014621795.1	Padloc
GCF_001624915.1	incomplete	CRISPR-II-A	WP_024703962.1, WP_011681469.1, WP_014608593.1, WP_023909843.1	Padloc, Defensefinder
GCF_001624915.1	incomplete	CRISPR-III-A	WP_014727507.1, WP_014608283.1, WP_064355986.1, WP_002946669.1, WP_014608281.1, WP_014608282.1, WP_014608286.1, WP_011225936.1, WP_002946668.1	Padloc, Defensefinder
GCF_001624915.1	incomplete	RM_type_I	WP_064355517.1, WP_064355519.1, WP_024009834.1	Defensefinder
GCF_001624915.1	incomplete	RM_type_III	WP_155721571.1, WP_064356124.1	Defensefinder
GCF_001624915.1	incomplete	CRISPR-II-A	106, WP_014608135.1, WP_002946754.1, WP_014608136.1	Defensefinder
GCF_001867185.1	incomplete	CRISPR-III-A	WP_071417338.1, WP_014727507.1, WP_014608284.1, WP_002946669.1, WP_014608281.1, WP_014608282.1, WP_014608286.1, WP_011225936.1, WP_002946668.1	Padloc, Defensefinder
GCF_001867185.1	incomplete	PD-T4-6	WP_071417412.1	Padloc
GCF_001867185.1	incomplete	RM_type_IIG	WP_071417466.1	Padloc, Defensefinder
GCF_001867185.1	incomplete	RM_type_IV	WP_023909542.1	Padloc
GCF_001867185.1	incomplete	CRISPR-II-A	WP_071417548.1, WP_002950323.1, WP_002946754.1, WP_014727389.1	Padloc, Defensefinder
GCF_001867185.1	incomplete	RM_type_I	WP_071417543.1, WP_071417544.1, WP_071417545.1	Defensefinder
GCF_001867245.1	incomplete	CRISPR-III-A	WP_071417338.1, WP_014727507.1, WP_014608284.1, WP_002946669.1, WP_014608281.1, WP_014608282.1, WP_014608286.1, WP_011225936.1, WP_002946668.1	Padloc, Defensefinder
GCF_001867245.1	incomplete	RM_type_IIG	WP_071417466.1	Padloc, Defensefinder
GCF_001867245.1	incomplete	PD-T4-6	WP_071417412.1	Padloc
GCF_001867245.1	incomplete	RM_type_IV	WP_023909542.1	Padloc
GCF_001867245.1	incomplete	CRISPR-II-A	WP_071417548.1, WP_002950323.1, WP_002946754.1, WP_014727389.1	Padloc, Defensefinder
GCF_001867245.1	incomplete	RM_type_I	WP_071417543.1, WP_071417544.1, WP_071417545.1	Defensefinder
GCF_002796625.1	incomplete	gabija	WP_100262155.1, WP_100262154.1	Padloc, Defensefinder
GCF_002796625.1	incomplete	SEFIR	WP_100262248.1	Padloc
GCF_002796625.1	incomplete	RM_type_III	WP_100262431.1, WP_100262432.1	Padloc, Defensefinder
GCF_002796625.1	incomplete	RM_type_I	WP_100262565.1, WP_100262567.1, WP_100262566.1	Padloc, Defensefinder
GCF_002796625.1	incomplete	PD-T4-6	WP_100262585.1	Padloc
GCF_002796625.1	incomplete	CRISPR-II-A	WP_100262609.1, WP_100262608.1, WP_100262610.1, WP_002946754.1	Padloc, Defensefinder
GCF_002796625.1	incomplete	Abi2/AbiD	CV713_RS00120	Defensefinder
GCF_002796635.1	incomplete	RM_type_III	WP_100262210.1, WP_100273118.1	Padloc, Defensefinder
GCF_002796635.1	incomplete	PD-T4-6	WP_084826071.1	Padloc
GCF_002796635.1	incomplete	CRISPR-III-A	WP_084825965.1, WP_084825961.1, WP_084825966.1, WP_084830623.1, WP_084825962.1, WP_014608281.1, WP_100273406.1, WP_014621545.1, WP_084825960.1, WP_084825963.1	Padloc, Defensefinder
GCF_002796635.1	incomplete	RloC	WP_100273412.1	Defensefinder
GCF_002796635.1	incomplete	RM_type_I	WP_100273410.1, WP_100273413.1, WP_100273411.1	Padloc, Defensefinder
GCF_002796635.1	incomplete	CRISPR-II-A	WP_100273430.1, WP_002950323.1, WP_002946754.1, WP_100273431.1	Padloc, Defensefinder
GCF_002796635.1	incomplete	CRISPR-II-A	WP_014727651.1, WP_100273433.1, WP_014608593.1, WP_023909843.1	Padloc, Defensefinder
GCF_002796635.1	incomplete	PD-Lambda-1	WP_100273502.1	Padloc, Defensefinder
GCF_002796635.1	incomplete	SoFic	WP_099412023.1	Padloc
GCF_002796635.1	incomplete	RM_type_III	WP_100262432.1, CV715_RS04800	Defensefinder
GCF_002796635.1	incomplete	RM_type_IIG	WP_100273163.1	Defensefinder
GCF_002796645.1	incomplete	CRISPR-II-A	WP_024703962.1, WP_100284781.1, WP_100284783.1, WP_100284782.1	Padloc, Defensefinder
GCF_002796645.1	incomplete	RM_type_IV	WP_100284830.1	Padloc
GCF_002796645.1	incomplete	CRISPR-II-A	WP_024009819.1, WP_014608135.1, WP_100284824.1, WP_002946754.1	Padloc, Defensefinder
GCF_002796645.1	incomplete	CRISPR-III-A	WP_084825965.1, WP_084825961.1, WP_100284876.1, WP_084825962.1, WP_100284875.1, WP_014608281.1, WP_100284877.1, WP_100273406.1, WP_084825960.1, WP_084825963.1	Padloc, Defensefinder
GCF_002796645.1	incomplete	AbiE	WP_084825881.1, WP_100284903.1	Padloc, Defensefinder
GCF_002796645.1	incomplete	RM_type_III	WP_100284913.1, WP_084825947.1	Padloc, Defensefinder
GCF_002796645.1	incomplete	Abi2/AbiD	WP_011681608.1	Padloc, Defensefinder
GCF_002796645.1	incomplete	Gao19/PD-T7-2	WP_100285053.1, WP_100285052.1	Padloc, Defensefinder
GCF_002796645.1	incomplete	Abi2/AbiD	WP_100285075.1	Padloc, Defensefinder
GCF_002796645.1	incomplete	RM_type_II	WP_100285087.1, WP_014727541.1, WP_100285086.1	Padloc, Defensefinder
GCF_002796645.1	incomplete	PD-T4-6	WP_024703938.1	Padloc
GCF_002796645.1	incomplete	RM_type_I	WP_100285048.1, WP_100285046.1, WP_100285054.1	Defensefinder
GCF_002796645.1	incomplete	RM_type_II	WP_100285067.1, WP_100285068.1	Defensefinder
GCF_002796655.1	incomplete	gabija	WP_100262155.1, WP_100262154.1	Padloc, Defensefinder
GCF_002796655.1	incomplete	SEFIR	WP_100262248.1	Padloc
GCF_002796655.1	incomplete	RM_type_I	WP_100262565.1, WP_100262567.1, WP_100262566.1	Padloc, Defensefinder
GCF_002796655.1	incomplete	CRISPR-II-A	WP_100262609.1, WP_100262608.1, WP_100262610.1, WP_002946754.1	Padloc, Defensefinder
GCF_002796655.1	incomplete	RM_type_III	WP_100262431.1, WP_100262432.1	Padloc, Defensefinder
GCF_002796655.1	incomplete	PD-T4-6	WP_100262585.1	Padloc
GCF_002796655.1	incomplete	Abi2/AbiD	CV714_RS00740	Defensefinder
GCF_002796655.1	incomplete	RM_type_I	WP_100262672.1, WP_100262663.1, WP_100262666.1	Defensefinder
GCF_002796705.1	incomplete	RM_type_III	WP_100262210.1, WP_100273118.1	Padloc, Defensefinder
GCF_002796705.1	incomplete	CRISPR-II-A	WP_100273430.1, WP_002946754.1, WP_100273566.1, WP_011227029.1	Padloc, Defensefinder
GCF_002796705.1	incomplete	PD-T4-6	WP_100262585.1	Padloc
GCF_002796705.1	incomplete	RM_type_I	WP_100273613.1, WP_100273618.1, WP_100273616.1	Padloc, Defensefinder
GCF_002796705.1	incomplete	gabija	WP_100273608.1, WP_100273609.1	Padloc, Defensefinder
GCF_002796705.1	incomplete	RM_type_III	WP_100273645.1, WP_100262432.1	Padloc, Defensefinder
GCF_002796705.1	incomplete	AbiE	WP_100273737.1, WP_100273736.1	Padloc, Defensefinder
GCF_002796705.1	incomplete	PD-Lambda-1	WP_100273502.1	Padloc, Defensefinder
GCF_002796705.1	incomplete	RM_type_IIG	CV712_RS03915	Defensefinder
GCF_002796705.1	incomplete	CRISPR-II-A	WP_011681469.1, WP_014608593.1, WP_023909843.1	Defensefinder
GCF_002914925.1	incomplete	CRISPR-II-A	WP_011681470.1, WP_011681468.1, WP_011681469.1, WP_011681467.1	Padloc, Defensefinder
GCF_002914925.1	incomplete	RM_type_I	WP_011680983.1, WP_011680986.1, WP_011680989.1	Padloc, Defensefinder
GCF_002914925.1	incomplete	CRISPR-II-A	WP_011680959.1, WP_023909534.1, WP_002950323.1, WP_011680958.1	Padloc, Defensefinder
GCF_002914925.1	incomplete	Abi2/AbiD	WP_011681608.1	Padloc, Defensefinder
GCF_002914925.1	incomplete	CRISPR-III-A	WP_231102077.1, WP_011225935.1, WP_011681113.1, WP_011681110.1, 808, WP_011681112.1, WP_011681111.1, WP_002950684.1, WP_002950682.1	Padloc, Defensefinder
GCF_002914925.1	incomplete	PD-T4-6	WP_011681404.1	Padloc
GCF_002914925.1	incomplete	AbiH	WP_011680984.1	Defensefinder
GCF_002914925.1	incomplete	RM_type_IIG	WP_011681364.1	Defensefinder
GCF_003129655.1	incomplete	CRISPR-II-A	WP_014608595.1, WP_011681469.1, WP_014608593.1, WP_023909843.1	Padloc, Defensefinder
GCF_003129655.1	incomplete	RM_type_II	WP_014608149.1, WP_014608150.1	Padloc, Defensefinder
GCF_003129655.1	incomplete	CRISPR-II-A	WP_014608135.1, WP_002946754.1, WP_014608134.1, WP_014608136.1	Padloc, Defensefinder
GCF_003129655.1	incomplete	PD-T4-6	WP_014608532.1	Padloc
GCF_003129655.1	incomplete	Abi2/AbiD	WP_014608194.1	Padloc, Defensefinder
GCF_003129655.1	incomplete	CRISPR-III-A	WP_014608283.1, WP_014608280.1, WP_014608284.1, WP_002946669.1, WP_014608281.1, WP_014608282.1, WP_014608286.1, WP_011225936.1, WP_002946668.1	Padloc, Defensefinder
GCF_003129655.1	incomplete	RM_type_II	WP_014608779.1, WP_014608781.1	Defensefinder
GCF_003129655.1	incomplete	RM_type_I	WP_014608161.1, WP_014608162.1, WP_014608163.1	Defensefinder
GCF_003130445.1	incomplete	PD-T4-6	WP_024703938.1	Padloc
GCF_003130445.1	incomplete	CRISPR-II-A	WP_024703962.1, WP_011681469.1, WP_014608593.1, WP_023909843.1	Padloc, Defensefinder
GCF_003130445.1	incomplete	CRISPR-I-E	WP_037623090.1, WP_024704117.1, WP_024704120.1, WP_024704119.1, WP_024704123.1, WP_024704121.1, WP_024704122.1, WP_024704118.1	Padloc, Defensefinder
GCF_003130445.1	incomplete	CRISPR-III-A	WP_231102077.1, WP_024704102.1, WP_011225935.1, WP_011681113.1, WP_011681112.1, WP_002950684.1, WP_011681111.1, WP_024704101.1, WP_002950682.1	Padloc, Defensefinder
GCF_003130445.1	incomplete	RM_type_I	WP_024704055.1, WP_024704062.1, WP_024704059.1	Padloc, Defensefinder
GCF_003130445.1	incomplete	CRISPR-II-A	WP_002950323.1, WP_024704047.1, WP_002946754.1, WP_014727389.1	Padloc, Defensefinder
GCF_003130445.1	incomplete	RM_type_IV	WP_024704050.1	Padloc
GCF_003130445.1	incomplete	RM_type_I	WP_024704247.1, 1604, WP_024704246.1	Defensefinder
GCF_004354505.1	incomplete	CRISPR-II-A	WP_111679521.1, WP_011680958.1, WP_111679519.1, WP_011227029.1	Padloc, Defensefinder
GCF_004354505.1	incomplete	RloC	WP_100273412.1	Defensefinder
GCF_004354505.1	incomplete	RM_type_I	WP_111679535.1, WP_111679538.1, WP_111679536.1	Padloc, Defensefinder
GCF_004354505.1	incomplete	RM_type_I	WP_111679655.1, WP_111679656.1, WP_111679657.1	Padloc, Defensefinder
GCF_004354505.1	incomplete	RM_type_III	WP_111679584.1, WP_111679585.1	Padloc, Defensefinder
GCF_004354505.1	incomplete	CRISPR-II-A	WP_111679672.1, WP_011681469.1, WP_014608593.1, WP_023909843.1	Padloc, Defensefinder
GCF_004354505.1	incomplete	AbiE	WP_014621283.1, WP_111679138.1	Padloc, Defensefinder
GCF_004354505.1	incomplete	Hachiman_type_I	WP_111679166.1, WP_039670299.1	Padloc, Defensefinder
GCF_004354505.1	incomplete	PD-T4-6	WP_084826071.1	Padloc
GCF_004354505.1	incomplete	SoFic	WP_111679342.1	Padloc
GCF_004354505.1	incomplete	AbiE	876, WP_099390636.1	Defensefinder
GCF_005864465.1	incomplete	CRISPR-II-A	WP_014608135.1, WP_138496370.1, WP_002946754.1, WP_014608136.1	Padloc, Defensefinder
GCF_005864465.1	incomplete	CRISPR-III-A	WP_138496430.1, WP_014727507.1, WP_014608283.1, WP_014608284.1, WP_002946669.1, WP_014608281.1, WP_014608286.1, WP_011225936.1, WP_002946668.1	Padloc, Defensefinder
GCF_005864465.1	incomplete	RM_type_IIG	WP_138496466.1	Padloc, Defensefinder
GCF_005864465.1	incomplete	CRISPR-II-A	WP_011681469.1, WP_138496510.1, WP_014608593.1, WP_023909843.1	Padloc, Defensefinder
GCF_005864465.1	incomplete	PD-T4-6	WP_014621795.1	Padloc
GCF_005864465.1	incomplete	RM_type_III	WP_084828767.1, WP_084828768.1	Padloc, Defensefinder
GCF_005864465.1	incomplete	Gao19/PD-T7-2	WP_242685118.1, WP_242685691.1	Padloc
GCF_005864465.1	incomplete	RM_type_II	WP_014608149.1, WP_014608150.1	Padloc, Defensefinder
GCF_005864465.1	incomplete	RM_type_I	WP_064355517.1, WP_138496712.1, WP_138496713.1	Defensefinder
GCF_005864465.1	incomplete	RM_type_II	WP_014727739.1, WP_014608781.1	Defensefinder
GCF_006539425.1	incomplete	CRISPR-II-A	WP_141326347.1, WP_141326345.1, WP_002946754.1, WP_011227029.1	Padloc, Defensefinder
GCF_006539425.1	incomplete	RM_type_III	WP_141326849.1, WP_141326851.1	Padloc, Defensefinder
GCF_006539425.1	incomplete	PD-T4-6	WP_141327116.1	Padloc
GCF_006539425.1	incomplete	PD-Lambda-1	WP_141327141.1	Padloc, Defensefinder
GCF_006539425.1	incomplete	CRISPR-III-A	WP_014608285.1, WP_014608281.1, WP_002950679.1, WP_141327293.1, WP_011225938.1, WP_002950684.1, WP_141327289.1, WP_002946668.1, WP_141327291.1, WP_141327287.1	Padloc, Defensefinder
GCF_006539425.1	incomplete	RM_type_I	WP_141326317.1, WP_141326319.1, WP_141326321.1	Defensefinder
GCF_006539425.1	incomplete	CRISPR-II-A	WP_141326510.1, WP_011681469.1, WP_141326469.1, 242	Defensefinder
GCF_009709655.1	incomplete	PD-T4-6	WP_014621795.1	Padloc
GCF_009709655.1	incomplete	CRISPR-II-A	WP_024703962.1, WP_011681469.1, WP_014608593.1, WP_023909843.1	Padloc, Defensefinder
GCF_009709655.1	incomplete	RM_type_IV	WP_023909542.1	Padloc
GCF_009709655.1	incomplete	CRISPR-III-A	WP_014727507.1, WP_014608283.1, WP_064355986.1, WP_002946669.1, WP_014608281.1, WP_014608282.1, WP_014608286.1, WP_011225936.1, WP_002946668.1	Padloc, Defensefinder
GCF_009709655.1	incomplete	RM_type_I	WP_064355517.1, WP_064355519.1, WP_024009834.1	Defensefinder
GCF_009709655.1	incomplete	CRISPR-II-A	735, WP_014608135.1, WP_002946754.1, WP_014608136.1	Defensefinder
GCF_010500735.1	incomplete	PD-T4-6	WP_100262585.1	Padloc
GCF_010500735.1	incomplete	RM_type_I	WP_164135574.1, WP_239056138.1, WP_164135577.1	Padloc, Defensefinder
GCF_010500735.1	incomplete	RM_type_IV	WP_164135599.1	Padloc
GCF_010500735.1	incomplete	CRISPR-II-A	WP_164135595.1, WP_164135596.1, WP_164135594.1, WP_002946754.1	Padloc, Defensefinder
GCF_010500735.1	incomplete	RM_type_I	WP_164135609.1, WP_164135610.1, WP_239056140.1	Padloc, Defensefinder
GCF_010500735.1	incomplete	CRISPR-III-A	WP_014727507.1, 1471, WP_014608284.1, WP_002946669.1, WP_014608281.1, WP_014608282.1, WP_164135649.1, WP_002946668.1, WP_164135650.1	Padloc, Defensefinder
GCF_010500735.1	incomplete	RM_type_IIG	WP_100273163.1	Defensefinder
GCF_010500735.1	incomplete	RM_type_I	WP_164135602.1, WP_164135603.1, WP_024009834.1	Defensefinder
GCF_010692845.1	incomplete	AbiE	WP_014621283.1, WP_111679138.1	Padloc, Defensefinder
GCF_010692845.1	incomplete	PD-T4-6	WP_164178209.1	Padloc
GCF_010692845.1	incomplete	RM_type_I	WP_164178019.1, WP_164178368.1	Padloc, Defensefinder
GCF_010692845.1	incomplete	RM_type_I	WP_164178334.1, WP_164178333.1	Padloc, Defensefinder
GCF_010692845.1	incomplete	RM_type_IV	WP_164178013.1	Padloc
GCF_010692845.1	incomplete	CRISPR-II-A	WP_164178002.1, WP_164178003.1, WP_002946754.1, WP_011227029.1	Padloc, Defensefinder
GCF_010692845.1	incomplete	CRISPR-III-A	WP_239504940.1, WP_164178092.1, WP_164178096.1, WP_014608281.1, WP_164178095.1, WP_164178097.1, WP_239505011.1, WP_164178093.1, WP_239504941.1, WP_164178094.1	Padloc, Defensefinder
GCF_010692845.1	incomplete	viperin_solo	WP_239505005.1	Padloc
GCF_010692845.1	incomplete	RM_type_I	761, WP_164178061.1, 766	Defensefinder
GCF_013370965.1	incomplete	CRISPR-I-E	WP_024704120.1, WP_176243173.1, WP_176243171.1, WP_176243172.1, WP_024704119.1, WP_024704121.1, WP_176243170.1, WP_024704122.1	Padloc, Defensefinder
GCF_013370965.1	incomplete	cas_adaptation	WP_014608281.1, WP_176243183.1	Padloc, Defensefinder
GCF_013370965.1	incomplete	PD-T4-6	WP_176243308.1	Padloc
GCF_013370965.1	incomplete	Abi2/AbiD	WP_105155146.1	Padloc, Defensefinder
GCF_013370965.1	incomplete	CRISPR-II-A	WP_176243456.1, WP_176243457.1, WP_176243454.1, WP_176243455.1	Padloc, Defensefinder
GCF_013370965.1	incomplete	CRISPR-III-A	WP_176243539.1, WP_002950684.1, WP_011225938.1, WP_002946668.1, WP_176243538.1	Padloc, Defensefinder
GCF_017156775.1	incomplete	CRISPR-II-A	WP_206284585.1, WP_206284587.1, WP_206284586.1, WP_206284602.1	Padloc, Defensefinder
GCF_017156775.1	incomplete	RM_type_III	WP_206284784.1, WP_206284785.1	Padloc, Defensefinder
GCF_017156775.1	incomplete	PD-Lambda-1	WP_206284796.1	Padloc, Defensefinder
GCF_017156775.1	incomplete	thoeris_type_I	WP_206284803.1, WP_206284805.1, WP_206284804.1	Padloc, Defensefinder
GCF_017156775.1	incomplete	CRISPR-II-A	WP_002950323.1, WP_206284939.1, WP_206284940.1, WP_206284941.1	Padloc, Defensefinder
GCF_017156775.1	incomplete	RM_type_II	WP_206285125.1, WP_206285126.1	Padloc, Defensefinder
GCF_017156775.1	incomplete	PD-T4-6	WP_206285332.1	Padloc
GCF_017156775.1	incomplete	CRISPR-III-A	1334, 1326, WP_232973453.1, WP_206285381.1, WP_002950679.1, WP_002950684.1, WP_011225938.1, WP_173940343.1, WP_002946668.1	Padloc, Defensefinder
GCF_017156775.1	incomplete	RM_type_I	WP_206285114.1, WP_206285116.1, WP_206285115.1	Defensefinder
GCF_017156775.1	incomplete	RM_type_I	694, WP_206284779.1	Defensefinder
GCF_017156775.1	incomplete	RM_type_IIG	WP_206285371.1	Defensefinder
GCF_017366965.1	incomplete	RM_type_IIG	WP_207567739.1	Padloc, Defensefinder
GCF_017366965.1	incomplete	PD-T4-6	WP_014727614.1	Padloc
GCF_017366965.1	incomplete	CRISPR-II-A	WP_207559828.1, WP_011681468.1, WP_011681469.1, WP_011681467.1	Padloc, Defensefinder
GCF_017366965.1	incomplete	CRISPR-III-A	WP_207559787.1, WP_207559786.1, WP_084825962.1, WP_014608284.1, WP_207559788.1, WP_014608281.1, WP_207567742.1, WP_084825960.1, WP_084825963.1	Padloc, Defensefinder
GCF_017366965.1	incomplete	Abi2/AbiD	WP_084828733.1	Padloc, Defensefinder
GCF_017366965.1	incomplete	RM_type_II	WP_084828734.1, WP_084828735.1	Padloc, Defensefinder
GCF_017366965.1	incomplete	RM_type_II	WP_014608149.1, WP_014608150.1	Padloc, Defensefinder
GCF_017366965.1	incomplete	CRISPR-II-A	WP_014608135.1, WP_024009819.1, WP_207559764.1, WP_011680958.1	Padloc, Defensefinder
GCF_017366965.1	incomplete	RM_type_III	481, WP_242685707.1	Defensefinder
GCF_017366965.1	incomplete	RM_type_I	WP_064355517.1, WP_138496713.1, WP_023909547.1	Defensefinder
GCF_017366965.1	incomplete	RM_type_II	WP_014727739.1, WP_014608781.1	Defensefinder
GCF_017366965.1	incomplete	RM_type_III	WP_207560172.1, WP_207567750.1	Defensefinder
GCF_017366985.1	incomplete	Abi2/AbiD	WP_084828733.1	Padloc, Defensefinder
GCF_017366985.1	incomplete	PD-T4-6	WP_014727614.1	Padloc
GCF_017366985.1	incomplete	RM_type_II	WP_014608149.1, WP_014608150.1	Padloc, Defensefinder
GCF_017366985.1	incomplete	RM_type_II	WP_084828734.1, WP_084828735.1	Padloc, Defensefinder
GCF_017366985.1	incomplete	RM_type_IIG	WP_207559858.1	Padloc, Defensefinder
GCF_017366985.1	incomplete	RM_type_III	WP_207559730.1, WP_207559729.1	Padloc, Defensefinder
GCF_017366985.1	incomplete	CRISPR-II-A	WP_024009819.1, WP_014608135.1, WP_207559764.1, WP_011680958.1	Padloc, Defensefinder
GCF_017366985.1	incomplete	CRISPR-II-A	WP_011681468.1, WP_011681469.1, WP_207559828.1, WP_011681467.1	Padloc, Defensefinder
GCF_017366985.1	incomplete	CRISPR-III-A	WP_207559787.1, WP_207559786.1, WP_084825962.1, WP_014608284.1, WP_207559788.1, WP_014608281.1, WP_014608286.1, WP_084825960.1, WP_084825963.1	Padloc, Defensefinder
GCF_017366985.1	incomplete	RM_type_II	WP_207559877.1, WP_242682322.1	Padloc, Defensefinder
GCF_017366985.1	incomplete	RM_type_I	WP_064355517.1, WP_138496713.1, WP_023909547.1	Defensefinder
GCF_017366985.1	incomplete	RM_type_III	871, WP_207559781.1	Defensefinder
GCF_017366985.1	incomplete	RM_type_II	WP_014727739.1, WP_014608781.1	Defensefinder
GCF_017367005.1	incomplete	Abi2/AbiD	WP_084828733.1	Padloc, Defensefinder
GCF_017367005.1	incomplete	PD-T4-6	WP_014727614.1	Padloc
GCF_017367005.1	incomplete	RM_type_II	WP_014608149.1, WP_207560139.1	Padloc, Defensefinder
GCF_017367005.1	incomplete	RM_type_II	WP_084828734.1, WP_084828735.1	Padloc, Defensefinder
GCF_017367005.1	incomplete	RM_type_IIG	WP_207559858.1	Padloc, Defensefinder
GCF_017367005.1	incomplete	RM_type_III	WP_207559730.1, WP_207559729.1	Padloc, Defensefinder
GCF_017367005.1	incomplete	RM_type_III	WP_084828767.1, WP_084828768.1	Padloc, Defensefinder
GCF_017367005.1	incomplete	CRISPR-II-A	WP_024009819.1, WP_014608135.1, WP_207559764.1, WP_011680958.1	Padloc, Defensefinder
GCF_017367005.1	incomplete	CRISPR-III-A	WP_138496430.1, 893, WP_207560133.1, WP_207559952.1, WP_014608281.1, WP_207559953.1, WP_002946669.1, WP_002946668.1, WP_014621545.1	Padloc, Defensefinder
GCF_017367005.1	incomplete	RM_type_I	WP_064355517.1, WP_138496713.1, WP_023909547.1	Defensefinder
GCF_017367005.1	incomplete	RM_type_II	WP_014727739.1, WP_014608781.1	Defensefinder
GCF_017367005.1	incomplete	CRISPR-II-A	WP_011681468.1, WP_011681469.1, 1374, WP_011681467.1	Defensefinder
GCF_017367015.1	incomplete	RM_type_II	WP_207560017.1, WP_207560016.1	Padloc, Defensefinder
GCF_017367015.1	incomplete	CRISPR-II-A	WP_207559899.1, WP_100284781.1, WP_014608593.1, WP_100284782.1	Padloc, Defensefinder
GCF_017367015.1	incomplete	PD-T4-6	WP_014621795.1	Padloc
GCF_017367015.1	incomplete	CRISPR-III-A	WP_138496430.1, WP_014621545.1, WP_207559951.1, WP_207559952.1, WP_002946669.1, WP_207559953.1, WP_014608281.1, WP_014608286.1, WP_002946668.1	Padloc, Defensefinder
GCF_017367015.1	incomplete	RM_type_III	WP_084828767.1, WP_084828768.1	Padloc, Defensefinder
GCF_017367015.1	incomplete	RM_type_II	WP_014608149.1, WP_014608150.1	Padloc, Defensefinder
GCF_017367015.1	incomplete	CRISPR-II-A	WP_014608135.1, WP_138496370.1, WP_002946754.1, WP_014608136.1	Padloc, Defensefinder
GCF_017367015.1	incomplete	RM_type_I	WP_138490721.1, WP_207563452.1, WP_207563451.1	Padloc, Defensefinder
GCF_017367015.1	incomplete	RM_type_III	WP_138490980.1, WP_242683952.1	Padloc, Defensefinder
GCF_017367015.1	incomplete	RM_type_II	WP_014727739.1, WP_014608781.1	Defensefinder
GCF_017367015.1	incomplete	RM_type_I	WP_064355517.1, WP_023909547.1, WP_207559978.1	Defensefinder
GCF_017367045.1	incomplete	RM_type_IIG	WP_207559858.1	Padloc, Defensefinder
GCF_017367045.1	incomplete	PD-T4-6	WP_014727614.1	Padloc
GCF_017367045.1	incomplete	CRISPR-II-A	WP_207559828.1, WP_011681468.1, WP_011681469.1, WP_011681467.1	Padloc, Defensefinder
GCF_017367045.1	incomplete	CRISPR-III-A	WP_138496430.1, WP_207560133.1, WP_014621545.1, WP_207559952.1, WP_002946669.1, WP_207559953.1, WP_014608281.1, 509, WP_002946668.1	Padloc, Defensefinder
GCF_017367045.1	incomplete	Abi2/AbiD	WP_084828733.1	Padloc, Defensefinder
GCF_017367045.1	incomplete	RM_type_II	WP_084828734.1, WP_084828735.1	Padloc, Defensefinder
GCF_017367045.1	incomplete	RM_type_II	WP_014608149.1, WP_207560139.1	Padloc, Defensefinder
GCF_017367045.1	incomplete	CRISPR-II-A	WP_014608135.1, WP_024009819.1, WP_207559764.1, WP_011680958.1	Padloc, Defensefinder
GCF_017367045.1	incomplete	RM_type_II	WP_014727739.1, WP_014608781.1	Defensefinder
GCF_017367045.1	incomplete	RM_type_III	WP_240892555.1, WP_207560135.1	Defensefinder
GCF_017367045.1	incomplete	RM_type_I	WP_064355517.1, WP_138496713.1, WP_023909547.1	Defensefinder
GCF_017367045.1	incomplete	RM_type_III	WP_207565741.1, WP_207565742.1, WP_207559729.1	Defensefinder
GCF_017367065.1	incomplete	Abi2/AbiD	WP_084828733.1	Padloc, Defensefinder
GCF_017367065.1	incomplete	PD-T4-6	WP_014727614.1	Padloc
GCF_017367065.1	incomplete	RM_type_II	WP_014608149.1, WP_207560139.1	Padloc, Defensefinder
GCF_017367065.1	incomplete	RM_type_II	WP_084828734.1, WP_084828735.1	Padloc, Defensefinder
GCF_017367065.1	incomplete	RM_type_IIG	WP_207559858.1	Padloc, Defensefinder
GCF_017367065.1	incomplete	RM_type_III	WP_207559730.1, WP_207559729.1	Padloc, Defensefinder
GCF_017367065.1	incomplete	RM_type_III	WP_084828767.1, WP_084828768.1	Padloc, Defensefinder
GCF_017367065.1	incomplete	CRISPR-II-A	WP_024009819.1, WP_014608135.1, WP_207559764.1, WP_011680958.1	Padloc, Defensefinder
GCF_017367065.1	incomplete	CRISPR-II-A	WP_011681468.1, WP_011681469.1, WP_207559828.1, WP_011681467.1	Padloc, Defensefinder
GCF_017367065.1	incomplete	CRISPR-III-A	WP_138496430.1, WP_207560133.1, WP_207559952.1, WP_014608281.1, WP_207559953.1, WP_002946669.1, WP_002946668.1, 890, WP_014621545.1	Padloc, Defensefinder
GCF_017367065.1	incomplete	RM_type_I	WP_064355517.1, WP_138496713.1, WP_023909547.1	Defensefinder
GCF_017367065.1	incomplete	RM_type_II	WP_014727739.1, WP_014608781.1	Defensefinder
GCF_017367085.1	incomplete	CRISPR-II-A	WP_207559899.1, WP_100284781.1, WP_014608593.1, WP_100284782.1	Padloc, Defensefinder
GCF_017367085.1	incomplete	PD-T4-6	WP_014621795.1	Padloc
GCF_017367085.1	incomplete	CRISPR-III-A	WP_138496430.1, WP_014621545.1, WP_207559951.1, WP_207559952.1, WP_002946669.1, WP_207559953.1, WP_014608281.1, WP_014608286.1, WP_002946668.1	Padloc, Defensefinder
GCF_017367085.1	incomplete	RM_type_III	WP_084828767.1, WP_084828768.1	Padloc, Defensefinder
GCF_017367085.1	incomplete	RM_type_II	WP_014608149.1, WP_014608150.1	Padloc, Defensefinder
GCF_017367085.1	incomplete	CRISPR-II-A	WP_014608135.1, WP_138496370.1, WP_002946754.1, WP_014608136.1	Padloc, Defensefinder
GCF_017367085.1	incomplete	RM_type_II	WP_207560017.1, WP_207560016.1	Padloc, Defensefinder
GCF_017367085.1	incomplete	RM_type_II	WP_014727739.1, WP_014608781.1	Defensefinder
GCF_017367085.1	incomplete	RM_type_I	WP_064355517.1, WP_023909547.1, WP_207559978.1	Defensefinder
GCF_017367105.1	incomplete	RM_type_IIG	WP_138496466.1	Padloc, Defensefinder
GCF_017367105.1	incomplete	CRISPR-II-A	WP_011681469.1, WP_138496510.1, WP_014608593.1, WP_023909843.1	Padloc, Defensefinder
GCF_017367105.1	incomplete	PD-T4-6	WP_014621795.1	Padloc
GCF_017367105.1	incomplete	CRISPR-III-A	WP_138496430.1, WP_014727507.1, WP_014608283.1, WP_014608284.1, WP_002946669.1, WP_014608281.1, WP_014608286.1, WP_011225936.1, WP_002946668.1	Padloc, Defensefinder
GCF_017367105.1	incomplete	RM_type_III	WP_084828767.1, WP_084828768.1	Padloc, Defensefinder
GCF_017367105.1	incomplete	Gao19/PD-T7-2	WP_242685118.1, WP_242685119.1	Padloc
GCF_017367105.1	incomplete	RM_type_II	WP_014608149.1, WP_014608150.1	Padloc, Defensefinder
GCF_017367105.1	incomplete	CRISPR-II-A	WP_014608135.1, WP_138496370.1, WP_002946754.1, WP_014608136.1	Padloc, Defensefinder
GCF_017367105.1	incomplete	RM_type_II	WP_014727739.1, WP_014608781.1	Defensefinder
GCF_017367105.1	incomplete	RM_type_I	WP_064355517.1, WP_138496712.1, WP_138496713.1	Defensefinder
GCF_017367115.1	incomplete	CRISPR-II-A	WP_207559899.1, WP_100284781.1, WP_014608593.1, WP_100284782.1	Padloc, Defensefinder
GCF_017367115.1	incomplete	PD-T4-6	WP_014621795.1	Padloc
GCF_017367115.1	incomplete	CRISPR-III-A	WP_138496430.1, WP_014621545.1, WP_207559951.1, WP_207559952.1, WP_002946669.1, WP_207559953.1, WP_014608281.1, WP_014608286.1, WP_002946668.1	Padloc, Defensefinder
GCF_017367115.1	incomplete	RM_type_III	WP_084828767.1, WP_084828768.1	Padloc, Defensefinder
GCF_017367115.1	incomplete	RM_type_II	WP_014608149.1, WP_014608150.1	Padloc, Defensefinder
GCF_017367115.1	incomplete	CRISPR-II-A	WP_014608135.1, WP_138496370.1, WP_002946754.1, WP_014608136.1	Padloc, Defensefinder
GCF_017367115.1	incomplete	RM_type_II	WP_207560017.1, WP_207560016.1	Padloc, Defensefinder
GCF_017367115.1	incomplete	RM_type_II	WP_014727739.1, WP_014608781.1	Defensefinder
GCF_017367115.1	incomplete	RM_type_I	WP_064355517.1, WP_023909547.1, WP_207559978.1	Defensefinder
GCF_017367165.1	incomplete	RM_type_IIG	WP_138496466.1	Padloc, Defensefinder
GCF_017367165.1	incomplete	CRISPR-II-A	WP_011681469.1, WP_138496510.1, WP_014608593.1, WP_023909843.1	Padloc, Defensefinder
GCF_017367165.1	incomplete	PD-T4-6	WP_014621795.1	Padloc
GCF_017367165.1	incomplete	CRISPR-III-A	WP_138496430.1, WP_014727507.1, WP_014608283.1, WP_014608284.1, WP_002946669.1, WP_014608281.1, WP_014608286.1, WP_011225936.1, WP_002946668.1	Padloc, Defensefinder
GCF_017367165.1	incomplete	RM_type_III	WP_084828767.1, WP_207560066.1	Padloc, Defensefinder
GCF_017367165.1	incomplete	Gao19/PD-T7-2	WP_242685118.1, WP_242685119.1	Padloc
GCF_017367165.1	incomplete	RM_type_II	WP_014608149.1, WP_014608150.1	Padloc, Defensefinder
GCF_017367165.1	incomplete	CRISPR-II-A	WP_014608135.1, WP_138496370.1, WP_002946754.1, WP_014608136.1	Padloc, Defensefinder
GCF_017367165.1	incomplete	RM_type_II	WP_014727739.1, WP_014608781.1	Defensefinder
GCF_017367165.1	incomplete	RM_type_I	WP_064355517.1, WP_138496712.1, WP_138496713.1	Defensefinder
GCF_017367225.1	incomplete	Abi2/AbiD	WP_084828733.1	Padloc, Defensefinder
GCF_017367225.1	incomplete	PD-T4-6	WP_014727614.1	Padloc
GCF_017367225.1	incomplete	RM_type_II	WP_014608149.1, WP_014608150.1	Padloc, Defensefinder
GCF_017367225.1	incomplete	RM_type_II	WP_084828734.1, WP_084828735.1	Padloc, Defensefinder
GCF_017367225.1	incomplete	RM_type_IIG	WP_207559858.1	Padloc, Defensefinder
GCF_017367225.1	incomplete	RM_type_III	WP_207559730.1, WP_207559729.1	Padloc, Defensefinder
GCF_017367225.1	incomplete	RM_type_III	WP_207559781.1, WP_084825947.1	Padloc, Defensefinder
GCF_017367225.1	incomplete	CRISPR-II-A	WP_024009819.1, WP_014608135.1, WP_207559764.1, WP_011680958.1	Padloc, Defensefinder
GCF_017367225.1	incomplete	CRISPR-II-A	WP_011681468.1, WP_011681469.1, WP_207559828.1, WP_011681467.1	Padloc, Defensefinder
GCF_017367225.1	incomplete	CRISPR-III-A	WP_207559787.1, WP_207559786.1, WP_084825962.1, WP_014608284.1, WP_207559788.1, WP_014608281.1, WP_014608286.1, WP_084825960.1, WP_084825963.1	Padloc, Defensefinder
GCF_017367225.1	incomplete	RM_type_II	WP_207559877.1, WP_242682322.1	Padloc, Defensefinder
GCF_017367225.1	incomplete	RM_type_I	WP_064355517.1, WP_138496713.1, WP_023909547.1	Defensefinder
GCF_017367225.1	incomplete	RM_type_II	WP_014727739.1, WP_014608781.1	Defensefinder
GCF_017367225.1	incomplete	RM_type_II	1874, 1873	Defensefinder
GCF_017367285.1	incomplete	RM_type_IIG	WP_207559858.1	Padloc, Defensefinder
GCF_017367285.1	incomplete	PD-T4-6	WP_014727614.1	Padloc
GCF_017367285.1	incomplete	CRISPR-II-A	WP_207559828.1, WP_011681468.1, WP_011681469.1, WP_011681467.1	Padloc, Defensefinder
GCF_017367285.1	incomplete	CRISPR-III-A	WP_138496430.1, WP_207560133.1, WP_014621545.1, WP_207559952.1, WP_002946669.1, WP_207559953.1, WP_014608281.1, WP_002946668.1, 487	Padloc, Defensefinder
GCF_017367285.1	incomplete	Abi2/AbiD	WP_084828733.1	Padloc, Defensefinder
GCF_017367285.1	incomplete	RM_type_II	WP_084828734.1, WP_084828735.1	Padloc, Defensefinder
GCF_017367285.1	incomplete	RM_type_II	WP_014608149.1, WP_207560139.1	Padloc, Defensefinder
GCF_017367285.1	incomplete	CRISPR-II-A	WP_014608135.1, WP_024009819.1, WP_207559764.1, WP_011680958.1	Padloc, Defensefinder
GCF_017367285.1	incomplete	RM_type_III	WP_207559729.1, WP_207559730.1	Padloc, Defensefinder
GCF_017367285.1	incomplete	RM_type_III	WP_240892555.1, WP_207560135.1	Defensefinder
GCF_017367285.1	incomplete	RM_type_II	WP_014727739.1, WP_014608781.1	Defensefinder
GCF_017367285.1	incomplete	RM_type_I	WP_064355517.1, WP_138496713.1, WP_023909547.1	Defensefinder
GCF_017367305.1	incomplete	RM_type_IIG	WP_207559858.1	Padloc, Defensefinder
GCF_017367305.1	incomplete	PD-T4-6	WP_014727614.1	Padloc
GCF_017367305.1	incomplete	CRISPR-II-A	WP_207559828.1, WP_011681468.1, WP_011681469.1, WP_011681467.1	Padloc, Defensefinder
GCF_017367305.1	incomplete	CRISPR-III-A	WP_138496430.1, 545, WP_207560133.1, WP_014621545.1, WP_207559952.1, WP_002946669.1, WP_207559953.1, WP_014608281.1, WP_002946668.1	Padloc, Defensefinder
GCF_017367305.1	incomplete	Abi2/AbiD	WP_084828733.1	Padloc, Defensefinder
GCF_017367305.1	incomplete	RM_type_II	WP_084828734.1, WP_084828735.1	Padloc, Defensefinder
GCF_017367305.1	incomplete	RM_type_II	WP_014608149.1, WP_207560139.1	Padloc, Defensefinder
GCF_017367305.1	incomplete	CRISPR-II-A	WP_014608135.1, WP_024009819.1, WP_207559764.1, WP_011680958.1	Padloc, Defensefinder
GCF_017367305.1	incomplete	RM_type_II	WP_014727739.1, WP_014608781.1	Defensefinder
GCF_017367305.1	incomplete	RM_type_III	WP_240892555.1, WP_207560135.1	Defensefinder
GCF_017367305.1	incomplete	RM_type_I	WP_064355517.1, WP_138496713.1, WP_023909547.1	Defensefinder
GCF_017367305.1	incomplete	RM_type_III	WP_207560172.1, WP_207559730.1	Defensefinder
GCF_017367345.1	incomplete	RM_type_IIG	WP_207559858.1	Padloc, Defensefinder
GCF_017367345.1	incomplete	PD-T4-6	WP_014727614.1	Padloc
GCF_017367345.1	incomplete	CRISPR-II-A	WP_207559828.1, WP_011681468.1, WP_011681469.1, WP_011681467.1	Padloc, Defensefinder
GCF_017367345.1	incomplete	CRISPR-III-A	WP_138496430.1, WP_207560133.1, WP_014621545.1, 813, WP_207559952.1, WP_002946669.1, WP_207559953.1, WP_014608281.1, WP_002946668.1	Padloc, Defensefinder
GCF_017367345.1	incomplete	Abi2/AbiD	WP_084828733.1	Padloc, Defensefinder
GCF_017367345.1	incomplete	RM_type_II	WP_084828734.1, WP_084828735.1	Padloc, Defensefinder
GCF_017367345.1	incomplete	RM_type_II	WP_014608149.1, WP_207560139.1	Padloc, Defensefinder
GCF_017367345.1	incomplete	CRISPR-II-A	WP_014608135.1, WP_024009819.1, WP_207559764.1, WP_011680958.1	Padloc, Defensefinder
GCF_017367345.1	incomplete	RM_type_III	WP_207559729.1, WP_207559730.1	Padloc, Defensefinder
GCF_017367345.1	incomplete	RM_type_II	WP_014727739.1, WP_014608781.1	Defensefinder
GCF_017367345.1	incomplete	RM_type_I	WP_064355517.1, WP_138496713.1, WP_023909547.1	Defensefinder
GCF_018966905.1	incomplete	RM_type_IV	WP_216725340.1	Padloc
GCF_018966905.1	incomplete	CRISPR-II-A	WP_216725342.1, WP_002950323.1, WP_002946754.1, WP_014727389.1	Padloc, Defensefinder
GCF_018966905.1	incomplete	gabija	WP_024009838.1, WP_024009837.1	Padloc, Defensefinder
GCF_018966905.1	incomplete	PD-T4-6	WP_014621795.1	Padloc
GCF_018966905.1	incomplete	CRISPR-II-A	1168, WP_216725371.1, WP_011681469.1, WP_023909843.1	Padloc, Defensefinder
GCF_018966905.1	incomplete	CRISPR-III-A	WP_014727507.1, WP_014608284.1, WP_002946669.1, WP_216725380.1, WP_014608281.1, WP_014608282.1, WP_014608286.1, WP_011225936.1, WP_002946668.1	Padloc, Defensefinder
GCF_018966905.1	incomplete	RM_type_III	WP_216725419.1, WP_216725418.1	Padloc, Defensefinder
GCF_018966905.1	incomplete	RM_type_II	WP_084828734.1, WP_084828735.1	Padloc, Defensefinder
GCF_018966905.1	incomplete	RM_type_I	WP_216725440.1, 809, WP_216725441.1	Padloc, Defensefinder
GCF_018966905.1	incomplete	RM_type_I	WP_024009835.1, WP_024009836.1, WP_024009834.1	Defensefinder
GCF_019449675.1	incomplete	Abi2/AbiD	WP_084825703.1	Padloc, Defensefinder
GCF_019449675.1	incomplete	RM_type_II	WP_084826251.1, WP_084826250.1	Padloc, Defensefinder
GCF_019449675.1	incomplete	Gao19/PD-T7-2	WP_242685118.1, WP_242685119.1	Padloc
GCF_019449675.1	incomplete	RM_type_II	WP_014608149.1, WP_014608150.1	Padloc, Defensefinder
GCF_019449675.1	incomplete	CRISPR-II-A	WP_220016775.1, WP_002946754.1, WP_220016584.1, WP_011227029.1	Padloc, Defensefinder
GCF_019449675.1	incomplete	gabija	WP_024009838.1, WP_024009837.1	Padloc, Defensefinder
GCF_019449675.1	incomplete	CRISPR-III-A	WP_232085882.1, WP_220016789.1, WP_084825962.1, WP_014608283.1, WP_011225933.1, WP_179970689.1, WP_014608284.1, WP_014608281.1, WP_084829590.1, WP_250635921.1	Padloc, Defensefinder
GCF_019449675.1	incomplete	PD-T4-6	WP_014621795.1	Padloc
GCF_019449675.1	incomplete	CRISPR-II-A	WP_082309079.1, WP_220016708.1, WP_011681469.1, WP_014608593.1	Padloc, Defensefinder
GCF_019449675.1	incomplete	RM_type_IIG	WP_220016847.1	Padloc, Defensefinder
GCF_019449675.1	incomplete	RM_type_I	WP_024009836.1, WP_220016777.1, WP_024009835.1	Defensefinder
GCF_019449675.1	incomplete	RM_type_I	197, WP_014621484.1	Defensefinder
GCF_019449675.1	incomplete	RM_type_III	WP_084828767.1, 226	Defensefinder
GCF_019449675.1	incomplete	RM_type_II	WP_014727739.1, WP_014608781.1	Defensefinder
GCF_019449715.1	incomplete	PD-Lambda-1	WP_220016953.1	Padloc, Defensefinder
GCF_019449715.1	incomplete	Lamassu_Family	WP_258381796.1, WP_071519612.1	Padloc, Defensefinder
GCF_019449715.1	incomplete	CRISPR-II-A	WP_220017061.1, WP_220017060.1, WP_014608135.1, WP_011680958.1	Padloc, Defensefinder
GCF_019449715.1	incomplete	Gao19/PD-T7-2	WP_220017068.1, WP_220017069.1	Padloc, Defensefinder
GCF_019449715.1	incomplete	RM_type_II	WP_014608150.1, WP_220017067.1	Padloc, Defensefinder
GCF_019449715.1	incomplete	RM_type_III	WP_220017101.1, WP_220017102.1	Padloc, Defensefinder
GCF_019449715.1	incomplete	CRISPR-III-A	WP_084831089.1, WP_220017114.1, WP_014608283.1, WP_014608281.1, WP_002946669.1, WP_084831090.1, WP_014608282.1, WP_011225936.1, WP_002946668.1	Padloc, Defensefinder
GCF_019449715.1	incomplete	PD-T4-6	WP_014621795.1	Padloc
GCF_019449715.1	incomplete	RM_type_I	WP_220017199.1, WP_101415683.1, WP_220017197.1	Padloc, Defensefinder
GCF_019449715.1	incomplete	AbiE	75, WP_220017033.1	Defensefinder
GCF_019449715.1	incomplete	RM_type_I	WP_220017074.1, WP_220017073.1, WP_220017072.1	Defensefinder
GCF_019449715.1	incomplete	RM_type_II	WP_014727739.1, WP_220017227.1	Defensefinder
GCF_019449735.1	incomplete	CRISPR-II-A	WP_014608135.1, WP_220018381.1, WP_011225727.1, WP_220018382.1	Padloc, Defensefinder
GCF_019449735.1	incomplete	RM_type_IV	WP_023909542.1	Padloc
GCF_019449735.1	incomplete	gabija	WP_024009838.1, WP_024009837.1	Padloc, Defensefinder
GCF_019449735.1	incomplete	CRISPR-III-A	WP_220018407.1, 815, WP_011681113.1, WP_014608281.1, WP_002950684.1, WP_011225936.1, WP_014621545.1, WP_220018408.1, WP_002950682.1	Padloc, Defensefinder
GCF_019449735.1	incomplete	RM_type_III	WP_220018439.1, WP_193838297.1	Padloc, Defensefinder
GCF_019449735.1	incomplete	PD-T4-6	WP_014621795.1	Padloc
GCF_019449735.1	incomplete	CRISPR-II-A	1338, WP_220018476.1, WP_014608593.1, WP_023909843.1	Padloc, Defensefinder
GCF_019449735.1	incomplete	RM_type_I	WP_220018510.1, WP_220018509.1, WP_220016721.1	Padloc, Defensefinder
GCF_019449735.1	incomplete	RM_type_II	WP_084826240.1, WP_232990370.1	Padloc, Defensefinder
GCF_019449735.1	incomplete	AbiH	WP_258381071.1	Defensefinder
GCF_019449735.1	incomplete	RM_type_I	660, WP_220018390.1, WP_220018389.1	Defensefinder
GCF_019449755.1	incomplete	CRISPR-II-A	WP_220017953.1, WP_014608135.1, WP_002946754.1, WP_014608134.1	Padloc, Defensefinder
GCF_019449755.1	incomplete	RM_type_II	WP_014608149.1, WP_014608150.1	Padloc, Defensefinder
GCF_019449755.1	incomplete	Abi2/AbiD	WP_014608194.1	Padloc, Defensefinder
GCF_019449755.1	incomplete	CRISPR-III-A	WP_014608280.1, WP_014608283.1, WP_014608284.1, WP_014608281.1, WP_002946669.1, WP_014608282.1, WP_014608286.1, WP_011225936.1, WP_002946668.1	Padloc, Defensefinder
GCF_019449755.1	incomplete	PD-T4-6	WP_014608532.1	Padloc
GCF_019449755.1	incomplete	CRISPR-II-A	WP_014608595.1, WP_011681469.1, WP_014608593.1, WP_023909843.1	Padloc, Defensefinder
GCF_019449755.1	incomplete	RM_type_I	WP_014608161.1, WP_014608162.1, WP_014608163.1	Defensefinder
GCF_019449755.1	incomplete	RM_type_II	WP_014608779.1, WP_014608781.1	Defensefinder
GCF_019449765.1	incomplete	Gao19/PD-T7-2	WP_242685118.1, WP_242685119.1	Padloc
GCF_019449765.1	incomplete	RM_type_II	WP_014608149.1, WP_014608150.1	Padloc, Defensefinder
GCF_019449765.1	incomplete	CRISPR-II-A	WP_220016585.1, WP_002946754.1, WP_220016584.1, WP_011227029.1	Padloc, Defensefinder
GCF_019449765.1	incomplete	Abi2/AbiD	WP_014608194.1	Padloc, Defensefinder
GCF_019449765.1	incomplete	RM_type_III	WP_084828767.1, WP_084828768.1	Padloc, Defensefinder
GCF_019449765.1	incomplete	CRISPR-III-A	WP_232085882.1, WP_084825962.1, WP_014608283.1, WP_179970689.1, WP_014608284.1, WP_014608281.1, WP_084829590.1, WP_014621545.1, WP_084825960.1	Padloc, Defensefinder
GCF_019449765.1	incomplete	PD-T4-6	WP_014621795.1	Padloc
GCF_019449765.1	incomplete	RM_type_I	WP_064355517.1, WP_138496713.1, WP_023909547.1	Defensefinder
GCF_019449765.1	incomplete	RM_type_I	WP_014621484.1, 428	Defensefinder
GCF_019449765.1	incomplete	RM_type_II	WP_014727739.1, WP_014608781.1	Defensefinder
GCF_019449765.1	incomplete	CRISPR-II-A	WP_220016708.1, WP_011681469.1, 1609, WP_014608593.1	Defensefinder
GCF_019449795.1	incomplete	RM_type_IV	WP_023909542.1	Padloc
GCF_019449795.1	incomplete	CRISPR-II-A	WP_002946754.1, WP_002950323.1, WP_071417548.1, WP_014727389.1	Padloc, Defensefinder
GCF_019449795.1	incomplete	CRISPR-III-A	WP_071417338.1, WP_220016192.1, WP_014727507.1, WP_014608284.1, WP_014608281.1, WP_002946669.1, WP_014608286.1, WP_011225936.1, WP_002946668.1	Padloc, Defensefinder
GCF_019449795.1	incomplete	PD-T4-6	WP_071417412.1	Padloc
GCF_019449795.1	incomplete	RM_type_IIG	WP_071417466.1	Padloc, Defensefinder
GCF_019449795.1	incomplete	RM_type_I	WP_071417543.1, WP_071417545.1, WP_071417544.1	Defensefinder
GCF_019449815.1	incomplete	RM_type_IV	WP_216725340.1	Padloc
GCF_019449815.1	incomplete	CRISPR-II-A	WP_002950323.1, WP_216725342.1, WP_002946754.1, WP_014727389.1	Padloc, Defensefinder
GCF_019449815.1	incomplete	gabija	WP_024009838.1, WP_024009837.1	Padloc, Defensefinder
GCF_019449815.1	incomplete	RM_type_II	WP_084828734.1, WP_084828735.1	Padloc, Defensefinder
GCF_019449815.1	incomplete	RM_type_III	WP_216725419.1, WP_216725418.1	Padloc, Defensefinder
GCF_019449815.1	incomplete	CRISPR-III-A	WP_014727507.1, WP_014608284.1, WP_014608281.1, WP_002946669.1, WP_216725380.1, WP_014608282.1, WP_014608286.1, WP_011225936.1, WP_002946668.1	Padloc, Defensefinder
GCF_019449815.1	incomplete	PD-T4-6	WP_014621795.1	Padloc
GCF_019449815.1	incomplete	CRISPR-II-A	593, WP_024703962.1, WP_011681469.1, WP_023909843.1	Padloc, Defensefinder
GCF_019449815.1	incomplete	RM_type_I	WP_216725440.1, WP_220016941.1, WP_216725441.1	Padloc, Defensefinder
GCF_019449815.1	incomplete	Abi2/AbiD	1744	Defensefinder
GCF_019449815.1	incomplete	RM_type_I	WP_024009836.1, WP_024009835.1, WP_024009834.1	Defensefinder
GCF_019449835.1	incomplete	PD-Lambda-1	WP_023909295.1	Padloc, Defensefinder
GCF_019449835.1	incomplete	RM_type_IV	WP_023909542.1	Padloc
GCF_019449835.1	incomplete	CRISPR-II-A	WP_023909534.1, WP_002950323.1, WP_002946754.1, WP_014727389.1	Padloc, Defensefinder
GCF_019449835.1	incomplete	CRISPR-III-A	WP_011681113.1, WP_023909626.1, WP_011681112.1, WP_023909625.1, WP_011681111.1, WP_002950684.1, WP_023909627.1, WP_002950682.1, 178	Padloc, Defensefinder
GCF_019449835.1	incomplete	PD-T4-6	WP_023909819.1	Padloc
GCF_019449835.1	incomplete	CRISPR-II-A	WP_023909844.1, WP_011681469.1, WP_014608593.1, WP_023909843.1	Padloc, Defensefinder
GCF_019449835.1	incomplete	RM_type_I	WP_023910039.1, WP_258380537.1, WP_220016522.1, WP_023910038.1	Padloc, Defensefinder
GCF_019449835.1	incomplete	RM_type_I	WP_023909548.1, WP_023909549.1, WP_023909547.1	Defensefinder
GCF_019449855.1	incomplete	RM_type_III	WP_064356124.1, WP_128887985.1	Padloc, Defensefinder
GCF_019449855.1	incomplete	RM_type_IV	WP_023909542.1	Padloc
GCF_019449855.1	incomplete	RM_type_III	WP_064355750.1, WP_128887995.1	Padloc, Defensefinder
GCF_019449855.1	incomplete	CRISPR-III-A	WP_014727507.1, WP_014608283.1, WP_064355986.1, WP_014608281.1, WP_002946669.1, WP_014608282.1, WP_014608286.1, WP_011225936.1, WP_002946668.1	Padloc, Defensefinder
GCF_019449855.1	incomplete	PD-T4-6	WP_014621795.1	Padloc
GCF_019449855.1	incomplete	CRISPR-II-A	WP_024703962.1, WP_011681469.1, WP_014608593.1, WP_023909843.1	Padloc, Defensefinder
GCF_019449855.1	incomplete	RM_type_I	WP_064355517.1, WP_064355519.1, WP_024009834.1	Defensefinder
GCF_019449855.1	incomplete	CRISPR-II-A	WP_014608136.1, WP_014608135.1, WP_002946754.1, 591	Defensefinder
GCF_019449875.1	incomplete	PD-Lambda-1	WP_023909295.1	Padloc, Defensefinder
GCF_019449875.1	incomplete	RM_type_IV	WP_023909542.1	Padloc
GCF_019449875.1	incomplete	CRISPR-II-A	WP_023909534.1, WP_002950323.1, WP_002946754.1, WP_014727389.1	Padloc, Defensefinder
GCF_019449875.1	incomplete	CRISPR-III-A	WP_011681113.1, WP_023909626.1, WP_011681112.1, WP_023909625.1, WP_011681111.1, WP_002950684.1, WP_023909627.1, 231, WP_002950682.1	Padloc, Defensefinder
GCF_019449875.1	incomplete	PD-T4-6	WP_023909819.1	Padloc
GCF_019449875.1	incomplete	CRISPR-II-A	WP_023909844.1, WP_011681469.1, WP_014608593.1, WP_023909843.1	Padloc, Defensefinder
GCF_019449875.1	incomplete	RM_type_I	WP_023910039.1, WP_220016522.1, WP_023910038.1, WP_258380525.1	Padloc, Defensefinder
GCF_019449875.1	incomplete	RM_type_I	WP_023909548.1, WP_023909549.1, WP_023909547.1	Defensefinder
GCF_019449885.1	incomplete	RM_type_I	WP_041829288.1, WP_014727405.1, WP_014727402.1	Padloc, Defensefinder
GCF_019449885.1	incomplete	RM_type_II	WP_014608150.1, WP_014727395.1	Padloc, Defensefinder
GCF_019449885.1	incomplete	CRISPR-II-A	WP_014727388.1, WP_002950323.1, WP_002946754.1, WP_014727389.1	Padloc, Defensefinder
GCF_019449885.1	incomplete	CRISPR-III-A	WP_014727507.1, WP_014608283.1, WP_014608284.1, WP_002946669.1, WP_014608281.1, WP_014608282.1, WP_014608286.1, WP_011225936.1, WP_002946668.1	Padloc, Defensefinder
GCF_019449885.1	incomplete	PD-T4-6	WP_014727614.1	Padloc
GCF_019449885.1	incomplete	CRISPR-II-A	WP_014727650.1, WP_014727651.1, WP_014608593.1, WP_023909843.1	Padloc, Defensefinder
GCF_019449885.1	incomplete	AbiH	WP_014727403.1	Defensefinder
GCF_019449885.1	incomplete	RM_type_II	WP_014727739.1, WP_014608781.1	Defensefinder
GCF_019449915.1	incomplete	PrrC	WP_101361212.1	Padloc
GCF_019449915.1	incomplete	RM_type_I	WP_101361213.1, WP_220016861.1, WP_220016862.1, WP_101361212.1, WP_101361210.1	Padloc, Defensefinder
GCF_019449915.1	incomplete	CRISPR-II-A	WP_220016869.1, WP_011225727.1, WP_011225728.1, WP_059257345.1	Padloc, Defensefinder
GCF_019449915.1	incomplete	CRISPR-III-A	WP_011225933.1, WP_011227186.1, WP_014608281.1, WP_179970475.1, WP_011225938.1, WP_250635921.1, WP_011225936.1, WP_059257320.1, WP_002946668.1, WP_220016877.1	Padloc, Defensefinder
GCF_019449915.1	incomplete	PD-T4-6	WP_011226292.1	Padloc
GCF_019449915.1	incomplete	RM_type_III	WP_011225878.1, 172	Defensefinder
GCF_019449915.1	incomplete	RosmerTA	WP_011227050.1, WP_041826995.1	Defensefinder
GCF_019449935.1	incomplete	RM_type_IV	WP_220016021.1	Padloc
GCF_019449935.1	incomplete	CRISPR-II-A	WP_220016015.1, WP_220016016.1, WP_220016017.1, WP_002946754.1	Padloc, Defensefinder
GCF_019449935.1	incomplete	Abi2/AbiD	WP_100285075.1	Padloc, Defensefinder
GCF_019449935.1	incomplete	RM_type_II	WP_100285087.1, WP_100285086.1	Padloc, Defensefinder
GCF_019449935.1	incomplete	CRISPR-III-A	WP_220016046.1, WP_011681113.1, WP_014608281.1, WP_011681112.1, WP_011681111.1, WP_002950684.1, WP_023909627.1, 253, WP_002950682.1	Padloc, Defensefinder
GCF_019449935.1	incomplete	PD-T4-6	WP_220016103.1	Padloc
GCF_019449935.1	incomplete	CRISPR-II-A	WP_220016120.1, WP_179973904.1, WP_014727651.1, WP_014608593.1	Padloc, Defensefinder
GCF_019449935.1	incomplete	AbiJ	WP_220016168.1	Padloc, Defensefinder
GCF_019449935.1	incomplete	RM_type_I	149, WP_220016036.1	Defensefinder
GCF_019449935.1	incomplete	RM_type_I	WP_232983141.1, 1140, WP_220016169.1	Defensefinder
GCF_019449935.1	incomplete	RM_type_I	WP_220016023.1, WP_220016022.1, WP_014608163.1	Defensefinder
GCF_019449955.1	incomplete	CRISPR-II-A	WP_002950323.1, WP_024704047.1, WP_002946754.1, WP_014727389.1	Padloc, Defensefinder
GCF_019449955.1	incomplete	RM_type_IV	WP_024704050.1	Padloc
GCF_019449955.1	incomplete	RM_type_I	WP_024704055.1, WP_024704062.1, WP_024704059.1	Padloc, Defensefinder
GCF_019449955.1	incomplete	CRISPR-I-E	WP_037623090.1, WP_024704117.1, WP_024704120.1, WP_024704119.1, WP_024704123.1, WP_024704121.1, WP_024704122.1, WP_024704118.1	Padloc, Defensefinder
GCF_019449955.1	incomplete	CRISPR-III-A	WP_024704102.1, WP_011225935.1, 306, WP_011681113.1, WP_011681112.1, WP_011681111.1, WP_024704101.1, WP_002950684.1, WP_002950682.1	Padloc, Defensefinder
GCF_019449955.1	incomplete	PD-T4-6	WP_024703938.1	Padloc
GCF_019449955.1	incomplete	CRISPR-II-A	WP_024703962.1, WP_011681469.1, WP_014608593.1, WP_023909843.1	Padloc, Defensefinder
GCF_019449955.1	incomplete	RM_type_I	WP_024704247.1, 1165, WP_024704246.1	Defensefinder
GCF_019449965.1	incomplete	gabija	WP_100262155.1, WP_100262154.1	Padloc, Defensefinder
GCF_019449965.1	incomplete	CRISPR-II-A	WP_100262608.1, WP_100262609.1, WP_100262610.1, WP_002946754.1	Padloc, Defensefinder
GCF_019449965.1	incomplete	RM_type_III	WP_100262431.1, WP_100262432.1	Padloc, Defensefinder
GCF_019449965.1	incomplete	RM_type_I	WP_100262565.1, WP_100262567.1, WP_100262566.1	Padloc, Defensefinder
GCF_019449965.1	incomplete	PD-T4-6	WP_100262585.1	Padloc
GCF_019449965.1	incomplete	SEFIR	WP_100262248.1	Padloc
GCF_019449965.1	incomplete	Abi2/AbiD	273	Defensefinder
GCF_019449965.1	incomplete	RM_type_I	WP_100262672.1, WP_220017302.1, WP_100262663.1	Defensefinder
GCF_019449995.1	incomplete	Hachiman_type_I	WP_220018635.1, WP_159340895.1	Padloc, Defensefinder
GCF_019449995.1	incomplete	CRISPR-II-A	WP_220018670.1, WP_220018669.1, WP_220018671.1, WP_002946754.1	Padloc, Defensefinder
GCF_019449995.1	incomplete	RM_type_IV	WP_220018672.1	Padloc
GCF_019449995.1	incomplete	CRISPR-III-A	WP_014621547.1, WP_014621546.1, WP_220018702.1, WP_011225935.1, WP_014621548.1, WP_226024189.1, WP_220018701.1, WP_220018703.1, WP_014621550.1, WP_011225938.1	Padloc, Defensefinder
GCF_019449995.1	incomplete	PD-T4-6	WP_220018773.1	Padloc
GCF_019449995.1	incomplete	RM_type_II	WP_220018637.1, WP_220018636.1	Defensefinder
GCF_019449995.1	incomplete	RM_type_I	WP_064355517.1, WP_220018675.1, WP_220018674.1	Defensefinder
GCF_019449995.1	incomplete	RM_type_I	WP_014621484.1, 488	Defensefinder
GCF_019449995.1	incomplete	RM_type_IIG	WP_220018763.1	Defensefinder
GCF_019449995.1	incomplete	RM_type_II	WP_014727739.1, WP_014608781.1	Defensefinder
GCF_019449995.1	incomplete	CRISPR-II-A	WP_014608593.1, WP_258380251.1, 1094, WP_023909843.1, WP_011681469.1	Defensefinder
GCF_019450015.1	incomplete	RM_type_I	WP_164135609.1, WP_164135610.1, WP_239056140.1	Padloc, Defensefinder
GCF_019450015.1	incomplete	RM_type_IV	WP_164135599.1	Padloc
GCF_019450015.1	incomplete	CRISPR-II-A	WP_164135595.1, WP_164135596.1, WP_164135594.1, WP_002946754.1	Padloc, Defensefinder
GCF_019450015.1	incomplete	CRISPR-III-A	WP_014727507.1, 204, WP_014608284.1, WP_014608281.1, WP_002946669.1, WP_014608282.1, WP_164135649.1, WP_002946668.1, WP_164135650.1	Padloc, Defensefinder
GCF_019450015.1	incomplete	PD-T4-6	WP_100262585.1	Padloc
GCF_019450015.1	incomplete	RM_type_I	WP_164135574.1, WP_164135575.1, WP_164135577.1	Padloc, Defensefinder
GCF_019450015.1	incomplete	RM_type_IIG	WP_100273163.1	Defensefinder
GCF_019450015.1	incomplete	RM_type_I	WP_164135602.1, WP_164135603.1, WP_024009834.1	Defensefinder
GCF_019450035.1	incomplete	RM_type_I	WP_113870425.1, WP_113870426.1, WP_113870424.1	Padloc, Defensefinder
GCF_019450035.1	incomplete	RM_type_I	WP_113870382.1, WP_113870385.1, WP_113870383.1	Padloc, Defensefinder
GCF_019450035.1	incomplete	RM_type_II	WP_113870389.1, WP_113870388.1	Padloc, Defensefinder
GCF_019450035.1	incomplete	CRISPR-II-A	WP_111679521.1, WP_113870396.1, WP_113870395.1, WP_011680958.1	Padloc, Defensefinder
GCF_019450035.1	incomplete	RM_type_III	WP_101415607.1, WP_113870367.1	Padloc, Defensefinder
GCF_019450035.1	incomplete	CRISPR-III-A	WP_011225935.1, WP_258258843.1, WP_011681113.1, WP_011681112.1, WP_011681111.1, WP_002950684.1, WP_023909627.1, 145, WP_002950682.1, WP_258380512.1	Padloc, Defensefinder
GCF_019450035.1	incomplete	PD-T4-6	WP_014621795.1	Padloc
GCF_019450035.1	incomplete	CRISPR-II-A	WP_014727651.1, WP_011681469.1, WP_014608593.1, WP_023909843.1	Padloc, Defensefinder
GCF_019450035.1	incomplete	RosmerTA	WP_011227050.1, WP_113870390.1	Defensefinder
GCF_019450055.1	incomplete	PD-Lambda-1	WP_100273502.1	Padloc, Defensefinder
GCF_019450055.1	incomplete	RM_type_III	WP_100262210.1, WP_258380449.1	Padloc, Defensefinder
GCF_019450055.1	incomplete	CRISPR-II-A	WP_220018034.1, WP_220018035.1, 378, WP_011680958.1	Padloc, Defensefinder
GCF_019450055.1	incomplete	RM_type_I	WP_220018055.1, WP_258380598.1, WP_220018052.1	Padloc, Defensefinder
GCF_019450055.1	incomplete	RM_type_IIG	WP_220018043.1	Padloc, Defensefinder
GCF_019450055.1	incomplete	gabija	WP_220018046.1, WP_220018045.1	Padloc, Defensefinder
GCF_019450055.1	incomplete	RM_type_III	WP_216725419.1, WP_220018074.1	Padloc, Defensefinder
GCF_019450055.1	incomplete	cas_adaptation	WP_014608281.1, WP_220018078.1	Padloc, Defensefinder
GCF_019450055.1	incomplete	PD-T4-6	WP_100262585.1	Padloc
GCF_019450055.1	incomplete	CRISPR-II-A	WP_014727651.1, 1201, WP_014608593.1, WP_220018121.1	Padloc, Defensefinder
GCF_019450055.1	incomplete	RM_type_IIG	WP_180482440.1	Padloc
GCF_019450055.1	incomplete	AbiE	WP_220018019.1, 229	Defensefinder
GCF_019450065.1	incomplete	PD-Lambda-1	WP_023909295.1	Padloc, Defensefinder
GCF_019450065.1	incomplete	RM_type_IV	WP_023909542.1	Padloc
GCF_019450065.1	incomplete	CRISPR-II-A	WP_023909534.1, WP_002950323.1, WP_002946754.1, WP_014727389.1	Padloc, Defensefinder
GCF_019450065.1	incomplete	CRISPR-III-A	170, WP_011681113.1, WP_023909626.1, WP_011681112.1, WP_023909625.1, WP_011681111.1, WP_002950684.1, WP_023909627.1, WP_002950682.1	Padloc, Defensefinder
GCF_019450065.1	incomplete	PD-T4-6	WP_023909819.1	Padloc
GCF_019450065.1	incomplete	CRISPR-II-A	WP_023909844.1, WP_011681469.1, WP_014608593.1, WP_023909843.1	Padloc, Defensefinder
GCF_019450065.1	incomplete	RM_type_I	WP_023910039.1, WP_258380537.1, WP_220016522.1, WP_023910038.1	Padloc, Defensefinder
GCF_019450065.1	incomplete	RM_type_I	WP_023909548.1, WP_023909549.1, WP_023909547.1	Defensefinder
GCF_019450095.1	incomplete	RM_type_I	WP_011680983.1, WP_011680986.1, WP_011680989.1	Padloc, Defensefinder
GCF_019450095.1	incomplete	CRISPR-II-A	WP_011680959.1, WP_023909534.1, WP_220018549.1, WP_011680958.1	Padloc, Defensefinder
GCF_019450095.1	incomplete	CRISPR-III-A	WP_011225935.1, 547, WP_011681113.1, WP_011681110.1, 542, WP_011681112.1, WP_011681111.1, WP_002950684.1, WP_002950682.1	Padloc, Defensefinder
GCF_019450095.1	incomplete	PD-T4-6	WP_011681404.1	Padloc
GCF_019450095.1	incomplete	CRISPR-II-A	WP_011681470.1, WP_011681468.1, WP_011681469.1, WP_011681467.1	Padloc, Defensefinder
GCF_019450095.1	incomplete	Abi2/AbiD	WP_011681608.1	Padloc, Defensefinder
GCF_019450095.1	incomplete	AbiH	WP_011680984.1	Defensefinder
GCF_019450095.1	incomplete	RM_type_IIG	WP_011681364.1	Defensefinder
GCF_019450115.1	incomplete	RM_type_IV	WP_220016021.1	Padloc
GCF_019450115.1	incomplete	CRISPR-II-A	WP_220016015.1, WP_220016016.1, WP_220016017.1, WP_002946754.1	Padloc, Defensefinder
GCF_019450115.1	incomplete	Abi2/AbiD	WP_100285075.1	Padloc, Defensefinder
GCF_019450115.1	incomplete	RM_type_II	WP_100285087.1, WP_100285086.1	Padloc, Defensefinder
GCF_019450115.1	incomplete	CRISPR-III-A	WP_220016046.1, WP_011681113.1, WP_014608281.1, WP_011681112.1, WP_011681111.1, WP_002950684.1, WP_023909627.1, WP_002950682.1, 376	Padloc, Defensefinder
GCF_019450115.1	incomplete	PD-T4-6	WP_220016103.1	Padloc
GCF_019450115.1	incomplete	CRISPR-II-A	WP_220016120.1, WP_179973904.1, WP_014727651.1, WP_014608593.1	Padloc, Defensefinder
GCF_019450115.1	incomplete	AbiJ	WP_220016168.1	Padloc, Defensefinder
GCF_019450115.1	incomplete	RM_type_I	WP_232983141.1, WP_220016169.1, WP_220016721.1	Padloc, Defensefinder
GCF_019450115.1	incomplete	RM_type_I	WP_220016023.1, WP_220016022.1, WP_014608163.1	Defensefinder
GCF_019450135.1	incomplete	PD-Lambda-1	WP_100273502.1	Padloc, Defensefinder
GCF_019450135.1	incomplete	RosmerTA	WP_220016283.1, WP_220016282.1	Padloc, Defensefinder
GCF_019450135.1	incomplete	AbiE	WP_001030299.1, WP_000037237.1	Padloc, Defensefinder
GCF_019450135.1	incomplete	RM_type_III	WP_100262210.1, WP_258380449.1	Padloc, Defensefinder
GCF_019450135.1	incomplete	CRISPR-II-A	WP_100273430.1, WP_220016318.1, WP_002950323.1, WP_002946754.1	Padloc, Defensefinder
GCF_019450135.1	incomplete	RM_type_III	WP_100262432.1, WP_220016340.1	Padloc, Defensefinder
GCF_019450135.1	incomplete	PD-T4-6	WP_100262585.1	Padloc
GCF_019450135.1	incomplete	RM_type_II	WP_258380486.1, WP_220016459.1	Padloc, Defensefinder
GCF_019450135.1	incomplete	AbiH	1180	Defensefinder
GCF_019450135.1	incomplete	RM_type_I	WP_100273411.1, 811, WP_220016322.1	Defensefinder
GCF_019450155.1	incomplete	Gao19/PD-T7-2	WP_095559308.1, WP_095559309.1	Padloc, Defensefinder
GCF_019450155.1	incomplete	PD-T4-6	WP_014621795.1	Padloc
GCF_019450155.1	incomplete	RM_type_I	WP_095559310.1, WP_232505743.1, WP_084825906.1	Padloc, Defensefinder
GCF_019450155.1	incomplete	RM_type_IV	WP_095559305.1	Padloc
GCF_019450155.1	incomplete	cas_adaptation	WP_014608281.1, WP_095559350.1	Padloc, Defensefinder
GCF_019450155.1	incomplete	CRISPR-II-A	WP_046206412.1, WP_002946754.1, WP_095559301.1, WP_011227029.1	Padloc, Defensefinder
GCF_019450155.1	incomplete	CRISPR-II-A	WP_014727651.1, WP_011681469.1, WP_014608593.1, WP_023909843.1	Padloc, Defensefinder
GCF_019450155.1	incomplete	RM_type_I	WP_014621484.1, 766	Defensefinder
GCF_019450155.1	incomplete	RM_type_IIG	WP_011681364.1	Defensefinder
GCF_019972875.1	incomplete	AbiE	WP_014621283.1, WP_111679138.1	Padloc, Defensefinder
GCF_019972875.1	incomplete	Hachiman_type_I	WP_111679166.1, WP_039670299.1	Padloc, Defensefinder
GCF_019972875.1	incomplete	RM_type_III	WP_111679584.1, WP_111679585.1	Padloc, Defensefinder
GCF_019972875.1	incomplete	CRISPR-II-A	WP_111679672.1, WP_011681469.1, WP_014608593.1, WP_023909843.1	Padloc, Defensefinder
GCF_019972875.1	incomplete	SoFic	WP_111679342.1	Padloc
GCF_019972875.1	incomplete	PD-T4-6	WP_084826071.1	Padloc
GCF_019972875.1	incomplete	RloC	WP_100273412.1	Defensefinder
GCF_019972875.1	incomplete	RM_type_I	WP_111679535.1, WP_111679538.1, WP_111679536.1	Padloc, Defensefinder
GCF_019972875.1	incomplete	CRISPR-II-A	WP_111679521.1, WP_011227029.1, WP_111679519.1, WP_011680958.1	Padloc, Defensefinder
GCF_019972875.1	incomplete	RM_type_I	WP_111679655.1, WP_111679656.1, WP_111679657.1	Padloc, Defensefinder
GCF_019972875.1	incomplete	AbiE	41, WP_099390636.1	Defensefinder
GCF_020075875.1	incomplete	CRISPR-II-A	WP_180481065.1, WP_011681469.1, WP_141326469.1, WP_141326510.1	Padloc, Defensefinder
GCF_020075875.1	incomplete	CRISPR-II-A	WP_173940470.1, WP_173940471.1, WP_002946754.1, WP_011227029.1	Padloc, Defensefinder
GCF_020075875.1	incomplete	Abi2/AbiD	WP_105155146.1	Padloc, Defensefinder
GCF_020075875.1	incomplete	PD-T4-6	WP_176243308.1	Padloc
GCF_020075875.1	incomplete	RM_type_I	WP_180481202.1, WP_180481201.1, WP_180481203.1	Padloc, Defensefinder
GCF_020075875.1	incomplete	CRISPR-III-A	WP_180481308.1, WP_180481310.1, WP_014608281.1, WP_180481309.1, WP_002950684.1, 1769, WP_011225936.1, WP_180481311.1, WP_002950682.1	Padloc, Defensefinder
GCF_020075875.1	incomplete	RM_type_II	WP_014608781.1, WP_180481079.1	Defensefinder
GCF_020075875.1	incomplete	RM_type_I	WP_180481271.1, WP_180481272.1, WP_180481325.1	Defensefinder
GCF_020075895.1	incomplete	CRISPR-II-A	WP_014727651.1, WP_011681469.1, WP_014608593.1, WP_023909843.1	Padloc, Defensefinder
GCF_020075895.1	incomplete	PD-T4-6	WP_014608532.1	Padloc
GCF_020075895.1	incomplete	RM_type_II	WP_014608149.1, WP_014608150.1	Padloc, Defensefinder
GCF_020075895.1	incomplete	CRISPR-III-A	WP_014727507.1, WP_014608283.1, WP_014608284.1, WP_002946669.1, WP_014608281.1, WP_014608282.1, WP_014608286.1, WP_011225936.1, WP_002946668.1	Padloc, Defensefinder
GCF_020075895.1	incomplete	CRISPR-II-A	WP_014608135.1, WP_002946754.1, WP_014608134.1, WP_014608136.1	Padloc, Defensefinder
GCF_020075895.1	incomplete	RM_type_I	WP_014608161.1, WP_014608162.1, WP_014608163.1	Defensefinder
GCF_020075925.1	incomplete	CRISPR-II-A	WP_024703962.1, WP_011681469.1, WP_014608593.1, WP_023909843.1	Padloc, Defensefinder
GCF_020075925.1	incomplete	CRISPR-I-E	WP_037623090.1, WP_024704117.1, WP_024704120.1, WP_024704119.1, WP_024704123.1, WP_024704121.1, WP_024704122.1, WP_024704118.1	Padloc, Defensefinder
GCF_020075925.1	incomplete	CRISPR-III-A	WP_024704102.1, WP_011225935.1, WP_011681113.1, 1490, WP_011681112.1, WP_002950684.1, WP_011681111.1, WP_024704101.1, WP_002950682.1	Padloc, Defensefinder
GCF_020075925.1	incomplete	RM_type_I	WP_024704055.1, WP_024704062.1, WP_024704059.1	Padloc, Defensefinder
GCF_020075925.1	incomplete	PD-T4-6	WP_024703938.1	Padloc
GCF_020075925.1	incomplete	CRISPR-II-A	WP_002950323.1, WP_024704047.1, WP_002946754.1, WP_014727389.1	Padloc, Defensefinder
GCF_020075925.1	incomplete	RM_type_IV	WP_024704050.1	Padloc
GCF_020075925.1	incomplete	RM_type_I	WP_024704247.1, 860, WP_024704246.1	Defensefinder
GCF_020075945.1	incomplete	CRISPR-II-A	WP_011681470.1, WP_011681468.1, WP_011681469.1, WP_011681467.1	Padloc, Defensefinder
GCF_020075945.1	incomplete	RM_type_I	WP_011680983.1, WP_011680986.1, WP_011680989.1	Padloc, Defensefinder
GCF_020075945.1	incomplete	CRISPR-II-A	WP_011680959.1, WP_023909534.1, WP_002950323.1, WP_011680958.1	Padloc, Defensefinder
GCF_020075945.1	incomplete	CRISPR-III-A	WP_011225935.1, WP_011681113.1, WP_011681110.1, 1355, WP_011681112.1, 1360, WP_011681111.1, WP_002950684.1, WP_002950682.1	Padloc, Defensefinder
GCF_020075945.1	incomplete	PD-T4-6	WP_011681404.1	Padloc
GCF_020075945.1	incomplete	Abi2/AbiD	WP_224103241.1	Padloc, Defensefinder
GCF_020075945.1	incomplete	AbiH	WP_011680984.1	Defensefinder
GCF_020075945.1	incomplete	RM_type_IIG	WP_011681364.1	Defensefinder
GCF_020075965.1	incomplete	RM_type_I	WP_011680983.1, WP_011680986.1, WP_011680989.1	Padloc, Defensefinder
GCF_020075965.1	incomplete	CRISPR-II-A	WP_011680959.1, WP_023909534.1, WP_002950323.1, WP_011680958.1	Padloc, Defensefinder
GCF_020075965.1	incomplete	CRISPR-II-A	WP_011681470.1, WP_011681468.1, WP_011681469.1, WP_011681467.1	Padloc, Defensefinder
GCF_020075965.1	incomplete	CRISPR-III-A	WP_011225935.1, WP_011681113.1, WP_011681110.1, WP_011681112.1, 1557, WP_011681111.1, WP_002950684.1, WP_002950682.1, 1552	Padloc, Defensefinder
GCF_020075965.1	incomplete	PD-T4-6	WP_011681404.1	Padloc
GCF_020075965.1	incomplete	Abi2/AbiD	WP_011681608.1	Padloc, Defensefinder
GCF_020075965.1	incomplete	AbiH	WP_011680984.1	Defensefinder
GCF_020075965.1	incomplete	RM_type_IIG	WP_011681364.1	Defensefinder
GCF_020075985.1	incomplete	PD-T4-6	WP_014727614.1	Padloc
GCF_020075985.1	incomplete	CRISPR-II-A	WP_014727388.1, WP_002950323.1, WP_002946754.1, WP_014727389.1	Padloc, Defensefinder
GCF_020075985.1	incomplete	RM_type_I	WP_041829288.1, WP_014727405.1, WP_014727402.1	Padloc, Defensefinder
GCF_020075985.1	incomplete	RM_type_II	WP_014608150.1, WP_014727395.1	Padloc, Defensefinder
GCF_020075985.1	incomplete	CRISPR-III-A	WP_014727507.1, WP_014608283.1, WP_014608284.1, WP_002946669.1, WP_014608281.1, WP_014608282.1, WP_014608286.1, WP_011225936.1, WP_002946668.1	Padloc, Defensefinder
GCF_020075985.1	incomplete	CRISPR-II-A	WP_014727650.1, WP_014727651.1, WP_014608593.1, WP_023909843.1	Padloc, Defensefinder
GCF_020075985.1	incomplete	AbiH	WP_014727403.1	Defensefinder
GCF_020076005.1	incomplete	Gao19/PD-T7-2	WP_046206426.1, WP_116920185.1	Padloc, Defensefinder
GCF_020076005.1	incomplete	RM_type_I	WP_224103284.1, WP_159341080.1, WP_159341082.1	Padloc, Defensefinder
GCF_020076005.1	incomplete	RM_type_IV	WP_159341086.1	Padloc
GCF_020076005.1	incomplete	CRISPR-II-A	WP_159341097.1, WP_159341094.1, WP_002946754.1, WP_011227029.1	Padloc, Defensefinder
GCF_020076005.1	incomplete	CRISPR-II-A	WP_224103292.1, WP_011681469.1, WP_014608593.1, WP_023909843.1	Padloc, Defensefinder
GCF_020076005.1	incomplete	Hachiman_type_I	WP_159340894.1, WP_159340895.1	Padloc, Defensefinder
GCF_020076005.1	incomplete	CRISPR-III-A	WP_011681113.1, WP_023909626.1, WP_011681112.1, WP_023909625.1, WP_002950684.1, WP_023909627.1, 167, WP_224103317.1, WP_002950682.1	Padloc, Defensefinder
GCF_020076005.1	incomplete	RM_type_II	WP_159340962.1, WP_224103319.1	Padloc, Defensefinder
GCF_020076005.1	incomplete	PD-Lambda-1	WP_023909295.1	Padloc, Defensefinder
GCF_020076005.1	incomplete	PD-T4-6	WP_023909819.1	Padloc
GCF_020076005.1	incomplete	RM_type_I	WP_159340976.1, WP_224103328.1, WP_159340974.1, WP_224103329.1	Padloc, Defensefinder
GCF_020076005.1	incomplete	RM_type_III	WP_159340929.1, 239	Defensefinder
GCF_020076005.1	incomplete	RM_type_II	WP_159340892.1, WP_159340891.1	Defensefinder
GCF_020076015.1	incomplete	Abi2/AbiD	WP_105155146.1	Padloc, Defensefinder
GCF_020076015.1	incomplete	CRISPR-II-A	WP_180481065.1, WP_011681469.1, WP_141326469.1, WP_141326510.1	Padloc, Defensefinder
GCF_020076015.1	incomplete	PD-T4-6	WP_176243308.1	Padloc
GCF_020076015.1	incomplete	RM_type_I	WP_180481202.1, WP_180481201.1, WP_180481203.1	Padloc, Defensefinder
GCF_020076015.1	incomplete	CRISPR-III-A	WP_180481308.1, WP_180481310.1, 1845, WP_014608281.1, WP_180481309.1, WP_002950684.1, WP_011225936.1, WP_180481311.1, WP_002950682.1	Padloc, Defensefinder
GCF_020076015.1	incomplete	CRISPR-II-A	WP_173940470.1, WP_173940471.1, WP_002946754.1, WP_011227029.1	Padloc, Defensefinder
GCF_020076015.1	incomplete	RM_type_I	WP_180481271.1, WP_180481272.1, WP_180481325.1	Defensefinder
GCF_020076015.1	incomplete	RM_type_II	WP_014608781.1, WP_180481079.1	Defensefinder
GCF_020076045.1	incomplete	RM_type_I	WP_011680983.1, WP_011680986.1, WP_011680989.1	Padloc, Defensefinder
GCF_020076045.1	incomplete	CRISPR-II-A	WP_023909534.1, WP_002950323.1, WP_224103232.1, WP_011680958.1	Padloc, Defensefinder
GCF_020076045.1	incomplete	CRISPR-II-A	WP_011681470.1, WP_011681468.1, WP_011681469.1, WP_011681467.1	Padloc, Defensefinder
GCF_020076045.1	incomplete	CRISPR-III-A	WP_011225935.1, 1392, 1397, WP_011681113.1, WP_011681110.1, WP_011681112.1, WP_011681111.1, WP_002950684.1, WP_002950682.1	Padloc, Defensefinder
GCF_020076045.1	incomplete	Abi2/AbiD	WP_224103241.1	Padloc, Defensefinder
GCF_020076045.1	incomplete	PD-T4-6	WP_011681404.1	Padloc
GCF_020076045.1	incomplete	AbiH	WP_011680984.1	Defensefinder
GCF_020076045.1	incomplete	RM_type_IIG	WP_011681364.1	Defensefinder
GCF_020076065.1	incomplete	RM_type_I	WP_011680983.1, WP_011680986.1, WP_011680989.1	Padloc, Defensefinder
GCF_020076065.1	incomplete	CRISPR-II-A	WP_023909534.1, WP_002950323.1, WP_224103232.1, WP_011680958.1	Padloc, Defensefinder
GCF_020076065.1	incomplete	CRISPR-III-A	WP_011225935.1, WP_011681113.1, WP_011681110.1, WP_011681112.1, WP_011681111.1, WP_002950684.1, 1369, WP_002950682.1, 1374	Padloc, Defensefinder
GCF_020076065.1	incomplete	Abi2/AbiD	WP_224103241.1	Padloc, Defensefinder
GCF_020076065.1	incomplete	CRISPR-II-A	WP_011681470.1, WP_011681468.1, WP_011681469.1, WP_011681467.1	Padloc, Defensefinder
GCF_020076065.1	incomplete	PD-T4-6	WP_011681404.1	Padloc
GCF_020076065.1	incomplete	AbiH	WP_011680984.1	Defensefinder
GCF_020076065.1	incomplete	RM_type_IIG	WP_011681364.1	Defensefinder
GCF_020076085.1	incomplete	CRISPR-II-A	WP_014727651.1, WP_023909843.1, WP_014608593.1, WP_014727650.1	Padloc, Defensefinder
GCF_020076085.1	incomplete	RM_type_I	WP_041829288.1, WP_014727405.1, WP_014727402.1	Padloc, Defensefinder
GCF_020076085.1	incomplete	RM_type_II	WP_014608150.1, WP_014727395.1	Padloc, Defensefinder
GCF_020076085.1	incomplete	CRISPR-II-A	WP_014727388.1, WP_002950323.1, WP_002946754.1, WP_014727389.1	Padloc, Defensefinder
GCF_020076085.1	incomplete	PD-T4-6	WP_014727614.1	Padloc
GCF_020076085.1	incomplete	CRISPR-III-A	WP_014727507.1, WP_014608283.1, WP_014608284.1, WP_014608281.1, WP_002946669.1, WP_014608282.1, WP_014608286.1, WP_011225936.1, WP_002946668.1	Padloc, Defensefinder
GCF_020076085.1	incomplete	AbiH	WP_014727403.1	Defensefinder
GCF_020076085.1	incomplete	RM_type_II	WP_014727739.1, WP_014608781.1	Defensefinder
GCF_020076105.1	incomplete	RM_type_I	WP_011680983.1, WP_011680986.1, WP_011680989.1	Padloc, Defensefinder
GCF_020076105.1	incomplete	CRISPR-II-A	WP_011680958.1, WP_023909534.1, WP_002950323.1, WP_011680959.1	Padloc, Defensefinder
GCF_020076105.1	incomplete	CRISPR-III-A	WP_011225935.1, WP_011681113.1, WP_011681110.1, WP_011681112.1, 1226, WP_011681111.1, WP_002950684.1, WP_002950682.1, 1231	Padloc, Defensefinder
GCF_020076105.1	incomplete	CRISPR-II-A	WP_011681470.1, WP_011681468.1, WP_011681469.1, WP_011681467.1	Padloc, Defensefinder
GCF_020076105.1	incomplete	PD-T4-6	WP_011681404.1	Padloc
GCF_020076105.1	incomplete	Abi2/AbiD	WP_011681608.1	Padloc, Defensefinder
GCF_020076105.1	incomplete	AbiH	WP_011680984.1	Defensefinder
GCF_020076105.1	incomplete	RM_type_IIG	WP_011681364.1	Defensefinder
GCF_020076115.1	incomplete	CRISPR-II-A	WP_011681470.1, WP_011681468.1, WP_011681469.1, WP_011681467.1	Padloc, Defensefinder
GCF_020076115.1	incomplete	CRISPR-III-A	WP_011225935.1, WP_011681113.1, WP_011681110.1, WP_011681112.1, 980, WP_011681111.1, WP_002950684.1, WP_002950682.1, 975	Padloc, Defensefinder
GCF_020076115.1	incomplete	RM_type_I	WP_011680983.1, WP_011680986.1, WP_011680989.1	Padloc, Defensefinder
GCF_020076115.1	incomplete	CRISPR-II-A	WP_011680959.1, WP_023909534.1, WP_002950323.1, WP_011680958.1	Padloc, Defensefinder
GCF_020076115.1	incomplete	PD-T4-6	WP_011681404.1	Padloc
GCF_020076115.1	incomplete	Abi2/AbiD	WP_011681608.1	Padloc, Defensefinder
GCF_020076115.1	incomplete	AbiH	WP_011680984.1	Defensefinder
GCF_020076115.1	incomplete	RM_type_IIG	WP_011681364.1	Defensefinder
GCF_020076145.1	incomplete	RM_type_I	WP_011680983.1, WP_011680986.1, WP_011680989.1	Padloc, Defensefinder
GCF_020076145.1	incomplete	CRISPR-II-A	WP_011680958.1, WP_023909534.1, WP_002950323.1, WP_011680959.1	Padloc, Defensefinder
GCF_020076145.1	incomplete	CRISPR-II-A	WP_011681470.1, WP_011681468.1, WP_011681469.1, WP_011681467.1	Padloc, Defensefinder
GCF_020076145.1	incomplete	CRISPR-III-A	1389, WP_011225935.1, 1394, WP_011681113.1, WP_011681110.1, WP_011681112.1, WP_011681111.1, WP_002950684.1, WP_002950682.1	Padloc, Defensefinder
GCF_020076145.1	incomplete	Abi2/AbiD	WP_011681608.1	Padloc, Defensefinder
GCF_020076145.1	incomplete	PD-T4-6	WP_011681404.1	Padloc
GCF_020076145.1	incomplete	AbiH	WP_011680984.1	Defensefinder
GCF_020076145.1	incomplete	RM_type_IIG	WP_011681364.1	Defensefinder
GCF_020076175.1	incomplete	CRISPR-II-A	WP_224103292.1, WP_011681469.1, WP_014608593.1, WP_023909843.1	Padloc, Defensefinder
GCF_020076175.1	incomplete	Gao19/PD-T7-2	WP_046206426.1, WP_116920185.1	Padloc, Defensefinder
GCF_020076175.1	incomplete	RM_type_I	WP_224103284.1, WP_159341080.1, WP_159341082.1	Padloc, Defensefinder
GCF_020076175.1	incomplete	RM_type_IV	WP_159341086.1	Padloc
GCF_020076175.1	incomplete	CRISPR-II-A	WP_159341097.1, WP_159341094.1, WP_002946754.1, WP_011227029.1	Padloc, Defensefinder
GCF_020076175.1	incomplete	Hachiman_type_I	WP_159340894.1, WP_159340895.1	Padloc, Defensefinder
GCF_020076175.1	incomplete	CRISPR-III-A	35, WP_011681113.1, WP_023909626.1, WP_011681112.1, WP_023909625.1, WP_002950684.1, WP_011681111.1, WP_023909627.1, WP_002950682.1	Padloc, Defensefinder
GCF_020076175.1	incomplete	PD-T4-6	WP_023909819.1	Padloc
GCF_020076175.1	incomplete	RM_type_II	WP_159340962.1, WP_224103319.1	Padloc, Defensefinder
GCF_020076175.1	incomplete	PD-Lambda-1	WP_023909295.1	Padloc, Defensefinder
GCF_020076175.1	incomplete	RM_type_I	WP_159340976.1, WP_224103328.1, WP_159340974.1, WP_224103329.1	Padloc, Defensefinder
GCF_020076175.1	incomplete	RM_type_III	287, WP_159340929.1	Defensefinder
GCF_020076175.1	incomplete	RM_type_II	WP_159340892.1, WP_159340891.1	Defensefinder
GCF_020076365.1	incomplete	CRISPR-II-A	WP_011681470.1, WP_011681468.1, WP_011681469.1, WP_011681467.1	Padloc, Defensefinder
GCF_020076365.1	incomplete	PD-T4-6	WP_011681404.1	Padloc
GCF_020076365.1	incomplete	CRISPR-II-A	WP_011680959.1, WP_023909534.1, WP_002950323.1, WP_011680958.1	Padloc, Defensefinder
GCF_020076365.1	incomplete	AbiH	WP_224113158.1	Defensefinder
GCF_020404245.1	incomplete	RM_type_II	WP_113870389.1, WP_113870388.1	Padloc, Defensefinder
GCF_020404245.1	incomplete	CRISPR-II-A	WP_226003543.1, WP_084830555.1, WP_002950323.1, WP_011680958.1	Padloc, Defensefinder
GCF_020404245.1	incomplete	CRISPR-III-A	WP_226003628.1, WP_226003629.1, WP_011681113.1, WP_226003630.1, WP_167401494.1, WP_011681112.1, WP_134973226.1, WP_084825960.1	Padloc, Defensefinder
GCF_020404245.1	incomplete	PD-T4-6	WP_100262585.1	Padloc
GCF_020404245.1	incomplete	CRISPR-II-A	WP_014608593.1, WP_011681469.1, WP_226003711.1, WP_226003710.1	Padloc, Defensefinder
GCF_020404245.1	incomplete	retron_III-A	WP_226003789.1, WP_226003790.1	Padloc, Defensefinder
GCF_020404245.1	incomplete	RM_type_I	WP_226003887.1, WP_226003886.1, WP_226003885.1	Padloc, Defensefinder
GCF_020404245.1	incomplete	RM_type_I	WP_226003548.1, WP_226003549.1, WP_024009834.1	Defensefinder
GCF_020404245.1	incomplete	RM_type_III	657, WP_226003813.1	Defensefinder
GCF_020404245.1	incomplete	RM_type_II	WP_226003568.1, WP_167401586.1, WP_179959070.1	Defensefinder
GCF_020404245.1	incomplete	RM_type_IIG	WP_226003731.1	Defensefinder
GCF_020404245.1	incomplete	RosmerTA	WP_011227050.1, WP_113870390.1	Defensefinder
GCF_020404265.1	incomplete	PD-T4-6	WP_220018773.1	Padloc
GCF_020404265.1	incomplete	CRISPR-II-A	WP_226024163.1, WP_011681469.1, WP_014608593.1, WP_023909843.1	Padloc, Defensefinder
GCF_020404265.1	incomplete	CRISPR-II-A	WP_220018670.1, WP_220018669.1, WP_220018671.1, WP_002946754.1	Padloc, Defensefinder
GCF_020404265.1	incomplete	RM_type_IV	WP_220018672.1	Padloc
GCF_020404265.1	incomplete	CRISPR-III-A	WP_014621547.1, WP_014621546.1, WP_220018702.1, WP_011225935.1, WP_014621548.1, WP_226024189.1, WP_220018701.1, WP_220018703.1, WP_014621550.1, WP_011225938.1	Padloc, Defensefinder
GCF_020404265.1	incomplete	RM_type_II	WP_220018637.1, WP_159340892.1	Defensefinder
GCF_020404265.1	incomplete	RM_type_II	WP_014727739.1, WP_014608781.1	Defensefinder
GCF_020404265.1	incomplete	RM_type_I	WP_014621484.1, WP_226024219.1	Defensefinder
GCF_020404265.1	incomplete	RM_type_I	WP_064355517.1, WP_220018675.1, WP_220018674.1	Defensefinder
GCF_020404265.1	incomplete	RM_type_IIG	WP_220018763.1	Defensefinder
GCF_020404275.1	incomplete	CRISPR-II-A	WP_220018670.1, WP_220018669.1, WP_220018671.1, WP_002946754.1	Padloc, Defensefinder
GCF_020404275.1	incomplete	RM_type_IV	WP_220018672.1	Padloc
GCF_020404275.1	incomplete	PD-T4-6	WP_220018773.1	Padloc
GCF_020404275.1	incomplete	CRISPR-II-A	WP_226024163.1, WP_011681469.1, WP_014608593.1, WP_023909843.1	Padloc, Defensefinder
GCF_020404275.1	incomplete	CRISPR-III-A	WP_014621547.1, WP_014621546.1, WP_220018702.1, WP_011225935.1, WP_014621548.1, WP_226024189.1, WP_220018701.1, WP_220018703.1, WP_014621550.1, WP_011225938.1	Padloc, Defensefinder
GCF_020404275.1	incomplete	RM_type_II	WP_220018637.1, WP_159340892.1	Defensefinder
GCF_020404275.1	incomplete	RM_type_II	WP_014727739.1, WP_014608781.1	Defensefinder
GCF_020404275.1	incomplete	RM_type_I	WP_014621484.1, WP_226024219.1	Defensefinder
GCF_020404275.1	incomplete	RM_type_I	WP_064355517.1, WP_220018675.1, WP_220018674.1	Defensefinder
GCF_020404275.1	incomplete	RM_type_IIG	WP_220018763.1	Defensefinder
GCF_020404305.1	incomplete	PD-T4-6	WP_100262585.1	Padloc
GCF_020404305.1	incomplete	CRISPR-II-A	WP_014608593.1, WP_011681469.1, WP_226003711.1, WP_226003710.1	Padloc, Defensefinder
GCF_020404305.1	incomplete	RM_type_II	WP_113870389.1, WP_113870388.1	Padloc, Defensefinder
GCF_020404305.1	incomplete	CRISPR-II-A	WP_226003543.1, WP_084830555.1, WP_002950323.1, WP_011680958.1	Padloc, Defensefinder
GCF_020404305.1	incomplete	retron_III-A	WP_226003789.1, WP_226003790.1	Padloc, Defensefinder
GCF_020404305.1	incomplete	CRISPR-III-A	WP_226003628.1, WP_226003629.1, WP_011681113.1, WP_226003630.1, WP_167401494.1, WP_011681112.1, WP_134973226.1, WP_084825960.1	Padloc, Defensefinder
GCF_020404305.1	incomplete	RM_type_I	WP_226003887.1, WP_226003886.1, WP_226003885.1	Padloc, Defensefinder
GCF_020404305.1	incomplete	RM_type_II	WP_226003568.1, WP_167401586.1, WP_179959070.1	Defensefinder
GCF_020404305.1	incomplete	RM_type_III	583, WP_226003813.1	Defensefinder
GCF_020404305.1	incomplete	RM_type_I	WP_226003548.1, WP_226003549.1, WP_024009834.1	Defensefinder
GCF_020404305.1	incomplete	RM_type_IIG	WP_226003731.1	Defensefinder
GCF_020404305.1	incomplete	RosmerTA	WP_011227050.1, WP_113870390.1	Defensefinder
GCF_020404325.1	incomplete	RM_type_II	WP_113870389.1, WP_113870388.1	Padloc, Defensefinder
GCF_020404325.1	incomplete	CRISPR-II-A	WP_226003543.1, WP_084830555.1, WP_002950323.1, WP_011680958.1	Padloc, Defensefinder
GCF_020404325.1	incomplete	PD-T4-6	WP_100262585.1	Padloc
GCF_020404325.1	incomplete	CRISPR-II-A	WP_226003710.1, WP_011681469.1, WP_226003711.1, WP_014608593.1	Padloc, Defensefinder
GCF_020404325.1	incomplete	retron_III-A	WP_226003789.1, WP_226003790.1	Padloc, Defensefinder
GCF_020404325.1	incomplete	CRISPR-III-A	WP_226003629.1, WP_226003628.1, 683, WP_011681113.1, WP_226003630.1, WP_167401494.1, WP_011681112.1, WP_134973226.1	Padloc, Defensefinder
GCF_020404325.1	incomplete	RM_type_I	WP_226003887.1, WP_226003886.1, WP_226003885.1	Padloc, Defensefinder
GCF_020404325.1	incomplete	RM_type_I	WP_226003548.1, WP_226003549.1, WP_024009834.1	Defensefinder
GCF_020404325.1	incomplete	RM_type_III	WP_226003813.1, 255	Defensefinder
GCF_020404325.1	incomplete	RM_type_II	WP_226003568.1, WP_167401586.1, WP_179959070.1	Defensefinder
GCF_020404325.1	incomplete	RM_type_IIG	WP_226003731.1	Defensefinder
GCF_020404325.1	incomplete	RosmerTA	WP_011227050.1, WP_113870390.1	Defensefinder
GCF_020736685.1	incomplete	AbiE	WP_014621283.1, WP_111679138.1	Padloc, Defensefinder
GCF_020736685.1	incomplete	PD-T4-6	WP_084826071.1	Padloc
GCF_020736685.1	incomplete	SoFic	WP_111679342.1	Padloc
GCF_020736685.1	incomplete	RloC	WP_100273412.1	Defensefinder
GCF_020736685.1	incomplete	RM_type_I	WP_111679655.1, WP_111679656.1, WP_111679657.1	Padloc, Defensefinder
GCF_020736685.1	incomplete	RM_type_I	WP_111679535.1, WP_111679538.1, WP_111679536.1	Padloc, Defensefinder
GCF_020736685.1	incomplete	RM_type_III	WP_111679584.1, WP_111679585.1	Padloc, Defensefinder
GCF_020736685.1	incomplete	CRISPR-II-A	WP_111679672.1, WP_011681469.1, WP_014608593.1, WP_023909843.1	Padloc, Defensefinder
GCF_020736685.1	incomplete	CRISPR-II-A	WP_111679521.1, WP_011227029.1, WP_111679519.1, WP_011680958.1	Padloc, Defensefinder
GCF_020736685.1	incomplete	Hachiman_type_I	WP_111679166.1, WP_039670299.1	Padloc, Defensefinder
GCF_020736685.1	incomplete	AbiE	WP_099390636.1, 151	Defensefinder
GCF_020829055.1	incomplete	CRISPR-II-A	WP_014608135.1, WP_002946754.1, WP_014608134.1, WP_014608136.1	Padloc, Defensefinder
GCF_020829055.1	incomplete	RM_type_II	WP_014608149.1, WP_014608150.1	Padloc, Defensefinder
GCF_020829055.1	incomplete	Abi2/AbiD	WP_014608194.1	Padloc, Defensefinder
GCF_020829055.1	incomplete	CRISPR-III-A	WP_014608280.1, WP_014608283.1, WP_014608284.1, WP_014608281.1, WP_002946669.1, WP_014608282.1, WP_014608286.1, WP_011225936.1, WP_002946668.1	Padloc, Defensefinder
GCF_020829055.1	incomplete	PD-T4-6	WP_014608532.1	Padloc
GCF_020829055.1	incomplete	CRISPR-II-A	WP_014727651.1, WP_011681469.1, WP_014608593.1, WP_023909843.1	Padloc, Defensefinder
GCF_020829055.1	incomplete	RM_type_II	WP_014608779.1, WP_014608781.1	Defensefinder
GCF_020829055.1	incomplete	RM_type_I	WP_014608161.1, WP_014608162.1, WP_014608163.1	Defensefinder
GCF_020829085.1	incomplete	CRISPR-II-A	WP_014608135.1, WP_002946754.1, WP_014608134.1, WP_014608136.1	Padloc, Defensefinder
GCF_020829085.1	incomplete	RM_type_II	WP_014608149.1, WP_014608150.1	Padloc, Defensefinder
GCF_020829085.1	incomplete	CRISPR-III-A	WP_014608280.1, WP_014608283.1, WP_014608284.1, WP_014608281.1, WP_002946669.1, WP_014608282.1, WP_014608286.1, WP_011225936.1, WP_002946668.1	Padloc, Defensefinder
GCF_020829085.1	incomplete	PD-T4-6	WP_014608532.1	Padloc
GCF_020829085.1	incomplete	CRISPR-II-A	WP_014727651.1, WP_011681469.1, WP_014608593.1, WP_023909843.1	Padloc, Defensefinder
GCF_020829085.1	incomplete	RM_type_I	WP_014608161.1, WP_014608162.1, WP_014608163.1	Defensefinder
GCF_020829085.1	incomplete	RM_type_II	WP_014608779.1, WP_014608781.1	Defensefinder
GCF_020829095.1	incomplete	CRISPR-II-A	WP_014608135.1, WP_002946754.1, WP_014608134.1, WP_014608136.1	Padloc, Defensefinder
GCF_020829095.1	incomplete	RM_type_II	WP_014608149.1, WP_014608150.1	Padloc, Defensefinder
GCF_020829095.1	incomplete	Abi2/AbiD	WP_014608194.1	Padloc, Defensefinder
GCF_020829095.1	incomplete	CRISPR-III-A	WP_014608280.1, WP_014608283.1, WP_014608284.1, WP_014608281.1, WP_002946669.1, WP_014608282.1, WP_014608286.1, WP_011225936.1, WP_002946668.1	Padloc, Defensefinder
GCF_020829095.1	incomplete	PD-T4-6	WP_014608532.1	Padloc
GCF_020829095.1	incomplete	CRISPR-II-A	WP_014727651.1, WP_011681469.1, WP_014608593.1, WP_023909843.1	Padloc, Defensefinder
GCF_020829095.1	incomplete	RM_type_II	WP_014608779.1, WP_014608781.1	Defensefinder
GCF_020829095.1	incomplete	RM_type_I	WP_014608161.1, WP_014608162.1, WP_014608163.1	Defensefinder
GCF_020829125.1	incomplete	CRISPR-II-A	WP_014608135.1, WP_002946754.1, WP_014608134.1, WP_014608136.1	Padloc, Defensefinder
GCF_020829125.1	incomplete	RM_type_II	WP_014608149.1, WP_014608150.1	Padloc, Defensefinder
GCF_020829125.1	incomplete	CRISPR-III-A	WP_014608280.1, WP_014608283.1, WP_014608284.1, WP_014608281.1, WP_002946669.1, WP_014608282.1, WP_014608286.1, WP_011225936.1, WP_002946668.1	Padloc, Defensefinder
GCF_020829125.1	incomplete	PD-T4-6	WP_014608532.1	Padloc
GCF_020829125.1	incomplete	CRISPR-II-A	WP_014727651.1, WP_011681469.1, WP_014608593.1, WP_023909843.1	Padloc, Defensefinder
GCF_020829125.1	incomplete	RM_type_I	WP_014608161.1, WP_014608162.1, WP_014608163.1	Defensefinder
GCF_020829125.1	incomplete	RM_type_II	WP_014608779.1, WP_014608781.1	Defensefinder
GCF_021229135.1	incomplete	PD-T4-6	WP_084829750.1	Padloc
GCF_021229135.1	incomplete	Dodola	WP_232556993.1, WP_232556992.1	Padloc, Defensefinder
GCF_021229135.1	incomplete	RM_type_I	WP_232557031.1, WP_232557030.1, WP_232557027.1	Padloc, Defensefinder
GCF_021229135.1	incomplete	CRISPR-III-A	WP_232557199.1, WP_002950679.1, WP_232557201.1, WP_011225938.1, WP_002950684.1, WP_232557200.1, WP_141327289.1, LUB16_RS08505, WP_002946668.1	Padloc, Defensefinder
GCF_021229135.1	incomplete	RM_type_IV	WP_232557217.1	Padloc
GCF_021229135.1	incomplete	RM_type_I	WP_002948083.1, WP_141326319.1, WP_232557003.1	Defensefinder
GCF_021229135.1	incomplete	CRISPR-II-A	LUB16_RS06425, WP_232557120.1, WP_002946754.1, WP_011227029.1	Defensefinder
GCF_022509625.1	incomplete	RM_type_IIG	WP_207559858.1	Padloc, Defensefinder
GCF_022509625.1	incomplete	PD-T4-6	WP_014727614.1	Padloc
GCF_022509625.1	incomplete	CRISPR-II-A	WP_207559828.1, WP_011681468.1, WP_011681469.1, WP_011681467.1	Padloc, Defensefinder
GCF_022509625.1	incomplete	CRISPR-III-A	WP_138496430.1, WP_207560133.1, WP_232085737.1, WP_014621545.1, WP_207559952.1, WP_002946669.1, WP_207559953.1, WP_014608281.1, WP_002946668.1	Padloc, Defensefinder
GCF_022509625.1	incomplete	Abi2/AbiD	WP_084828733.1	Padloc, Defensefinder
GCF_022509625.1	incomplete	RM_type_II	WP_084828734.1, WP_084828735.1	Padloc, Defensefinder
GCF_022509625.1	incomplete	RM_type_II	WP_014608149.1, WP_207560139.1	Padloc, Defensefinder
GCF_022509625.1	incomplete	CRISPR-II-A	WP_014608135.1, WP_024009819.1, WP_207559764.1, WP_011680958.1	Padloc, Defensefinder
GCF_022509625.1	incomplete	RM_type_III	WP_207559729.1, WP_207559730.1	Padloc, Defensefinder
GCF_022509625.1	incomplete	RM_type_II	WP_014727739.1, WP_014608781.1	Defensefinder
GCF_022509625.1	incomplete	RM_type_I	WP_064355517.1, WP_138496713.1, WP_023909547.1	Defensefinder
GCF_023006585.1	incomplete	CRISPR-I-E	WP_037623090.1, WP_024704117.1, WP_024704120.1, WP_024704119.1, WP_024704123.1, WP_024704121.1, WP_024704122.1, WP_024704118.1	Padloc, Defensefinder
GCF_023006585.1	incomplete	CRISPR-III-A	WP_024704102.1, 1547, WP_011225935.1, WP_011681113.1, WP_011681112.1, WP_002950684.1, WP_011681111.1, WP_024704101.1, WP_002950682.1	Padloc, Defensefinder
GCF_023006585.1	incomplete	CRISPR-II-A	WP_024703962.1, WP_011681469.1, WP_014608593.1, WP_023909843.1	Padloc, Defensefinder
GCF_023006585.1	incomplete	RM_type_I	WP_024704055.1, WP_024704062.1, WP_024704059.1	Padloc, Defensefinder
GCF_023006585.1	incomplete	PD-T4-6	WP_024703938.1	Padloc
GCF_023006585.1	incomplete	RM_type_IV	WP_024704050.1	Padloc
GCF_023006585.1	incomplete	CRISPR-II-A	WP_002950323.1, WP_024704047.1, WP_002946754.1, WP_014727389.1	Padloc, Defensefinder
GCF_023006585.1	incomplete	RM_type_I	WP_024704247.1, 1120, WP_024704246.1	Defensefinder
GCF_023893675.1	incomplete	RM_type_IV	WP_216725340.1	Padloc
GCF_023893675.1	incomplete	CRISPR-II-A	WP_216725342.1, WP_002950323.1, WP_002946754.1, WP_014727389.1	Padloc, Defensefinder
GCF_023893675.1	incomplete	gabija	WP_024009838.1, WP_024009837.1	Padloc, Defensefinder
GCF_023893675.1	incomplete	PD-T4-6	WP_014621795.1	Padloc
GCF_023893675.1	incomplete	CRISPR-II-A	WP_024703962.1, WP_011681469.1, 1232, WP_023909843.1	Padloc, Defensefinder
GCF_023893675.1	incomplete	CRISPR-III-A	WP_014727507.1, WP_002946669.1, WP_014608281.1, WP_002946668.1, WP_014608282.1, WP_014608286.1, WP_011225936.1, WP_216725380.1	Padloc, Defensefinder
GCF_023893675.1	incomplete	RM_type_III	WP_216725419.1, WP_216725418.1	Padloc, Defensefinder
GCF_023893675.1	incomplete	RM_type_II	WP_084828734.1, WP_084828735.1	Padloc, Defensefinder
GCF_023893675.1	incomplete	RM_type_I	WP_216725440.1, WP_216725441.1	Padloc, Defensefinder
GCF_023893675.1	incomplete	RM_type_I	WP_024009834.1, WP_024009836.1, 558	Defensefinder
GCF_025122495.1	incomplete	RM_type_IV	WP_259700100.1	Padloc
GCF_025122495.1	incomplete	CRISPR-II-A	WP_011227029.1, WP_259700109.1, WP_002946754.1, WP_259700108.1	Padloc, Defensefinder
GCF_025122495.1	incomplete	RM_type_II	WP_259700213.1, WP_084826240.1	Padloc, Defensefinder
GCF_025122495.1	incomplete	PD-T4-6	WP_259700505.1	Padloc
GCF_025122495.1	incomplete	RM_type_I	WP_259700097.1, WP_259700098.1, WP_259700126.1	Defensefinder
GCF_025122495.1	incomplete	RM_type_IIG	WP_259700185.1	Defensefinder
GCF_025127235.1	incomplete	Gao19/PD-T7-2	WP_242685118.1, WP_242685119.1	Padloc
GCF_025127235.1	incomplete	RM_type_II	WP_014608149.1, WP_014608150.1	Padloc, Defensefinder
GCF_025127235.1	incomplete	CRISPR-II-A	WP_014608135.1, WP_138496370.1, WP_002946754.1, WP_014608136.1	Padloc, Defensefinder
GCF_025127235.1	incomplete	RM_type_III	WP_084828767.1, WP_084828768.1	Padloc, Defensefinder
GCF_025127235.1	incomplete	PD-T4-6	WP_259699872.1	Padloc
GCF_025127235.1	incomplete	AbiE	WP_259699900.1, WP_039671050.1	Padloc, Defensefinder
GCF_025127235.1	incomplete	cbass_type_II	WP_259699904.1, WP_232970846.1, WP_232970849.1, WP_259699905.1	Padloc, Defensefinder
GCF_025127235.1	incomplete	CRISPR-III-A	WP_138496430.1, WP_014727507.1, WP_014608283.1, WP_014608284.1, WP_002946669.1, WP_014608281.1, WP_014608286.1, WP_011225936.1, WP_002946668.1	Padloc, Defensefinder
GCF_025127235.1	incomplete	RM_type_I	WP_259699916.1, WP_206285115.1, WP_023909547.1	Defensefinder
GCF_025127235.1	incomplete	RM_type_II	WP_014727739.1, WP_014608781.1	Defensefinder
GCF_025127235.1	incomplete	CRISPR-II-A	WP_011681469.1, WP_014608593.1, WP_023909843.1	Defensefinder
GCF_025127245.1	incomplete	AbiE	WP_259699900.1, WP_039671050.1	Padloc, Defensefinder
GCF_025127245.1	incomplete	cbass_type_II	WP_259699904.1, WP_232970846.1, WP_232970849.1, WP_259699905.1	Padloc, Defensefinder
GCF_025127245.1	incomplete	Gao19/PD-T7-2	WP_242685118.1, WP_242685119.1	Padloc
GCF_025127245.1	incomplete	RM_type_II	WP_014608149.1, WP_014608150.1	Padloc, Defensefinder
GCF_025127245.1	incomplete	CRISPR-II-A	WP_014608135.1, WP_138496370.1, WP_002946754.1, WP_014608136.1	Padloc, Defensefinder
GCF_025127245.1	incomplete	CRISPR-III-A	WP_138496430.1, WP_014727507.1, WP_014608283.1, WP_014608284.1, WP_002946669.1, WP_014608281.1, WP_014608286.1, WP_011225936.1, WP_002946668.1	Padloc, Defensefinder
GCF_025127245.1	incomplete	RM_type_III	WP_084828767.1, WP_084828768.1	Padloc, Defensefinder
GCF_025127245.1	incomplete	PD-T4-6	WP_259699872.1	Padloc
GCF_025127245.1	incomplete	RM_type_II	WP_014727739.1, WP_014608781.1	Defensefinder
GCF_025127245.1	incomplete	RM_type_I	WP_259699916.1, WP_023909547.1, WP_206285115.1	Defensefinder
GCF_025127245.1	incomplete	CRISPR-II-A	WP_011681469.1, WP_014608593.1, WP_023909843.1	Defensefinder
GCF_025127255.1	incomplete	Gao19/PD-T7-2	WP_242685118.1, WP_242685119.1	Padloc
GCF_025127255.1	incomplete	RM_type_II	WP_014608149.1, WP_014608150.1	Padloc, Defensefinder
GCF_025127255.1	incomplete	CRISPR-II-A	WP_014608135.1, WP_138496370.1, WP_002946754.1, WP_014608136.1	Padloc, Defensefinder
GCF_025127255.1	incomplete	RM_type_III	WP_084828767.1, WP_084828768.1	Padloc, Defensefinder
GCF_025127255.1	incomplete	AbiE	WP_259699900.1, WP_039671050.1	Padloc, Defensefinder
GCF_025127255.1	incomplete	cbass_type_II	WP_259699904.1, WP_232970846.1, WP_232970849.1, WP_259699905.1	Padloc, Defensefinder
GCF_025127255.1	incomplete	PD-T4-6	WP_259699872.1	Padloc
GCF_025127255.1	incomplete	CRISPR-III-A	WP_138496430.1, WP_014727507.1, WP_014608283.1, WP_014608284.1, WP_014608281.1, WP_002946669.1, WP_014608286.1, WP_011225936.1, WP_002946668.1	Padloc, Defensefinder
GCF_025127255.1	incomplete	RM_type_I	WP_259699916.1, WP_023909547.1, WP_206285115.1	Defensefinder
GCF_025127255.1	incomplete	RM_type_II	WP_014727739.1, WP_014608781.1	Defensefinder
GCF_025127255.1	incomplete	CRISPR-II-A	WP_011681469.1, WP_014608593.1, WP_023909843.1	Defensefinder
GCF_025127295.1	incomplete	CRISPR-II-A	WP_014727651.1, WP_011681469.1, WP_014608593.1, WP_023909843.1	Padloc, Defensefinder
GCF_025127295.1	incomplete	Gao19/PD-T7-2	WP_046206426.1, WP_116920185.1	Padloc, Defensefinder
GCF_025127295.1	incomplete	RM_type_I	WP_224103284.1, WP_116920184.1, WP_014621408.1	Padloc, Defensefinder
GCF_025127295.1	incomplete	RM_type_IV	WP_023909542.1	Padloc
GCF_025127295.1	incomplete	CRISPR-II-A	WP_116920169.1, WP_014621381.1, WP_002946754.1, WP_011227029.1	Padloc, Defensefinder
GCF_025127295.1	incomplete	CRISPR-III-A	WP_014608283.1, WP_014608284.1, WP_240320580.1, WP_014608281.1, WP_002946669.1, WP_014608282.1, WP_014608286.1, WP_011225936.1, WP_002946668.1	Padloc, Defensefinder
GCF_025127295.1	incomplete	PD-T4-6	WP_014727614.1	Padloc
GCF_025129195.1	incomplete	RM_type_III	WP_084828767.1, WP_084828768.1	Padloc, Defensefinder
GCF_025129195.1	incomplete	PD-T4-6	WP_259699872.1	Padloc
GCF_025129195.1	incomplete	Gao19/PD-T7-2	WP_242685118.1, WP_242685119.1	Padloc
GCF_025129195.1	incomplete	RM_type_II	WP_014608149.1, WP_014608150.1	Padloc, Defensefinder
GCF_025129195.1	incomplete	CRISPR-II-A	WP_014608135.1, WP_138496370.1, WP_002946754.1, WP_014608136.1	Padloc, Defensefinder
GCF_025129195.1	incomplete	CRISPR-III-A	WP_138496430.1, WP_014727507.1, WP_014608283.1, WP_014608284.1, WP_002946669.1, WP_014608281.1, WP_014608286.1, WP_011225936.1, WP_002946668.1	Padloc, Defensefinder
GCF_025129195.1	incomplete	AbiE	WP_259699900.1, WP_039671050.1	Padloc, Defensefinder
GCF_025129195.1	incomplete	cbass_type_II	WP_259699904.1, WP_232970846.1, WP_232970849.1, WP_259699905.1	Padloc, Defensefinder
GCF_025129195.1	incomplete	RM_type_I	WP_259699916.1, WP_206285115.1, WP_023909547.1	Defensefinder
GCF_025129195.1	incomplete	RM_type_II	WP_014727739.1, WP_014608781.1	Defensefinder
GCF_025129195.1	incomplete	CRISPR-II-A	WP_011681469.1, WP_014608593.1, WP_023909843.1	Defensefinder
GCF_025132835.1	incomplete	Gao19/PD-T7-2	WP_242685118.1, WP_242685119.1	Padloc
GCF_025132835.1	incomplete	RM_type_II	WP_014608149.1, WP_014608150.1	Padloc, Defensefinder
GCF_025132835.1	incomplete	CRISPR-II-A	WP_014608135.1, WP_138496370.1, WP_002946754.1, WP_014608136.1	Padloc, Defensefinder
GCF_025132835.1	incomplete	AbiE	WP_259699900.1, WP_039671050.1	Padloc, Defensefinder
GCF_025132835.1	incomplete	cbass_type_II	WP_259699904.1, WP_232970846.1, WP_232970849.1, WP_259699905.1	Padloc, Defensefinder
GCF_025132835.1	incomplete	PD-T4-6	WP_259699872.1	Padloc
GCF_025132835.1	incomplete	RM_type_III	WP_084828767.1, WP_084828768.1	Padloc, Defensefinder
GCF_025132835.1	incomplete	CRISPR-III-A	WP_138496430.1, WP_014727507.1, WP_014608283.1, WP_014608284.1, WP_002946669.1, WP_014608281.1, WP_014608286.1, WP_011225936.1, WP_002946668.1	Padloc, Defensefinder
GCF_025132835.1	incomplete	AbiE	WP_101944723.1, WP_259700710.1	Padloc
GCF_025132835.1	incomplete	Abi2/AbiD	WP_192455428.1	Defensefinder	Yes
GCF_025132835.1	incomplete	RM_type_I	WP_259699916.1, WP_023909547.1, WP_206285115.1	Defensefinder
GCF_025132835.1	incomplete	RM_type_II	WP_014727739.1, WP_014608781.1	Defensefinder
GCF_025132835.1	incomplete	CRISPR-II-A	WP_011681469.1, WP_014608593.1, WP_023909843.1	Defensefinder
GCF_025132855.1	incomplete	Gao19/PD-T7-2	WP_242685118.1, WP_242685119.1	Padloc
GCF_025132855.1	incomplete	RM_type_II	WP_014608149.1, WP_014608150.1	Padloc, Defensefinder
GCF_025132855.1	incomplete	CRISPR-II-A	WP_014608135.1, WP_138496370.1, WP_002946754.1, WP_014608136.1	Padloc, Defensefinder
GCF_025132855.1	incomplete	RM_type_III	WP_084828767.1, WP_084828768.1	Padloc, Defensefinder
GCF_025132855.1	incomplete	AbiE	WP_259699900.1, WP_039671050.1	Padloc, Defensefinder
GCF_025132855.1	incomplete	cbass_type_II	WP_259699904.1, WP_232970846.1, WP_232970849.1, WP_259699905.1	Padloc, Defensefinder
GCF_025132855.1	incomplete	CRISPR-III-A	WP_014727507.1, WP_259700688.1, WP_014608283.1, WP_014608284.1, WP_014608281.1, WP_002946669.1, WP_014608286.1, WP_011225936.1, WP_002946668.1	Padloc, Defensefinder
GCF_025132855.1	incomplete	PD-T4-6	WP_259699872.1	Padloc
GCF_025132855.1	incomplete	RM_type_I	WP_259699916.1, WP_206285115.1, WP_023909547.1	Defensefinder
GCF_025132855.1	incomplete	RM_type_II	WP_014727739.1, WP_014608781.1	Defensefinder
GCF_025132855.1	incomplete	CRISPR-II-A	WP_011681469.1, WP_014608593.1, WP_023909843.1	Defensefinder
GCF_025132955.1	incomplete	CRISPR-III-A	1833, WP_022096651.1, WP_014608283.1, WP_022096650.1, WP_002946669.1, WP_002950679.1, WP_232089305.1, WP_002946668.1, WP_002946671.1	Padloc, Defensefinder
GCF_025132955.1	incomplete	Dodola	WP_002948184.1, WP_002948183.1	Padloc, Defensefinder
GCF_025132955.1	incomplete	RM_type_II	WP_180473123.1, WP_180473120.1	Padloc, Defensefinder
GCF_025132955.1	incomplete	PD-T4-6	WP_002946880.1	Padloc
GCF_025132955.1	incomplete	RM_type_I	WP_002948082.1, WP_002948083.1, WP_002948081.1	Defensefinder
GCF_025132955.1	incomplete	CRISPR-II-A	WP_002946755.1, 1718, WP_002946754.1, WP_011227029.1	Defensefinder
GCF_025186385.1	incomplete	CRISPR-II-A	WP_260214148.1, WP_011681469.1, WP_014608593.1, WP_023909843.1	Padloc, Defensefinder
GCF_025186385.1	incomplete	RM_type_IV	WP_260214169.1	Padloc
GCF_025186385.1	incomplete	Abi2/AbiD	WP_011681608.1	Padloc, Defensefinder
GCF_025186385.1	incomplete	cas_adaptation	WP_014608281.1, WP_260214215.1	Padloc, Defensefinder
GCF_025186385.1	incomplete	PD-Lambda-1	WP_023909295.1	Padloc, Defensefinder
GCF_025186385.1	incomplete	PD-T4-6	WP_011681404.1	Padloc
GCF_025186385.1	incomplete	RM_type_I	106, WP_260214191.1, WP_220017199.1	Defensefinder
GCF_025186385.1	incomplete	RM_type_I	WP_064355517.1, WP_260214172.1, WP_064355519.1	Defensefinder
GCF_025186385.1	incomplete	CRISPR-II-A	WP_260214163.1, WP_011680958.1, WP_011227029.1	Defensefinder
GCF_025186525.1	incomplete	RM_type_IV	WP_180478460.1	Padloc
GCF_025186525.1	incomplete	CRISPR-II-A	WP_180478452.1, WP_180478453.1, WP_002946754.1, WP_011227029.1	Padloc, Defensefinder
GCF_025186525.1	incomplete	PD-T4-6	WP_180478115.1	Padloc
GCF_025186525.1	incomplete	RM_type_I	WP_180478418.1, WP_180478417.1, WP_180478419.1	Padloc, Defensefinder
GCF_025186525.1	incomplete	cas_adaptation	WP_179967045.1, WP_180478505.1	Padloc, Defensefinder
GCF_025186525.1	incomplete	CRISPR-III-A	WP_179967048.1, WP_014608284.1, WP_180478506.1, WP_232088879.1, WP_134973226.1, WP_011225936.1, WP_002946668.1	Padloc, Defensefinder
GCF_025186525.1	incomplete	RM_type_I	WP_180478463.1, WP_180478465.1, WP_180478464.1	Defensefinder
GCF_025186555.1	incomplete	CRISPR-II-A	WP_011227029.1, WP_059257345.1, WP_002946754.1, WP_156703428.1	Padloc, Defensefinder
GCF_025186555.1	incomplete	PD-T4-6	WP_011226292.1	Padloc
GCF_025186555.1	incomplete	kiwa	WP_156703463.1, WP_156703464.1	Padloc, Defensefinder
GCF_025186555.1	incomplete	CRISPR-III-A	WP_156703487.1, WP_156703488.1, WP_011227186.1, WP_011227185.1, WP_002946668.1	Padloc, Defensefinder
GCF_025186555.1	incomplete	cas_adaptation	WP_250635921.1, WP_014608281.1, WP_011225933.1	Padloc, Defensefinder
GCF_025186555.1	incomplete	RM_type_IIG	WP_156703441.1	Defensefinder
GCF_025186555.1	incomplete	RM_type_I	WP_156703465.1, WP_180478557.1, WP_156703466.1	Defensefinder
GCF_025186555.1	incomplete	RM_type_III	WP_011225878.1, 851	Defensefinder
GCF_025186555.1	incomplete	RosmerTA	WP_011227050.1, WP_041826995.1	Defensefinder
GCF_025186555.1	incomplete	CRISPR-III-A	WP_011225936.1, WP_232087302.1	Defensefinder
GCF_025186565.1	incomplete	RM_type_I	WP_180481202.1, WP_180481201.1, WP_180481203.1	Padloc, Defensefinder
GCF_025186565.1	incomplete	CRISPR-II-A	WP_173940470.1, WP_173940471.1, WP_002946754.1, WP_011227029.1	Padloc, Defensefinder
GCF_025186565.1	incomplete	CRISPR-II-A	WP_180481065.1, WP_141326510.1, WP_011681469.1, WP_141326469.1	Padloc, Defensefinder
GCF_025186565.1	incomplete	Abi2/AbiD	WP_105155146.1	Padloc, Defensefinder
GCF_025186565.1	incomplete	PD-T4-6	WP_176243308.1	Padloc
GCF_025186565.1	incomplete	CRISPR-III-A	WP_180481308.1, WP_232085814.1, WP_180481310.1, WP_014608281.1, WP_180481309.1, WP_002950684.1, WP_011225936.1, WP_180481311.1, WP_002950682.1	Padloc, Defensefinder
GCF_025186565.1	incomplete	RM_type_II	WP_180481079.1, WP_014608781.1	Defensefinder
GCF_025186565.1	incomplete	RM_type_I	WP_180481271.1, WP_180481272.1, WP_180481325.1	Defensefinder
GCF_025186625.1	incomplete	Abi2/AbiD	WP_105155146.1	Padloc, Defensefinder
GCF_025186625.1	incomplete	CRISPR-II-A	WP_180481065.1, WP_011681469.1, WP_141326469.1, WP_141326510.1	Padloc, Defensefinder
GCF_025186625.1	incomplete	PD-T4-6	WP_176243308.1	Padloc
GCF_025186625.1	incomplete	CRISPR-III-A	WP_180481308.1, WP_232085814.1, WP_180481310.1, WP_014608281.1, WP_180481309.1, WP_002950684.1, WP_011225936.1, WP_180481311.1, WP_002950682.1	Padloc, Defensefinder
GCF_025186625.1	incomplete	CRISPR-II-A	WP_173940470.1, WP_173940471.1, WP_002946754.1, WP_011227029.1	Padloc, Defensefinder
GCF_025186625.1	incomplete	RM_type_I	WP_180481202.1, WP_180481201.1, WP_180481203.1	Padloc, Defensefinder
GCF_025186625.1	incomplete	RM_type_I	WP_180481271.1, WP_180481272.1, WP_180481325.1	Defensefinder
GCF_025186625.1	incomplete	RM_type_II	WP_014608781.1, WP_180481079.1	Defensefinder
GCF_025186665.1	incomplete	CRISPR-II-A	WP_141326510.1, WP_011681469.1, WP_141326469.1, WP_173940615.1	Padloc, Defensefinder
GCF_025186665.1	incomplete	Abi2/AbiD	WP_105155146.1	Padloc, Defensefinder
GCF_025186665.1	incomplete	CRISPR-III-A	WP_232973453.1, 104, WP_232085737.1, WP_002950679.1, WP_173940340.1, WP_011225938.1, WP_173940342.1, WP_173940343.1, WP_002946668.1	Padloc, Defensefinder
GCF_025186665.1	incomplete	PD-T4-6	WP_173940600.1	Padloc
GCF_025186665.1	incomplete	Gao19/PD-T7-2	WP_173940459.1, WP_173940460.1	Padloc, Defensefinder
GCF_025186665.1	incomplete	RloC	WP_173940453.1	Defensefinder
GCF_025186665.1	incomplete	RM_type_I	WP_173940454.1, WP_254596097.1, WP_173940450.1	Padloc, Defensefinder
GCF_025186665.1	incomplete	RM_type_II	WP_173940461.1, WP_173940710.1	Padloc, Defensefinder
GCF_025186665.1	incomplete	CRISPR-II-A	WP_173940471.1, WP_002946754.1, WP_173940470.1, WP_011227029.1	Padloc, Defensefinder
GCF_025186665.1	incomplete	RM_type_IIG	WP_173940684.1	Padloc, Defensefinder
GCF_025186725.1	incomplete	PD-T4-6	WP_002946880.1	Padloc
GCF_025186725.1	incomplete	Dodola	WP_002948184.1, WP_002948183.1	Padloc, Defensefinder
GCF_025186725.1	incomplete	RM_type_II	WP_180473120.1, WP_180473123.1	Padloc, Defensefinder
GCF_025186725.1	incomplete	CRISPR-III-A	WP_022096651.1, WP_022096650.1, WP_014608283.1, 280, WP_002946669.1, WP_002950679.1, WP_232089305.1, WP_002946668.1, WP_002946671.1	Padloc, Defensefinder
GCF_025186725.1	incomplete	RM_type_I	WP_002948082.1, WP_002948083.1, WP_002948081.1	Defensefinder
GCF_025186725.1	incomplete	CRISPR-II-A	WP_011227029.1, WP_002946755.1, WP_002946754.1, 964	Defensefinder
GCF_025186765.1	incomplete	RM_type_I	WP_041829288.1, WP_014727405.1, WP_014727402.1	Padloc, Defensefinder
GCF_025186765.1	incomplete	RM_type_II	WP_014608150.1, WP_014727395.1	Padloc, Defensefinder
GCF_025186765.1	incomplete	CRISPR-II-A	WP_014727388.1, WP_002950323.1, WP_002946754.1, WP_014727389.1	Padloc, Defensefinder
GCF_025186765.1	incomplete	CRISPR-II-A	WP_014727651.1, WP_023909843.1, WP_014608593.1, WP_014727650.1	Padloc, Defensefinder
GCF_025186765.1	incomplete	PD-T4-6	WP_232085819.1	Padloc
GCF_025186765.1	incomplete	CRISPR-III-A	WP_014727507.1, WP_014608283.1, WP_014608284.1, WP_002946669.1, WP_014608281.1, WP_014608282.1, WP_014608286.1, WP_011225936.1, WP_002946668.1	Padloc, Defensefinder
GCF_025186765.1	incomplete	AbiH	WP_014727403.1	Defensefinder
GCF_025186765.1	incomplete	RM_type_II	WP_014727739.1, WP_014608781.1	Defensefinder
GCF_025186785.1	incomplete	CRISPR-II-A	WP_180476891.1, WP_180476890.1, WP_002946754.1, WP_011227029.1	Padloc, Defensefinder
GCF_025186785.1	incomplete	cas_adaptation	WP_014608281.1, WP_180476960.1	Padloc, Defensefinder
GCF_025186785.1	incomplete	CRISPR-I-E	WP_024704120.1, WP_176243172.1, WP_024704119.1, WP_180476981.1, WP_096811453.1, WP_180476983.1, WP_180476982.1, WP_084831098.1	Padloc, Defensefinder
GCF_025186785.1	incomplete	PD-T4-6	WP_011226292.1	Padloc
GCF_025186785.1	incomplete	RM_type_III	WP_232087062.1, WP_180476845.1	Padloc, Defensefinder
GCF_025186785.1	incomplete	RM_type_IV	WP_180476898.1	Padloc
GCF_025186785.1	incomplete	RM_type_IIG	WP_180477067.1	Defensefinder
GCF_025186785.1	incomplete	RM_type_I	WP_180476904.1, WP_180477220.1, WP_180476905.1	Defensefinder
GCF_025186805.1	incomplete	Dodola	WP_002948184.1, WP_002948183.1	Padloc, Defensefinder
GCF_025186805.1	incomplete	RM_type_II	WP_180473123.1, WP_180473120.1	Padloc, Defensefinder
GCF_025186805.1	incomplete	PD-T4-6	WP_002946880.1	Padloc
GCF_025186805.1	incomplete	CRISPR-III-A	WP_022096651.1, WP_014608283.1, WP_022096650.1, 1680, WP_002946669.1, WP_002950679.1, WP_232089305.1, WP_002946668.1, WP_002946671.1	Padloc, Defensefinder
GCF_025186805.1	incomplete	RM_type_I	WP_002948081.1, WP_002948083.1, WP_002948082.1	Defensefinder
GCF_025186805.1	incomplete	CRISPR-II-A	WP_002946755.1, 95, WP_002946754.1, WP_011227029.1	Defensefinder
GCF_025186885.1	incomplete	RM_type_I	WP_260231874.1, WP_179971278.1, WP_232085724.1	Padloc, Defensefinder
GCF_025186885.1	incomplete	RM_type_IV	WP_260231873.1	Padloc
GCF_025186885.1	incomplete	CRISPR-II-A	WP_014621381.1, WP_260231872.1, WP_002946754.1, WP_011227029.1	Padloc, Defensefinder
GCF_025186885.1	incomplete	CRISPR-III-A	WP_014727507.1, WP_014608283.1, WP_014608284.1, WP_002946669.1, WP_014608281.1, WP_014608282.1, WP_014608286.1, WP_011225936.1, WP_002946668.1	Padloc, Defensefinder
GCF_025186885.1	incomplete	PD-T4-6	WP_014727614.1	Padloc
GCF_025186885.1	incomplete	RM_type_III	WP_260231908.1, WP_260231906.1	Padloc, Defensefinder
GCF_025186885.1	incomplete	AbiH	WP_179971279.1	Defensefinder
GCF_025186885.1	incomplete	CRISPR-II-A	1368, WP_011681469.1, WP_014608593.1, WP_023909843.1	Defensefinder
GCF_025186945.1	incomplete	CRISPR-II-A	WP_156703428.1, WP_011227029.1, WP_002946754.1, WP_059257345.1	Padloc, Defensefinder
GCF_025186945.1	incomplete	kiwa	WP_156703463.1, WP_156703464.1	Padloc, Defensefinder
GCF_025186945.1	incomplete	CRISPR-III-A	WP_250635921.1, WP_156703487.1, WP_011225933.1, WP_014608281.1, WP_156703488.1, WP_179971863.1, WP_011227186.1, WP_011225936.1, WP_011227185.1, WP_002946668.1	Padloc, Defensefinder
GCF_025186945.1	incomplete	PD-T4-6	WP_011226292.1	Padloc
GCF_025186945.1	incomplete	RM_type_I	WP_156703466.1, WP_156703465.1, WP_180478557.1	Defensefinder
GCF_025186945.1	incomplete	RM_type_IIG	WP_156703441.1	Defensefinder
GCF_025186945.1	incomplete	RM_type_III	WP_011225878.1, 1095	Defensefinder
GCF_025186945.1	incomplete	RosmerTA	WP_011227050.1, WP_041826995.1	Defensefinder
GCF_025186965.1	incomplete	PD-T4-6	WP_011226292.1	Padloc
GCF_025186965.1	incomplete	CRISPR-III-A	WP_011225941.1, WP_179971813.1, WP_002950684.1, WP_011225938.1, WP_011225936.1, WP_002946668.1, WP_011225939.1	Padloc, Defensefinder
GCF_025186965.1	incomplete	RM_type_III	WP_179971720.1, WP_011225878.1	Padloc, Defensefinder
GCF_025186965.1	incomplete	RM_type_I	WP_232087244.1, WP_011225759.1, WP_011225753.1	Padloc, Defensefinder
GCF_025186965.1	incomplete	cas_adaptation	WP_250635921.1, WP_011225935.1, WP_011225933.1	Padloc, Defensefinder
GCF_025186965.1	incomplete	RM_type_IIG	WP_156703441.1	Defensefinder
GCF_025186965.1	incomplete	CRISPR-II-A	WP_011227031.1, WP_011227030.1, WP_011227029.1	Defensefinder
GCF_025187005.1	incomplete	RM_type_II	WP_014608149.1, WP_014608150.1	Padloc, Defensefinder
GCF_025187005.1	incomplete	CRISPR-II-A	WP_180479636.1, WP_014608135.1, WP_002946754.1, WP_014608136.1	Padloc, Defensefinder
GCF_025187005.1	incomplete	CRISPR-III-A	WP_180479705.1, WP_095559350.1, WP_084825962.1, WP_180479703.1, WP_014608285.1, WP_014608281.1, WP_084829588.1, WP_084829590.1, WP_065973179.1	Padloc, Defensefinder
GCF_025187005.1	incomplete	PD-T4-6	WP_014621795.1	Padloc
GCF_025187005.1	incomplete	RM_type_I	WP_180479646.1, WP_180479642.1, WP_180479644.1	Defensefinder
GCF_025187005.1	incomplete	RM_type_III	1280, WP_084828768.1	Defensefinder
GCF_025187005.1	incomplete	RM_type_II	WP_014727739.1, WP_014608781.1	Defensefinder
GCF_025187005.1	incomplete	CRISPR-II-A	WP_011681468.1, 1197, WP_011681469.1, WP_011681467.1	Defensefinder
GCF_025187015.1	incomplete	CRISPR-II-A	WP_059257345.1, WP_011225727.1, WP_011225728.1, WP_011227029.1	Padloc, Defensefinder
GCF_025187015.1	incomplete	PD-T4-6	WP_011226292.1	Padloc
GCF_025187015.1	incomplete	CRISPR-III-A	WP_011225941.1, WP_014608284.1, WP_156703488.1, WP_011225937.1, WP_011225936.1, WP_011227185.1, WP_002946668.1	Padloc, Defensefinder
GCF_025187015.1	incomplete	cas_adaptation	WP_250635921.1, WP_011225935.1, WP_011225933.1	Padloc, Defensefinder
GCF_025187015.1	incomplete	RloC	WP_180480142.1	Defensefinder
GCF_025187015.1	incomplete	RM_type_III	WP_011225878.1, 188	Defensefinder
GCF_025187015.1	incomplete	RM_type_IIG	WP_156703441.1	Defensefinder
GCF_025187015.1	incomplete	RM_type_I	WP_180480139.1, WP_180480141.1, WP_180480140.1	Defensefinder
GCF_025187085.1	incomplete	RM_type_I	WP_180474475.1, WP_154804345.1, WP_180474473.1, WP_180474474.1, WP_180474476.1	Padloc, Defensefinder
GCF_025187085.1	incomplete	PD-T4-6	WP_084831154.1	Padloc
GCF_025187085.1	incomplete	RM_type_II	WP_014608149.1, WP_014608150.1	Padloc, Defensefinder
GCF_025187085.1	incomplete	CRISPR-II-A	WP_014608134.1, WP_014608135.1, WP_002946754.1, WP_014608136.1	Padloc, Defensefinder
GCF_025187085.1	incomplete	CRISPR-III-A	WP_014727507.1, WP_014608283.1, WP_014608284.1, WP_180474554.1, WP_014608281.1, WP_002946669.1, WP_014608282.1, WP_011225936.1, WP_002946668.1	Padloc, Defensefinder
GCF_025187085.1	incomplete	RM_type_II	WP_014727739.1, WP_014608781.1	Defensefinder
GCF_025187085.1	incomplete	CRISPR-II-A	919, WP_011681469.1, WP_100284783.1, WP_023909843.1	Defensefinder
GCF_025187145.1	incomplete	CRISPR-II-A	WP_011227029.1, WP_179966992.1, WP_002946754.1, WP_179966993.1	Padloc, Defensefinder
GCF_025187145.1	incomplete	CRISPR-I-E	WP_024704120.1, WP_179966626.1, WP_179966628.1, WP_179966630.1, WP_024704119.1, WP_179966629.1, WP_179966627.1, WP_084831098.1	Padloc, Defensefinder
GCF_025187145.1	incomplete	RM_type_IV	WP_179967000.1	Padloc
GCF_025187145.1	incomplete	CRISPR-III-A	WP_179967047.1, WP_179967048.1, WP_014608283.1, WP_014608285.1, WP_179967046.1, WP_014608281.1, WP_084829590.1, WP_002946668.1, WP_179967049.1, WP_179967045.1	Padloc, Defensefinder
GCF_025187145.1	incomplete	PD-T4-6	WP_011226292.1	Padloc
GCF_025187185.1	incomplete	RM_type_I	WP_232087244.1, WP_011225759.1, WP_180475791.1	Padloc, Defensefinder
GCF_025187185.1	incomplete	PD-T4-6	WP_011226292.1	Padloc
GCF_025187185.1	incomplete	cas_adaptation	WP_014608281.1, WP_250635921.1, WP_011225933.1	Padloc, Defensefinder
GCF_025187185.1	incomplete	CRISPR-III-A	WP_180475801.1, WP_059257321.1, WP_011225938.1, WP_011227186.1, WP_011225936.1, WP_002946668.1, WP_179970475.1	Padloc, Defensefinder
GCF_025187185.1	incomplete	RM_type_III	WP_011225878.1, 925	Defensefinder
GCF_025187185.1	incomplete	RosmerTA	WP_011227050.1, WP_041826995.1	Defensefinder
GCF_025187185.1	incomplete	CRISPR-II-A	WP_011225727.1, WP_011225728.1, WP_011227029.1	Defensefinder
GCF_025187195.1	incomplete	cas_adaptation	WP_011225935.1, WP_260231699.1, WP_011225933.1	Padloc, Defensefinder
GCF_025187195.1	incomplete	CRISPR-II-A	WP_011227029.1, WP_011225727.1, WP_011225728.1, WP_059257345.1	Padloc, Defensefinder
GCF_025187195.1	incomplete	kiwa	WP_156703463.1, WP_156703464.1	Padloc, Defensefinder
GCF_025187195.1	incomplete	PD-T4-6	WP_011226292.1	Padloc
GCF_025187195.1	incomplete	CRISPR-III-A	WP_011225941.1, WP_011225937.1, WP_002950684.1, WP_011225938.1, WP_011225936.1, WP_002946668.1, WP_011225939.1	Padloc, Defensefinder
GCF_025187195.1	incomplete	RM_type_III	WP_011225878.1, 300	Defensefinder
GCF_025187195.1	incomplete	RM_type_IIG	WP_260231707.1	Defensefinder
GCF_025187195.1	incomplete	RM_type_I	WP_156703465.1, WP_156703466.1, WP_260231735.1	Defensefinder
GCF_025187235.1	incomplete	RM_type_I	WP_011225759.1, WP_011225756.1, WP_011225753.1	Padloc, Defensefinder
GCF_025187235.1	incomplete	CRISPR-II-A	WP_059257345.1, WP_011225727.1, WP_011225728.1, WP_011227029.1	Padloc, Defensefinder
GCF_025187235.1	incomplete	PD-T4-6	WP_011226292.1	Padloc
GCF_025187235.1	incomplete	CRISPR-III-A	WP_011225941.1, WP_014608284.1, WP_156703488.1, WP_011225937.1, WP_011225936.1, WP_011227185.1, WP_002946668.1	Padloc, Defensefinder
GCF_025187235.1	incomplete	cas_adaptation	WP_250635921.1, WP_011225935.1, WP_011225933.1	Padloc, Defensefinder
GCF_025187235.1	incomplete	RM_type_IIG	WP_156703441.1	Defensefinder
GCF_025187235.1	incomplete	RM_type_III	WP_011225878.1, 1174	Defensefinder
GCF_025187265.1	incomplete	RM_type_I	WP_232087244.1, WP_011225759.1, WP_011225753.1	Padloc, Defensefinder
GCF_025187265.1	incomplete	CRISPR-II-A	WP_059257345.1, WP_011225727.1, WP_011225728.1, WP_011227029.1	Padloc, Defensefinder
GCF_025187265.1	incomplete	PD-T4-6	WP_011226292.1	Padloc
GCF_025187265.1	incomplete	cas_adaptation	WP_250635921.1, WP_011225935.1, WP_011225933.1	Padloc, Defensefinder
GCF_025187265.1	incomplete	RM_type_III	WP_179971702.1, WP_011225878.1	Padloc, Defensefinder
GCF_025187265.1	incomplete	CRISPR-III-A	WP_011225941.1, WP_014608284.1, WP_156703488.1, WP_011225937.1, WP_011225936.1, WP_011227185.1, WP_002946668.1	Padloc, Defensefinder
GCF_025187265.1	incomplete	RM_type_IIG	WP_156703441.1	Defensefinder
GCF_025187275.1	incomplete	CRISPR-III-A	WP_011225941.1, WP_014608284.1, WP_156703488.1, WP_011225937.1, WP_011225936.1, WP_011227185.1, WP_002946668.1	Padloc, Defensefinder
GCF_025187275.1	incomplete	CRISPR-II-A	WP_179971588.1, WP_179971587.1, WP_011225727.1, WP_011225728.1	Padloc, Defensefinder
GCF_025187275.1	incomplete	RM_type_I	WP_232087244.1, WP_011225759.1, WP_011225753.1	Padloc, Defensefinder
GCF_025187275.1	incomplete	cas_adaptation	WP_250635921.1, WP_011225935.1, WP_011225933.1	Padloc, Defensefinder
GCF_025187275.1	incomplete	PD-T4-6	WP_011226292.1	Padloc
GCF_025187275.1	incomplete	RM_type_III	WP_011225878.1, WP_179971603.1	Padloc, Defensefinder
GCF_025187275.1	incomplete	RM_type_IIG	WP_156703441.1	Defensefinder
GCF_025187305.1	incomplete	PD-T4-6	WP_014621795.1	Padloc
GCF_025187305.1	incomplete	CRISPR-III-A	WP_232085882.1, WP_065973179.1, WP_014608283.1, WP_084825962.1, WP_095559350.1, WP_179970689.1, WP_014608284.1, WP_014608281.1, WP_014608286.1	Padloc, Defensefinder
GCF_025187305.1	incomplete	RM_type_II	WP_014608149.1, WP_014608150.1	Padloc, Defensefinder
GCF_025187305.1	incomplete	CRISPR-II-A	WP_179970717.1, WP_179970719.1, WP_011227029.1	Padloc, Defensefinder
GCF_025187305.1	incomplete	Abi2/AbiD	WP_084828733.1	Padloc, Defensefinder
GCF_025187305.1	incomplete	RM_type_II	WP_084828735.1, WP_179970698.1	Padloc, Defensefinder
GCF_025187305.1	incomplete	RM_type_III	WP_084828767.1, WP_084828768.1	Padloc, Defensefinder
GCF_025187305.1	incomplete	CRISPR-II-A	WP_014727651.1, WP_011681469.1, WP_014608593.1, WP_023909843.1	Padloc, Defensefinder
GCF_025187305.1	incomplete	RM_type_I	225, WP_014621484.1	Defensefinder
GCF_025187305.1	incomplete	RM_type_I	WP_179970710.1, WP_179970708.1, WP_179970709.1	Defensefinder
GCF_025187305.1	incomplete	RM_type_II	WP_014727739.1, WP_014608781.1	Defensefinder
GCF_025187325.1	incomplete	Gao19/PD-T7-2	WP_046206426.1, WP_116920185.1	Padloc, Defensefinder
GCF_025187325.1	incomplete	PD-T4-6	WP_014621795.1	Padloc
GCF_025187325.1	incomplete	RM_type_I	WP_224103284.1, WP_180483552.1, WP_180483550.1	Padloc, Defensefinder
GCF_025187325.1	incomplete	RM_type_IV	WP_023909542.1	Padloc
GCF_025187325.1	incomplete	CRISPR-II-A	WP_180483534.1, WP_180483532.1, WP_002946754.1, WP_011227029.1	Padloc, Defensefinder
GCF_025187325.1	incomplete	CRISPR-III-A	WP_180483587.1, WP_014727507.1, WP_014608283.1, WP_002946669.1, WP_014608281.1, WP_014608282.1, WP_011225936.1, WP_002946668.1	Padloc, Defensefinder
GCF_025187325.1	incomplete	CRISPR-II-A	WP_014727651.1, WP_011681469.1, WP_014608593.1, WP_023909843.1	Padloc, Defensefinder
GCF_025187325.1	incomplete	RM_type_II	WP_180483392.1, WP_179959070.1, WP_232087024.1	Defensefinder
GCF_025187345.1	incomplete	RM_type_I	WP_179971278.1, WP_232085724.1, WP_179971281.1	Padloc, Defensefinder
GCF_025187345.1	incomplete	RM_type_IV	WP_179971274.1	Padloc
GCF_025187345.1	incomplete	CRISPR-II-A	WP_179970717.1, WP_179971264.1, WP_014608135.1, WP_179971265.1	Padloc, Defensefinder
GCF_025187345.1	incomplete	CRISPR-III-A	WP_179971331.1, WP_232085737.1, WP_179971330.1, WP_179971328.1, WP_084829587.1, WP_002950679.1, WP_002950684.1, WP_011225938.1, WP_179971329.1	Padloc, Defensefinder
GCF_025187345.1	incomplete	PD-T4-6	WP_179970959.1	Padloc
GCF_025187345.1	incomplete	AbiH	WP_179971279.1	Defensefinder
GCF_025187345.1	incomplete	RM_type_I	1452, WP_179971381.1, WP_179971080.1	Defensefinder
GCF_025187365.1	incomplete	CRISPR-II-A	WP_014727651.1, WP_011681469.1, WP_014608593.1, WP_023909843.1	Padloc, Defensefinder
GCF_025187365.1	incomplete	RM_type_II	WP_014608149.1, WP_014608150.1	Padloc, Defensefinder
GCF_025187365.1	incomplete	CRISPR-II-A	WP_179970717.1, WP_179970719.1, WP_011227029.1	Padloc, Defensefinder
GCF_025187365.1	incomplete	Abi2/AbiD	WP_084828733.1	Padloc, Defensefinder
GCF_025187365.1	incomplete	RM_type_II	WP_084828735.1, WP_179970698.1	Padloc, Defensefinder
GCF_025187365.1	incomplete	CRISPR-III-A	WP_232085882.1, WP_065973179.1, WP_014608283.1, WP_084825962.1, WP_095559350.1, WP_179970689.1, WP_014608284.1, WP_014608281.1, WP_014608286.1	Padloc, Defensefinder
GCF_025187365.1	incomplete	RM_type_III	WP_084828767.1, WP_084828768.1	Padloc, Defensefinder
GCF_025187365.1	incomplete	PD-T4-6	WP_014621795.1	Padloc
GCF_025187365.1	incomplete	RM_type_I	WP_179970710.1, WP_179970708.1, WP_179970709.1	Defensefinder
GCF_025187365.1	incomplete	RM_type_II	WP_014727739.1, WP_014608781.1	Defensefinder
GCF_025187385.1	incomplete	PD-T4-6	WP_014621795.1	Padloc
GCF_025187385.1	incomplete	RM_type_II	WP_014608149.1, WP_014608150.1	Padloc, Defensefinder
GCF_025187385.1	incomplete	CRISPR-II-A	WP_179971496.1, WP_084831038.1, WP_014608135.1, WP_011680958.1	Padloc, Defensefinder
GCF_025187385.1	incomplete	CRISPR-II-A	WP_082309079.1, WP_011681468.1, WP_011681469.1, WP_011681467.1	Padloc, Defensefinder
GCF_025187385.1	incomplete	CRISPR-III-A	WP_232085882.1, WP_179971538.1, WP_095559350.1, WP_084825962.1, WP_014608283.1, WP_179970689.1, WP_014608284.1, WP_014608281.1, WP_084825960.1	Padloc, Defensefinder
GCF_025187385.1	incomplete	Abi2/AbiD	WP_084828733.1	Padloc, Defensefinder
GCF_025187385.1	incomplete	RM_type_II	WP_084828734.1, WP_084828735.1	Padloc, Defensefinder
GCF_025187385.1	incomplete	RloC	WP_179971504.1	Defensefinder
GCF_025187385.1	incomplete	RM_type_I	WP_179971503.1, WP_179971502.1, WP_179971501.1	Defensefinder
GCF_025187385.1	incomplete	RM_type_IIG	658	Defensefinder
GCF_025187385.1	incomplete	RM_type_II	WP_014727739.1, WP_014608781.1	Defensefinder
GCF_025187385.1	incomplete	RM_type_III	WP_179971530.1, 1308	Defensefinder
GCF_025187405.1	incomplete	CRISPR-II-A	WP_011227029.1, WP_059257345.1, WP_002946754.1, WP_156703428.1	Padloc, Defensefinder
GCF_025187405.1	incomplete	PD-T4-6	WP_011226292.1	Padloc
GCF_025187405.1	incomplete	CRISPR-III-A	WP_156703487.1, WP_011225933.1, WP_014608281.1, WP_156703488.1, WP_002946668.1, WP_250635921.1, WP_011225936.1, WP_011227185.1, WP_179971863.1, WP_011227186.1	Padloc, Defensefinder
GCF_025187405.1	incomplete	RM_type_III	WP_011225878.1, 521	Defensefinder
GCF_025187405.1	incomplete	RM_type_IIG	1781	Defensefinder
GCF_025187405.1	incomplete	RosmerTA	WP_011227050.1, WP_041826995.1	Defensefinder
GCF_025187415.1	incomplete	Gao19/PD-T7-2	WP_095559308.1, WP_260224527.1	Padloc, Defensefinder
GCF_025187415.1	incomplete	PD-T4-6	WP_014621795.1	Padloc
GCF_025187415.1	incomplete	RM_type_I	WP_260224525.1, WP_260224528.1, WP_014621408.1	Padloc, Defensefinder
GCF_025187415.1	incomplete	RM_type_II	WP_014608149.1, WP_260224565.1	Padloc, Defensefinder
GCF_025187415.1	incomplete	CRISPR-II-A	WP_014608134.1, WP_014608135.1, WP_002946754.1, WP_014608136.1	Padloc, Defensefinder
GCF_025187415.1	incomplete	CRISPR-II-A	WP_207559828.1, WP_023909843.1, WP_011681469.1, WP_260224566.1	Padloc, Defensefinder
GCF_025187415.1	incomplete	CRISPR-III-A	WP_232085882.1, WP_014608286.1, WP_095559350.1, WP_084825962.1, WP_014608283.1, WP_179970689.1, WP_014608284.1, WP_014608281.1, WP_065973179.1	Padloc, Defensefinder
GCF_025187415.1	incomplete	RM_type_II	WP_014727739.1, WP_014608781.1	Defensefinder
GCF_025187445.1	incomplete	CRISPR-II-A	WP_220016869.1, WP_011225727.1, WP_011225728.1, WP_059257345.1	Padloc, Defensefinder
GCF_025187445.1	incomplete	PD-T4-6	WP_011226292.1	Padloc
GCF_025187445.1	incomplete	RM_type_III	WP_011225878.1, WP_260213844.1	Padloc, Defensefinder
GCF_025187445.1	incomplete	PrrC	WP_101361212.1	Padloc
GCF_025187445.1	incomplete	RM_type_I	WP_101361212.1, WP_260213870.1, WP_101361210.1, WP_260213869.1	Padloc, Defensefinder
GCF_025187445.1	incomplete	RM_type_I	WP_059257335.1, WP_101361311.1, WP_059257445.1	Padloc, Defensefinder
GCF_025187445.1	incomplete	cas_adaptation	WP_014608281.1, WP_250635921.1, WP_011225933.1	Padloc, Defensefinder
GCF_025187445.1	incomplete	CRISPR-III-A	WP_011227186.1, WP_179970475.1, WP_011225938.1, WP_011225936.1, WP_059257320.1, WP_002946668.1, WP_220016877.1	Padloc, Defensefinder
GCF_025187445.1	incomplete	RosmerTA	WP_011227050.1, WP_041826995.1	Defensefinder
GCF_025187465.1	incomplete	CRISPR-II-A	WP_014727651.1, WP_011681469.1, WP_014608593.1, WP_023909843.1	Padloc, Defensefinder
GCF_025187465.1	incomplete	CRISPR-II-A	WP_014608134.1, WP_014608135.1, WP_002946754.1, WP_014608136.1	Padloc, Defensefinder
GCF_025187465.1	incomplete	PD-T4-6	WP_014608532.1	Padloc
GCF_025187465.1	incomplete	RM_type_II	WP_014608149.1, WP_014608150.1	Padloc, Defensefinder
GCF_025187465.1	incomplete	CRISPR-III-A	WP_014727507.1, WP_014608283.1, WP_014608284.1, WP_002946669.1, WP_014608281.1, WP_014608282.1, WP_014608286.1, WP_011225936.1, WP_002946668.1	Padloc, Defensefinder
GCF_025187465.1	incomplete	RM_type_II	WP_014608779.1, WP_014608781.1	Defensefinder
GCF_025187465.1	incomplete	RM_type_I	WP_014608161.1, WP_014608162.1, WP_014608163.1	Defensefinder
GCF_025187485.1	incomplete	RM_type_II	WP_014608149.1, WP_014608150.1	Padloc, Defensefinder
GCF_025187485.1	incomplete	CRISPR-III-A	WP_232085882.1, WP_014608286.1, WP_095559350.1, WP_084825962.1, WP_014608283.1, WP_179970689.1, WP_014608284.1, WP_014608281.1, WP_065973179.1	Padloc, Defensefinder
GCF_025187485.1	incomplete	PD-T4-6	WP_014621795.1	Padloc
GCF_025187485.1	incomplete	CRISPR-II-A	WP_260214848.1, WP_011681469.1, WP_014608593.1, WP_023909843.1	Padloc, Defensefinder
GCF_025187485.1	incomplete	PD-Lambda-1	WP_260214884.1	Padloc, Defensefinder
GCF_025187485.1	incomplete	RM_type_III	WP_260214889.1, WP_179974141.1	Padloc, Defensefinder
GCF_025187485.1	incomplete	RM_type_II	WP_014727739.1, WP_014608781.1	Defensefinder
GCF_025187485.1	incomplete	RM_type_I	WP_260214789.1, WP_260214790.1, WP_260214793.1	Defensefinder
GCF_025187485.1	incomplete	CRISPR-II-A	WP_260214785.1, 1251, WP_014608135.1, WP_002946754.1	Defensefinder
GCF_025187495.1	incomplete	CRISPR-III-A	WP_071417338.1, WP_014727507.1, WP_014608284.1, WP_002946669.1, WP_014608281.1, WP_014608282.1, WP_014608286.1, WP_011225936.1, WP_002946668.1	Padloc, Defensefinder
GCF_025187495.1	incomplete	PD-T4-6	WP_071417412.1	Padloc
GCF_025187495.1	incomplete	CRISPR-II-A	WP_002946754.1, WP_002950323.1, WP_071417548.1, WP_014727389.1	Padloc, Defensefinder
GCF_025187495.1	incomplete	RM_type_IIG	WP_071417466.1	Padloc, Defensefinder
GCF_025187495.1	incomplete	RM_type_IV	WP_023909542.1	Padloc
[truncated: 266 more rows]

## Sheet: Data 3 - Def Syst Crosstab
Strain	Abi2/AbiD	AbiE	AbiH	AbiJ	Borvo	CRISPR-I-E	CRISPR-II-A	CRISPR-III-A	Dodola	Gao19/PD-T7-2	Hachiman_type_I	Lamassu_Family	PD-Lambda-1	PD-T4-6	PrrC	RM_type_I	RM_type_II	RM_type_IIG	RM_type_III	RM_type_IV	RloC	RosmerTA	SEFIR	SoFic	Stk2	CBASS_type_II	Gabija	Kiwa	Retron_III-A	Thoeris_type_I
GCF_000011825.1	0	0	0	0	0	0	1	1	0	0	0	0	0	1	0	1	0	1	1	0	0	0	0	0	0	0	0	0	0	0
GCF_000011845.1	0	0	0	0	0	0	1	1	0	0	0	0	0	1	0	1	0	1	1	0	0	1	0	0	0	0	0	0	0	0
GCF_000014485.1	1	0	1	0	0	0	2	1	0	0	0	0	0	1	0	1	0	1	0	0	0	0	0	0	0	0	0	0	0	0
GCF_000182875.1	1	0	0	0	0	0	2	1	0	0	0	0	0	1	0	1	2	0	0	0	0	0	0	0	0	0	0	0	0	0
GCF_000253395.1	0	1	1	0	0	0	1	1	0	0	0	0	0	1	0	2	0	0	1	1	0	0	1	0	0	0	1	0	0	0
GCF_000262675.1	0	0	1	0	0	0	2	1	0	0	0	0	0	1	0	1	2	0	0	0	0	0	0	0	0	0	0	0	0	0
GCF_000335495.1	0	0	0	0	0	0	1	1	0	0	0	0	0	1	0	2	0	1	0	0	0	0	0	0	0	0	0	0	0	0
GCF_000335515.1	0	0	0	0	0	0	1	1	0	0	0	0	0	1	0	2	0	1	0	0	0	0	0	0	0	0	0	0	0	0
GCF_000500565.1	0	0	0	0	0	1	2	1	0	0	0	0	0	1	0	2	0	0	0	1	0	0	0	0	0	0	0	0	0	0
GCF_000521265.1	1	0	0	0	0	0	1	0	0	0	0	0	0	1	0	2	1	0	1	0	0	0	0	0	0	0	0	0	0	0
GCF_000521285.1	0	0	0	0	0	0	2	1	0	0	0	0	1	0	0	2	0	0	0	1	0	0	0	0	0	0	0	0	0	0
GCF_000521305.1	0	0	0	0	0	0	2	1	0	1	0	0	0	1	0	1	2	0	1	0	0	0	0	0	0	0	1	0	0	0
GCF_000521325.1	0	0	1	0	0	0	2	1	0	0	0	0	0	1	0	2	0	1	1	1	0	0	0	0	0	0	0	0	0	0
GCF_000572065.1	0	0	0	0	0	0	2	1	0	0	0	0	0	1	0	1	0	0	0	1	0	0	0	0	0	0	0	0	0	0
GCF_000572095.1	1	1	0	0	0	0	1	1	1	0	0	0	0	1	0	1	2	0	1	0	0	0	0	0	1	0	0	0	0	0
GCF_000698885.1	0	0	0	0	0	1	2	1	0	0	0	0	0	1	0	2	0	0	0	1	0	0	0	0	0	0	0	0	0	0
GCF_000836595.1	0	0	0	0	0	0	2	1	0	0	0	0	0	1	0	2	0	1	0	1	0	0	0	0	0	0	0	0	0	0
GCF_000836675.1	0	0	0	0	0	1	2	1	0	0	0	0	0	1	0	1	0	0	0	1	1	0	0	0	0	0	0	0	0	0
GCF_000971665.1	1	0	0	0	0	0	2	1	0	1	0	0	0	1	0	0	0	0	0	0	0	0	0	0	0	0	0	0	0	0
GCF_001008015.1	0	0	0	0	0	1	2	1	0	0	0	0	0	1	0	2	0	0	0	1	0	0	0	0	0	0	0	0	0	0
GCF_001266475.1	1	0	0	0	0	0	2	1	0	0	0	0	0	1	0	1	2	0	0	0	0	0	0	0	0	0	0	0	0	0
GCF_001280285.1	0	0	1	0	0	0	2	1	0	0	0	0	0	1	0	1	2	0	0	0	0	0	0	0	0	0	0	0	0	0
GCF_001306395.1	0	0	0	0	0	1	2	1	0	0	0	0	0	1	0	2	0	0	0	1	0	0	0	0	0	0	0	0	0	0
GCF_001514435.1	0	0	0	0	0	0	1	1	0	0	0	0	0	1	0	1	0	0	1	0	0	1	0	0	0	0	0	0	0	0
GCF_001624895.1	0	0	0	0	0	0	2	1	0	0	0	0	0	1	0	1	0	0	1	1	0	0	0	0	0	0	0	0	0	0
GCF_001624915.1	0	0	0	0	0	0	2	1	0	0	0	0	0	1	0	1	0	0	1	1	0	0	0	0	0	0	0	0	0	0
GCF_001663795.1	0	0	0	0	0	1	2	1	0	0	0	0	0	1	0	2	0	0	0	1	0	0	0	0	0	0	0	0	0	0
GCF_001685375.1	0	0	0	0	0	0	1	1	0	0	0	0	0	1	0	1	0	1	1	0	0	1	0	0	0	0	0	0	0	0
GCF_001705585.1	1	0	0	0	0	0	2	1	0	0	0	0	1	1	0	2	0	0	0	1	0	0	0	0	0	0	0	0	0	0
GCF_001855705.1	0	0	0	0	0	1	2	1	0	0	0	0	0	1	0	2	0	0	0	1	0	0	0	0	0	0	0	0	0	0
GCF_001867185.1	0	0	0	0	0	0	1	1	0	0	0	0	0	1	0	1	0	1	0	1	0	0	0	0	0	0	0	0	0	0
GCF_001867245.1	0	0	0	0	0	0	1	1	0	0	0	0	0	1	0	1	0	1	0	1	0	0	0	0	0	0	0	0	0	0
GCF_002012365.1	1	0	0	0	0	0	2	1	0	0	0	0	0	1	0	1	2	0	0	0	0	0	0	0	0	0	0	0	0	0
GCF_002286255.1	0	0	0	0	0	0	2	0	0	1	0	0	0	1	0	1	0	1	0	1	0	0	0	0	0	0	0	0	0	0
GCF_002443035.1	1	0	0	0	0	1	1	1	0	0	0	0	1	1	0	0	0	0	0	0	0	0	0	0	0	0	0	0	0	0
GCF_002796625.1	1	0	0	0	0	0	1	0	0	0	0	0	0	1	0	1	0	0	1	0	0	0	1	0	0	0	1	0	0	0
GCF_002796635.1	0	0	0	0	0	0	2	1	0	0	0	0	1	1	0	1	0	1	2	0	1	0	0	1	0	0	0	0	0	0
GCF_002796645.1	2	1	0	0	0	0	2	1	0	1	0	0	0	1	0	1	2	0	1	1	0	0	0	0	0	0	0	0	0	0
GCF_002796655.1	1	0	0	0	0	0	1	0	0	0	0	0	0	1	0	2	0	0	1	0	0	0	1	0	0	0	1	0	0	0
GCF_002796705.1	0	1	0	0	0	0	2	0	0	0	0	0	1	1	0	1	0	1	2	0	0	0	0	0	0	0	1	0	0	0
GCF_002843115.1	0	0	0	0	0	1	2	1	0	0	0	0	0	1	0	2	0	0	0	1	0	0	0	0	0	0	0	0	0	0
GCF_002846075.1	0	0	0	0	0	0	2	0	0	0	0	0	0	1	0	2	0	1	1	0	0	0	0	0	0	0	0	0	0	0
GCF_002846155.1	0	0	0	0	0	0	1	1	0	0	0	0	0	1	1	2	0	0	1	0	0	1	0	0	0	0	0	0	0	0
GCF_002914925.1	1	0	1	0	0	0	2	1	0	0	0	0	0	1	0	1	0	1	0	0	0	0	0	0	0	0	0	0	0	0
GCF_003129655.1	1	0	0	0	0	0	2	1	0	0	0	0	0	1	0	1	2	0	0	0	0	0	0	0	0	0	0	0	0	0
GCF_003130445.1	0	0	0	0	0	1	2	1	0	0	0	0	0	1	0	2	0	0	0	1	0	0	0	0	0	0	0	0	0	0
GCF_003402855.1	0	0	0	0	0	0	2	1	0	1	0	0	0	1	0	2	0	0	0	1	0	0	0	0	0	0	0	0	0	0
GCF_003443395.1	0	0	0	0	0	0	1	1	0	0	0	0	0	1	0	2	0	0	0	0	0	0	0	0	0	0	0	0	0	0
GCF_004114735.1	0	0	0	0	0	0	2	1	0	0	0	0	0	1	0	1	0	0	2	1	0	0	0	0	0	0	0	0	0	0
GCF_004354505.1	0	2	0	0	0	0	2	0	0	0	1	0	0	1	0	2	0	0	1	0	1	0	0	1	0	0	0	0	0	0
GCF_005864465.1	0	0	0	0	0	0	2	1	0	1	0	0	0	1	0	1	2	1	1	0	0	0	0	0	0	0	0	0	0	0
GCF_006539425.1	0	0	0	0	0	0	2	1	0	0	0	0	1	1	0	1	0	0	1	0	0	0	0	0	0	0	0	0	0	0
GCF_009709655.1	0	0	0	0	0	0	2	1	0	0	0	0	0	1	0	1	0	0	0	1	0	0	0	0	0	0	0	0	0	0
GCF_009856565.1	0	0	0	0	0	0	2	1	0	1	1	0	1	1	0	2	2	0	1	1	0	0	0	0	0	0	0	0	0	0
GCF_010120595.1	0	2	0	0	0	0	2	0	0	0	1	0	0	1	0	2	0	0	1	0	1	0	0	1	0	0	0	0	0	0
GCF_010500735.1	0	0	0	0	0	0	1	1	0	0	0	0	0	1	0	3	0	1	0	1	0	0	0	0	0	0	0	0	0	0
GCF_010692845.1	0	1	0	0	0	0	1	1	0	0	0	0	0	1	0	3	0	0	0	1	0	0	0	0	0	0	0	0	0	0
GCF_011801285.1	0	0	0	0	0	0	2	1	0	0	0	0	0	1	0	1	2	1	0	0	0	0	0	0	0	0	1	0	0	0
GCF_013307185.1	0	0	0	0	0	1	2	1	0	0	0	0	0	1	0	2	0	0	0	1	0	0	0	0	0	0	0	0	0	0
GCF_013307265.1	1	0	0	0	0	0	2	1	0	1	0	0	0	1	0	1	1	1	0	0	1	0	0	0	0	0	0	0	0	0
GCF_013307285.1	0	0	0	0	0	1	2	1	0	0	0	0	0	1	0	2	0	0	0	1	0	0	0	0	0	0	0	0	0	0
GCF_013370965.1	1	0	0	0	0	1	1	1	0	0	0	0	0	1	0	0	0	0	0	0	0	0	0	0	0	0	0	0	0	0
GCF_015190465.1	0	1	0	0	0	0	1	0	1	0	1	0	0	1	0	2	0	1	0	0	0	0	0	0	0	0	1	0	0	0
GCF_017156775.1	0	0	0	0	0	0	2	1	0	0	0	0	1	1	0	2	1	1	1	0	0	0	0	0	0	0	0	0	0	1
GCF_017359825.1	1	0	0	0	0	0	2	1	0	0	0	0	0	1	0	1	3	1	2	0	0	0	0	0	0	0	0	0	0	0
GCF_017359885.1	0	0	0	0	0	0	2	1	0	0	0	0	0	1	0	1	3	0	1	0	0	0	0	0	0	0	0	0	0	0
GCF_017360005.1	0	0	0	0	0	0	2	1	0	1	0	0	0	1	0	1	2	1	1	0	0	0	0	0	0	0	0	0	0	0
GCF_017360085.1	0	0	0	0	0	0	2	1	0	0	0	0	0	1	0	1	3	0	1	0	0	0	0	0	0	0	0	0	0	0
GCF_017360165.1	0	0	0	0	0	0	2	1	0	0	0	0	0	1	0	1	3	0	1	0	0	0	0	0	0	0	0	0	0	0
GCF_017360245.1	1	0	0	0	0	0	2	1	0	0	0	0	0	1	0	1	3	1	2	0	0	0	0	0	0	0	0	0	0	0
GCF_017360305.1	0	0	0	0	0	0	2	1	0	1	0	0	0	1	0	1	2	1	1	0	0	0	0	0	0	0	0	0	0	0
GCF_017366965.1	1	0	0	0	0	0	2	1	0	0	0	0	0	1	0	1	3	1	2	0	0	0	0	0	0	0	0	0	0	0
GCF_017366985.1	1	0	0	0	0	0	2	1	0	0	0	0	0	1	0	1	4	1	2	0	0	0	0	0	0	0	0	0	0	0
GCF_017367005.1	1	0	0	0	0	0	2	1	0	0	0	0	0	1	0	1	3	1	2	0	0	0	0	0	0	0	0	0	0	0
GCF_017367015.1	0	0	0	0	0	0	2	1	0	0	0	0	0	1	0	2	3	0	2	0	0	0	0	0	0	0	0	0	0	0
GCF_017367045.1	1	0	0	0	0	0	2	1	0	0	0	0	0	1	0	1	3	1	2	0	0	0	0	0	0	0	0	0	0	0
GCF_017367065.1	1	0	0	0	0	0	2	1	0	0	0	0	0	1	0	1	3	1	2	0	0	0	0	0	0	0	0	0	0	0
GCF_017367085.1	0	0	0	0	0	0	2	1	0	0	0	0	0	1	0	1	3	0	1	0	0	0	0	0	0	0	0	0	0	0
GCF_017367105.1	0	0	0	0	0	0	2	1	0	1	0	0	0	1	0	1	2	1	1	0	0	0	0	0	0	0	0	0	0	0
GCF_017367115.1	0	0	0	0	0	0	2	1	0	0	0	0	0	1	0	1	3	0	1	0	0	0	0	0	0	0	0	0	0	0
GCF_017367165.1	0	0	0	0	0	0	2	1	0	1	0	0	0	1	0	1	2	1	1	0	0	0	0	0	0	0	0	0	0	0
GCF_017367225.1	1	0	0	0	0	0	2	1	0	0	0	0	0	1	0	1	5	1	2	0	0	0	0	0	0	0	0	0	0	0
GCF_017367285.1	1	0	0	0	0	0	2	1	0	0	0	0	0	1	0	1	3	1	2	0	0	0	0	0	0	0	0	0	0	0
GCF_017367305.1	1	0	0	0	0	0	2	1	0	0	0	0	0	1	0	1	3	1	2	0	0	0	0	0	0	0	0	0	0	0
GCF_017367345.1	1	0	0	0	0	0	2	1	0	0	0	0	0	1	0	1	3	1	1	0	0	0	0	0	0	0	0	0	0	0
GCF_017584245.1	1	0	0	0	0	0	2	1	0	0	0	0	0	1	0	1	5	1	2	0	0	0	0	0	0	0	0	0	0	0
GCF_018219175.1	1	0	0	0	0	0	2	1	0	0	0	0	0	1	0	2	0	0	0	0	1	0	0	0	0	0	0	0	0	0
GCF_018966905.1	0	0	0	0	0	0	2	1	0	0	0	0	0	1	0	2	1	0	1	1	0	0	0	0	0	0	1	0	0	0
GCF_019449675.1	1	0	0	0	0	0	2	1	0	1	0	0	0	1	0	2	3	1	1	0	0	0	0	0	0	0	1	0	0	0
GCF_019449715.1	0	1	0	0	0	0	1	1	0	1	0	1	1	1	0	2	2	0	1	0	0	0	0	0	0	0	0	0	0	0
GCF_019449735.1	0	0	1	0	0	0	2	1	0	0	0	0	0	1	0	2	1	0	1	1	0	0	0	0	0	0	1	0	0	0
GCF_019449755.1	1	0	0	0	0	0	2	1	0	0	0	0	0	1	0	1	2	0	0	0	0	0	0	0	0	0	0	0	0	0
GCF_019449765.1	1	0	0	0	0	0	2	1	0	1	0	0	0	1	0	2	2	0	1	0	0	0	0	0	0	0	0	0	0	0
GCF_019449795.1	0	0	0	0	0	0	1	1	0	0	0	0	0	1	0	1	0	1	0	1	0	0	0	0	0	0	0	0	0	0
GCF_019449815.1	1	0	0	0	0	0	2	1	0	0	0	0	0	1	0	2	1	0	1	1	0	0	0	0	0	0	1	0	0	0
GCF_019449835.1	0	0	0	0	0	0	2	1	0	0	0	0	1	1	0	2	0	0	0	1	0	0	0	0	0	0	0	0	0	0
GCF_019449855.1	0	0	0	0	0	0	2	1	0	0	0	0	0	1	0	1	0	0	2	1	0	0	0	0	0	0	0	0	0	0
GCF_019449875.1	0	0	0	0	0	0	2	1	0	0	0	0	1	1	0	2	0	0	0	1	0	0	0	0	0	0	0	0	0	0
GCF_019449885.1	0	0	1	0	0	0	2	1	0	0	0	0	0	1	0	1	2	0	0	0	0	0	0	0	0	0	0	0	0	0
GCF_019449915.1	0	0	0	0	0	0	1	1	0	0	0	0	0	1	1	1	0	0	1	0	0	1	0	0	0	0	0	0	0	0
GCF_019449935.1	1	0	0	1	0	0	2	1	0	0	0	0	0	1	0	3	1	0	0	1	0	0	0	0	0	0	0	0	0	0
GCF_019449955.1	0	0	0	0	0	1	2	1	0	0	0	0	0	1	0	2	0	0	0	1	0	0	0	0	0	0	0	0	0	0
GCF_019449965.1	1	0	0	0	0	0	1	0	0	0	0	0	0	1	0	2	0	0	1	0	0	0	1	0	0	0	1	0	0	0
GCF_019449995.1	0	0	0	0	0	0	2	1	0	0	1	0	0	1	0	2	2	1	0	1	0	0	0	0	0	0	0	0	0	0
GCF_019450015.1	0	0	0	0	0	0	1	1	0	0	0	0	0	1	0	3	0	1	0	1	0	0	0	0	0	0	0	0	0	0
GCF_019450035.1	0	0	0	0	0	0	2	1	0	0	0	0	0	1	0	2	1	0	1	0	0	1	0	0	0	0	0	0	0	0
GCF_019450055.1	0	1	0	0	0	0	2	0	0	0	0	0	1	1	0	1	0	2	2	0	0	0	0	0	0	0	1	0	0	0
GCF_019450065.1	0	0	0	0	0	0	2	1	0	0	0	0	1	1	0	2	0	0	0	1	0	0	0	0	0	0	0	0	0	0
GCF_019450095.1	1	0	1	0	0	0	2	1	0	0	0	0	0	1	0	1	0	1	0	0	0	0	0	0	0	0	0	0	0	0
GCF_019450115.1	1	0	0	1	0	0	2	1	0	0	0	0	0	1	0	2	1	0	0	1	0	0	0	0	0	0	0	0	0	0
GCF_019450135.1	0	1	1	0	0	0	1	0	0	0	0	0	1	1	0	1	1	0	2	0	0	1	0	0	0	0	0	0	0	0
GCF_019450155.1	0	0	0	0	0	0	2	0	0	1	0	0	0	1	0	2	0	1	0	1	0	0	0	0	0	0	0	0	0	0
GCF_019972875.1	0	2	0	0	0	0	2	0	0	0	1	0	0	1	0	2	0	0	1	0	1	0	0	1	0	0	0	0	0	0
GCF_020075875.1	1	0	0	0	0	0	2	1	0	0	0	0	0	1	0	2	1	0	0	0	0	0	0	0	0	0	0	0	0	0
GCF_020075895.1	0	0	0	0	0	0	2	1	0	0	0	0	0	1	0	1	1	0	0	0	0	0	0	0	0	0	0	0	0	0
GCF_020075925.1	0	0	0	0	0	1	2	1	0	0	0	0	0	1	0	2	0	0	0	1	0	0	0	0	0	0	0	0	0	0
GCF_020075945.1	1	0	1	0	0	0	2	1	0	0	0	0	0	1	0	1	0	1	0	0	0	0	0	0	0	0	0	0	0	0
GCF_020075965.1	1	0	1	0	0	0	2	1	0	0	0	0	0	1	0	1	0	1	0	0	0	0	0	0	0	0	0	0	0	0
GCF_020075985.1	0	0	1	0	0	0	2	1	0	0	0	0	0	1	0	1	1	0	0	0	0	0	0	0	0	0	0	0	0	0
GCF_020076005.1	0	0	0	0	0	0	2	1	0	1	1	0	1	1	0	2	2	0	1	1	0	0	0	0	0	0	0	0	0	0
GCF_020076015.1	1	0	0	0	0	0	2	1	0	0	0	0	0	1	0	2	1	0	0	0	0	0	0	0	0	0	0	0	0	0
GCF_020076045.1	1	0	1	0	0	0	2	1	0	0	0	0	0	1	0	1	0	1	0	0	0	0	0	0	0	0	0	0	0	0
GCF_020076065.1	1	0	1	0	0	0	2	1	0	0	0	0	0	1	0	1	0	1	0	0	0	0	0	0	0	0	0	0	0	0
GCF_020076085.1	0	0	1	0	0	0	2	1	0	0	0	0	0	1	0	1	2	0	0	0	0	0	0	0	0	0	0	0	0	0
GCF_020076105.1	1	0	1	0	0	0	2	1	0	0	0	0	0	1	0	1	0	1	0	0	0	0	0	0	0	0	0	0	0	0
GCF_020076115.1	1	0	1	0	0	0	2	1	0	0	0	0	0	1	0	1	0	1	0	0	0	0	0	0	0	0	0	0	0	0
GCF_020076145.1	1	0	1	0	0	0	2	1	0	0	0	0	0	1	0	1	0	1	0	0	0	0	0	0	0	0	0	0	0	0
GCF_020076175.1	0	0	0	0	0	0	2	1	0	1	1	0	1	1	0	2	2	0	1	1	0	0	0	0	0	0	0	0	0	0
GCF_020076365.1	0	0	1	0	0	0	2	0	0	0	0	0	0	1	0	0	0	0	0	0	0	0	0	0	0	0	0	0	0	0
GCF_020404245.1	0	0	0	0	0	0	2	1	0	0	0	0	0	1	0	2	2	1	1	0	0	1	0	0	0	0	0	0	1	0
GCF_020404265.1	0	0	0	0	0	0	2	1	0	0	0	0	0	1	0	2	2	1	0	1	0	0	0	0	0	0	0	0	0	0
GCF_020404275.1	0	0	0	0	0	0	2	1	0	0	0	0	0	1	0	2	2	1	0	1	0	0	0	0	0	0	0	0	0	0
GCF_020404305.1	0	0	0	0	0	0	2	1	0	0	0	0	0	1	0	2	2	1	1	0	0	1	0	0	0	0	0	0	1	0
GCF_020404325.1	0	0	0	0	0	0	2	1	0	0	0	0	0	1	0	2	2	1	1	0	0	1	0	0	0	0	0	0	1	0
GCF_020736685.1	0	2	0	0	0	0	2	0	0	0	1	0	0	1	0	2	0	0	1	0	1	0	0	1	0	0	0	0	0	0
GCF_020829055.1	1	0	0	0	0	0	2	1	0	0	0	0	0	1	0	1	2	0	0	0	0	0	0	0	0	0	0	0	0	0
GCF_020829085.1	0	0	0	0	0	0	2	1	0	0	0	0	0	1	0	1	2	0	0	0	0	0	0	0	0	0	0	0	0	0
GCF_020829095.1	1	0	0	0	0	0	2	1	0	0	0	0	0	1	0	1	2	0	0	0	0	0	0	0	0	0	0	0	0	0
GCF_020829125.1	0	0	0	0	0	0	2	1	0	0	0	0	0	1	0	1	2	0	0	0	0	0	0	0	0	0	0	0	0	0
GCF_020844005.1	1	0	0	0	0	0	2	1	0	0	0	0	0	1	0	1	2	0	0	0	0	0	0	0	0	0	0	0	0	0
GCF_021229135.1	0	0	0	0	0	0	1	1	1	0	0	0	0	1	0	2	0	0	0	1	0	0	0	0	0	0	0	0	0	0
GCF_022024355.1	0	0	0	0	0	1	2	1	0	0	0	0	0	1	0	3	0	0	0	1	0	0	0	0	0	0	0	0	0	0
GCF_022509625.1	1	0	0	0	0	0	2	1	0	0	0	0	0	1	0	1	3	1	1	0	0	0	0	0	0	0	0	0	0	0
GCF_023006585.1	0	0	0	0	0	1	2	1	0	0	0	0	0	1	0	2	0	0	0	1	0	0	0	0	0	0	0	0	0	0
GCF_023207975.1	0	0	0	0	0	1	2	1	0	0	0	0	0	1	0	2	0	0	0	1	0	0	0	0	0	0	0	0	0	0
GCF_023278025.1	0	0	1	0	0	0	2	1	0	0	0	0	0	1	0	1	2	0	0	0	0	0	0	0	0	0	0	0	0	0
GCF_023893675.1	0	0	0	0	0	0	2	1	0	0	0	0	0	1	0	2	1	0	1	1	0	0	0	0	0	0	1	0	0	0
GCF_024334065.1	0	0	0	0	0	0	1	1	0	0	0	0	0	1	0	2	0	0	0	0	0	0	0	0	0	0	0	0	0	0
GCF_024665315.1	1	0	1	0	0	0	2	1	0	0	0	0	0	1	0	1	0	1	0	0	0	0	0	0	0	0	0	0	0	0
GCF_024731205.1	0	0	0	0	0	0	2	1	0	0	0	0	0	1	0	2	1	0	1	0	0	1	0	0	0	0	0	0	0	0
GCF_025122495.1	0	0	0	0	0	0	1	0	0	0	0	0	0	1	0	1	1	1	0	1	0	0	0	0	0	0	0	0	0	0
GCF_025127235.1	0	1	0	0	0	0	2	1	0	1	0	0	0	1	0	1	2	0	1	0	0	0	0	0	0	1	0	0	0	0
GCF_025127245.1	0	1	0	0	0	0	2	1	0	1	0	0	0	1	0	1	2	0	1	0	0	0	0	0	0	1	0	0	0	0
GCF_025127255.1	0	1	0	0	0	0	2	1	0	1	0	0	0	1	0	1	2	0	1	0	0	0	0	0	0	1	0	0	0	0
GCF_025127295.1	0	0	0	0	0	0	2	1	0	1	0	0	0	1	0	1	0	0	0	1	0	0	0	0	0	0	0	0	0	0
GCF_025129195.1	0	1	0	0	0	0	2	1	0	1	0	0	0	1	0	1	2	0	1	0	0	0	0	0	0	1	0	0	0	0
GCF_025132835.1	1	2	0	0	0	0	2	1	0	1	0	0	0	1	0	1	2	0	1	0	0	0	0	0	0	1	0	0	0	0
GCF_025132855.1	0	1	0	0	0	0	2	1	0	1	0	0	0	1	0	1	2	0	1	0	0	0	0	0	0	1	0	0	0	0
GCF_025132955.1	0	0	0	0	0	0	1	1	1	0	0	0	0	1	0	1	1	0	0	0	0	0	0	0	0	0	0	0	0	0
GCF_025186385.1	1	0	0	0	0	0	2	0	0	0	0	0	1	1	0	2	0	0	0	1	0	0	0	0	0	0	0	0	0	0
GCF_025186525.1	0	0	0	0	0	0	1	1	0	0	0	0	0	1	0	2	0	0	0	1	0	0	0	0	0	0	0	0	0	0
GCF_025186555.1	0	0	0	0	0	0	1	2	0	0	0	0	0	1	0	1	0	1	1	0	0	1	0	0	0	0	0	1	0	0
GCF_025186565.1	1	0	0	0	0	0	2	1	0	0	0	0	0	1	0	2	1	0	0	0	0	0	0	0	0	0	0	0	0	0
GCF_025186625.1	1	0	0	0	0	0	2	1	0	0	0	0	0	1	0	2	1	0	0	0	0	0	0	0	0	0	0	0	0	0
GCF_025186665.1	1	0	0	0	0	0	2	1	0	1	0	0	0	1	0	1	1	1	0	0	1	0	0	0	0	0	0	0	0	0
GCF_025186725.1	0	0	0	0	0	0	1	1	1	0	0	0	0	1	0	1	1	0	0	0	0	0	0	0	0	0	0	0	0	0
GCF_025186765.1	0	0	1	0	0	0	2	1	0	0	0	0	0	1	0	1	2	0	0	0	0	0	0	0	0	0	0	0	0	0
GCF_025186785.1	0	0	0	0	0	1	1	0	0	0	0	0	0	1	0	1	0	1	1	1	0	0	0	0	0	0	0	0	0	0
GCF_025186805.1	0	0	0	0	0	0	1	1	1	0	0	0	0	1	0	1	1	0	0	0	0	0	0	0	0	0	0	0	0	0
GCF_025186885.1	0	0	1	0	0	0	2	1	0	0	0	0	0	1	0	1	0	0	1	1	0	0	0	0	0	0	0	0	0	0
GCF_025186945.1	0	0	0	0	0	0	1	1	0	0	0	0	0	1	0	1	0	1	1	0	0	1	0	0	0	0	0	1	0	0
GCF_025186965.1	0	0	0	0	0	0	1	1	0	0	0	0	0	1	0	1	0	1	1	0	0	0	0	0	0	0	0	0	0	0
GCF_025187005.1	0	0	0	0	0	0	2	1	0	0	0	0	0	1	0	1	2	0	1	0	0	0	0	0	0	0	0	0	0	0
GCF_025187015.1	0	0	0	0	0	0	1	1	0	0	0	0	0	1	0	1	0	1	1	0	1	0	0	0	0	0	0	0	0	0
GCF_025187085.1	0	0	0	0	0	0	2	1	0	0	0	0	0	1	0	1	2	0	0	0	0	0	0	0	0	0	0	0	0	0
GCF_025187145.1	0	0	0	0	0	1	1	1	0	0	0	0	0	1	0	0	0	0	0	1	0	0	0	0	0	0	0	0	0	0
GCF_025187185.1	0	0	0	0	0	0	1	1	0	0	0	0	0	1	0	1	0	0	1	0	0	1	0	0	0	0	0	0	0	0
GCF_025187195.1	0	0	0	0	0	0	1	1	0	0	0	0	0	1	0	1	0	1	1	0	0	0	0	0	0	0	0	1	0	0
GCF_025187235.1	0	0	0	0	0	0	1	1	0	0	0	0	0	1	0	1	0	1	1	0	0	0	0	0	0	0	0	0	0	0
GCF_025187265.1	0	0	0	0	0	0	1	1	0	0	0	0	0	1	0	1	0	1	1	0	0	0	0	0	0	0	0	0	0	0
GCF_025187275.1	0	0	0	0	0	0	1	1	0	0	0	0	0	1	0	1	0	1	1	0	0	0	0	0	0	0	0	0	0	0
GCF_025187305.1	1	0	0	0	0	0	2	1	0	0	0	0	0	1	0	2	3	0	1	0	0	0	0	0	0	0	0	0	0	0
GCF_025187325.1	0	0	0	0	0	0	2	1	0	1	0	0	0	1	0	1	1	0	0	1	0	0	0	0	0	0	0	0	0	0
GCF_025187345.1	0	0	1	0	0	0	1	1	0	0	0	0	0	1	0	2	0	0	0	1	0	0	0	0	0	0	0	0	0	0
GCF_025187365.1	1	0	0	0	0	0	2	1	0	0	0	0	0	1	0	1	3	0	1	0	0	0	0	0	0	0	0	0	0	0
GCF_025187385.1	1	0	0	0	0	0	2	1	0	0	0	0	0	1	0	1	3	1	1	0	1	0	0	0	0	0	0	0	0	0
GCF_025187405.1	0	0	0	0	0	0	1	1	0	0	0	0	0	1	0	0	0	1	1	0	0	1	0	0	0	0	0	0	0	0
GCF_025187415.1	0	0	0	0	0	0	2	1	0	1	0	0	0	1	0	1	2	0	0	0	0	0	0	0	0	0	0	0	0	0
GCF_025187445.1	0	0	0	0	0	0	1	1	0	0	0	0	0	1	1	2	0	0	1	0	0	1	0	0	0	0	0	0	0	0
GCF_025187465.1	0	0	0	0	0	0	2	1	0	0	0	0	0	1	0	1	2	0	0	0	0	0	0	0	0	0	0	0	0	0
GCF_025187485.1	0	0	0	0	0	0	2	1	0	0	0	0	1	1	0	1	2	0	1	0	0	0	0	0	0	0	0	0	0	0
GCF_025187495.1	0	0	0	0	0	0	1	1	0	0	0	0	0	1	0	1	0	1	0	1	0	0	0	0	0	0	0	0	0	0
GCF_025187525.1	0	0	0	0	0	0	2	1	0	0	0	0	0	1	0	2	1	1	0	0	0	1	0	0	0	0	0	0	0	0
GCF_025187545.1	0	0	0	0	0	0	1	1	0	0	0	0	0	1	0	1	0	0	1	1	0	0	0	0	0	0	0	0	0	0
GCF_025187565.1	0	0	0	0	0	0	1	1	0	0	0	0	0	1	0	1	0	0	0	0	0	0	0	0	0	0	0	0	0	0
GCF_025187585.1	0	0	0	0	0	0	2	1	0	1	0	0	0	1	0	1	2	1	1	0	0	0	0	0	0	0	0	0	0	0
GCF_025187605.1	1	0	0	0	0	0	2	0	0	0	0	0	1	1	0	2	0	0	0	1	0	0	0	0	0	0	0	0	0	0
GCF_025187615.1	1	0	0	0	0	0	2	0	0	0	0	0	1	1	0	2	0	0	0	1	0	0	0	0	0	0	0	0	0	0
GCF_025187645.1	0	0	0	0	0	0	1	1	0	0	0	0	0	1	0	1	0	1	1	0	1	0	0	0	0	0	0	0	0	0
GCF_025187665.1	1	0	0	0	0	0	2	1	0	0	0	0	0	1	0	1	2	0	0	0	0	0	0	0	0	0	0	0	0	0
GCF_025187705.1	0	0	0	0	0	0	2	1	0	0	0	0	0	1	0	1	0	0	0	1	0	0	0	0	0	0	0	0	0	0
GCF_025188845.1	1	0	0	0	0	0	2	1	0	1	0	0	0	1	0	1	2	0	1	0	0	0	0	0	0	0	0	0	0	0
GCF_025739165.1	0	0	0	0	0	0	2	1	0	0	0	0	0	1	0	1	0	0	2	1	0	0	0	0	0	0	0	0	0	0
GCF_025739325.1	0	0	0	0	0	0	1	1	0	0	0	0	0	1	0	0	0	1	1	0	0	1	0	0	0	0	0	0	0	0
GCF_025948295.1	0	0	0	0	0	0	2	1	0	1	0	0	0	1	0	1	1	0	0	1	0	0	0	0	0	0	0	0	0	0
GCF_025962735.1	0	0	0	0	0	0	2	1	0	0	0	0	0	1	0	3	0	0	0	1	0	0	0	0	0	0	0	0	0	0
GCF_026805425.1	0	0	0	0	0	0	2	1	0	0	0	0	0	1	0	2	1	0	1	0	0	1	0	0	0	0	0	0	0	0
GCF_027557675.1	0	0	0	0	0	0	2	1	0	0	0	0	1	1	0	3	0	0	0	1	0	0	0	0	0	0	0	0	0	0
GCF_027854415.1	0	2	0	0	0	0	1	0	0	0	1	0	0	1	0	1	0	0	1	0	1	0	0	1	0	0	0	0	0	0
GCF_027857755.1	1	0	0	0	0	0	2	1	0	1	0	0	0	1	0	1	2	0	0	0	0	0	0	0	0	0	0	0	0	0
GCF_027857815.1	0	0	0	0	0	0	1	1	0	0	0	0	0	1	0	2	0	1	1	1	0	0	0	0	0	0	0	0	0	0
GCF_027857835.1	0	0	0	0	0	0	2	1	0	0	1	0	0	1	0	1	0	0	0	1	0	0	0	0	0	0	0	0	0	0
GCF_027857875.1	1	0	0	0	0	0	2	1	0	1	0	0	0	1	0	1	2	0	0	0	0	0	0	0	1	0	0	0	0	0
GCF_027857955.1	0	0	0	0	0	0	2	1	0	0	0	0	0	1	0	0	0	1	0	1	0	0	0	0	0	0	0	0	0	0
GCF_027944035.1	0	0	0	0	0	0	2	1	0	0	0	0	0	1	0	1	1	0	1	0	0	1	0	0	0	0	0	0	0	0
GCF_027944045.1	0	0	0	0	0	0	2	2	0	0	0	0	0	1	0	1	1	0	0	0	0	1	0	0	0	0	0	0	0	0
GCF_027944055.1	0	0	0	0	0	0	2	1	0	0	0	0	0	1	0	1	1	0	1	0	0	1	0	0	0	0	0	0	0	0
GCF_027944095.1	0	0	0	0	0	0	2	0	0	0	1	0	0	1	0	1	0	0	1	0	1	0	0	0	0	0	0	0	0	0
GCF_027947215.1	2	1	0	0	0	0	1	1	0	0	0	0	0	1	0	0	2	0	0	0	0	0	0	0	0	0	0	0	0	0
GCF_027947245.1	0	1	0	0	0	0	1	1	0	0	0	0	0	1	0	0	0	0	0	0	0	0	0	0	0	0	0	0	0	0
GCF_027947275.1	1	0	0	0	0	0	1	1	0	0	0	0	0	1	0	1	0	0	1	1	0	0	0	0	0	0	0	0	0	0
GCF_027947295.1	0	0	1	0	0	0	1	1	0	0	0	0	0	1	0	0	0	1	1	0	0	0	0	0	0	0	0	0	0	0
GCF_027947315.1	0	0	0	0	0	0	1	1	0	0	0	0	0	1	0	2	0	1	1	0	0	0	0	0	0	0	0	0	0	0
GCF_027947325.1	0	0	0	0	0	0	1	1	0	0	0	0	0	1	0	1	0	1	1	0	0	0	0	0	0	0	0	0	0	0
GCF_027947345.1	0	0	1	0	0	0	1	0	0	0	0	0	0	1	0	2	1	1	1	1	0	0	0	0	0	0	0	0	0	0
GCF_027947375.1	0	1	0	0	0	0	1	1	0	0	0	0	0	1	0	0	0	0	0	0	0	0	0	0	0	0	0	0	0	0
GCF_027947395.1	0	0	0	0	0	0	2	1	0	0	0	0	0	1	0	2	0	1	1	1	0	0	0	0	0	0	0	0	0	0
GCF_900094135.1	0	0	0	0	0	0	1	1	0	0	0	0	0	1	0	2	0	0	1	1	0	0	0	0	0	0	0	0	0	0
GCF_900474985.1	0	2	0	0	0	0	2	0	0	0	1	0	0	1	0	2	0	0	1	0	1	0	0	1	0	0	0	0	0	0
GCF_900492165.1	0	0	0	0	0	0	2	1	0	0	0	0	0	1	0	2	1	0	1	0	0	1	0	0	0	0	0	0	0	0
GCF_903884415.1	0	0	0	0	0	0	1	1	0	0	0	0	0	1	0	1	0	0	1	1	0	0	0	0	0	0	0	0	0	0
GCF_903885985.1	1	0	0	0	0	0	2	1	0	0	0	0	0	1	0	1	3	0	1	0	0	0	0	0	0	0	0	0	0	0
GCF_903886075.1	1	0	0	0	0	0	2	1	0	0	0	0	0	1	0	1	3	1	1	0	1	0	0	0	0	0	0	0	0	0
GCF_903886195.1	0	0	0	0	0	0	1	1	0	0	0	0	0	1	0	1	0	1	1	0	0	0	0	0	0	0	0	0	0	0
GCF_903886205.1	0	0	0	0	0	0	1	1	0	0	0	0	0	1	0	0	0	1	1	0	0	1	0	0	0	0	0	0	0	0
GCF_903886285.1	0	0	1	0	0	0	1	1	0	0	0	0	0	1	0	2	0	0	0	1	0	0	0	0	0	0	0	0	0	0
GCF_903886345.1	1	0	0	0	0	0	2	1	0	0	0	0	0	1	0	1	3	0	1	0	0	0	0	0	0	0	0	0	0	0
GCF_903886385.1	0	0	0	0	0	0	1	1	0	0	0	0	0	1	0	1	0	1	1	0	0	0	0	0	0	0	0	0	0	0
GCF_903886475.1	0	0	0	0	0	0	1	1	0	0	0	0	0	1	0	1	0	1	1	0	0	0	0	0	0	0	0	0	0	0
GCF_903886505.1	0	1	1	0	0	0	2	1	0	0	0	0	0	1	0	1	0	0	2	0	0	0	0	0	0	0	0	0	0	0
GCF_903886595.1	0	1	2	0	0	0	2	0	0	0	0	0	1	1	0	1	2	1	1	1	0	0	0	1	0	0	0	0	0	0			*
GCF_903886635.1	0	0	0	0	0	1	1	1	0	0	0	0	0	1	0	0	0	0	0	1	0	0	0	0	0	0	0	0	0	0
GCF_903886645.1	0	1	1	0	0	1	2	0	0	0	0	0	1	1	0	1	1	1	1	0	0	0	0	2	0	0	0	0	0	0
GCF_903886745.1	0	0	1	0	1	0	1	0	0	0	0	0	1	1	0	2	0	1	1	0	0	0	0	1	0	0	1	0	0	0
GCF_903890635.1	0	0	1	0	1	0	1	0	0	0	0	0	1	1	0	2	0	1	1	0	0	0	0	1	0	0	1	0	0	0
GCF_903890695.1	0	1	1	0	0	0	2	0	0	0	0	0	1	1	0	1	0	2	1	1	0	0	0	2	0	0	0	0	0	0
GCF_903890795.1	0	0	0	0	0	0	2	1	0	1	0	0	0	1	0	1	1	0	0	1	0	0	0	0	0	0	0	0	0	0
GCF_903890815.1	0	0	0	0	0	0	2	1	0	0	0	0	0	1	0	1	2	0	0	0	0	0	0	0	0	0	0	0	0	0
GCF_903890825.1	0	0	0	0	0	0	1	1	1	0	0	0	0	1	0	1	1	0	0	0	0	0	0	0	0	0	0	0	0	0
GCF_903890905.1	1	0	0	0	0	0	2	1	0	0	0	0	0	1	0	2	1	0	0	0	0	0	0	0	0	0	0	0	0	0
GCF_903890925.1	1	0	0	0	0	0	2	1	0	0	0	0	0	1	0	2	1	0	0	0	0	0	0	0	0	0	0	0	0	0
GCF_903890945.1	0	0	0	0	0	1	1	0	0	0	0	0	0	1	0	1	0	1	1	1	0	0	0	0	0	0	0	0	0	0
GCF_903891015.1	0	0	1	0	0	0	2	1	0	0	0	0	0	0	0	1	2	0	0	0	0	0	0	0	0	0	0	0	0	0
GCF_903891025.1	1	0	0	0	0	0	2	1	0	0	0	0	0	1	0	1	2	0	0	0	0	0	0	0	0	0	0	0	0	0
GCF_903891105.1	0	0	0	0	0	0	1	1	0	0	0	0	0	1	0	1	0	0	1	0	0	1	0	0	0	0	0	0	0	0
GCF_903891135.1	0	0	0	0	0	0	1	1	0	0	0	0	0	1	0	2	0	0	0	1	0	0	0	0	0	0	0	0	0	0
GCF_903891195.1	0	0	0	0	0	0	1	1	0	0	0	0	0	1	0	1	0	1	1	0	0	1	0	0	0	0	0	1	0	0
GCF_903891205.1	0	0	0	0	0	0	2	1	0	0	0	0	0	1	0	1	0	0	0	1	0	0	0	0	0	0	0	0	0	0
GCF_903891245.1	0	0	0	0	0	0	2	1	0	0	0	0	0	1	0	1	2	0	1	0	0	0	0	0	0	0	0	0	0	0
GCF_903891305.1	0	0	0	0	0	0	1	1	0	0	0	0	0	1	0	1	0	1	1	0	1	0	0	0	0	0	0	0	0	0
GCF_903960675.1	0	0	0	0	0	0	1	1	0	0	0	0	0	1	0	1	0	1	1	0	0	0	0	0	0	0	0	0	0	0
GCF_925285395.1	1	0	0	0	0	0	2	1	0	0	0	0	0	1	0	1	2	0	0	0	0	0	0	0	0	0	0	0	0	0
GCF_925301925.1	0	0	0	0	0	0	2	1	0	1	1	0	1	1	0	2	2	0	1	1	0	0	0	0	0	0	0	0	0	0

## Sheet: Data 4 - Phage Infos
Accession #	Phage	Genus	Length (bp)	CG Content	MTase	AcrIIA18	AcrIIA24	AcrIIA25	AcrIIA3	AcrIIA5	AcrIIA6
KY705254.1	P0094	Vansinderenvirus	33335	38.5481	1	0	0	0	0	0	0
KY705261.1	P5652	Moineauvirus	33448	39.2878	0	0	0	0	0	0	1
KY705269.1	P7572	Brussowvirus	33410	39.578	0	0	0	0	0	0	0
KY705282.1	P8921	Moineauvirus	34516	39.0022	0	0	0	0	0	0	1
KY705283.1	P8922	Moineauvirus	34509	38.8189	0	0	0	0	0	0	1
KY705285.1	P9852	Brussowvirus	34638	40.0398	0	0	0	0	0	0	0
MF580760.1	7T	Moineauvirus	35141	38.7268	0	0	0	0	0	0	0
MF580761.1	9A	Moineauvirus	35604	38.9619	0	0	0	0	0	0	1
MF580762.1	9B4	Moineauvirus	34636	38.6592	0	0	0	0	0	0	0
MF580763.1	16B8	Moineauvirus	34379	38.6166	0	0	0	0	0	0	0
MF580764.1	31B4	Moineauvirus	36438	38.9456	0	0	0	0	0	0	0
MF580765.1	A0	Moineauvirus	35481	38.849	0	0	0	0	0	0	0
MF580767.1	B5	Moineauvirus	35636	38.5537	0	0	0	0	0	0	0
MF580768.1	C0	Moineauvirus	34718	38.9567	0	0	0	0	0	0	0
MF580772.1	R1	Moineauvirus	34652	38.7366	0	0	0	0	0	0	0
MF580774.1	STP2	Moineauvirus	35286	38.4515	0	0	0	0	0	0	0
MF580775.1	V2	Moineauvirus	34698	38.714	0	0	0	0	0	0	0
MH000602.1	D5842	Moineauvirus	36501	39.125	0	0	0	0	0	0	0
MH375593.1	93	Brussowvirus	40563	39.2106	0	0	0	1	0	0	1
MH375594.1	94	Moineauvirus	37611	38.1351	1	0	0	0	0	0	0
MH375595.1	107	Moineauvirus	36938	38.6783	0	0	0	0	0	0	0
MH375596.1	115	Moineauvirus	42017	38.7962	0	0	0	1	1	0	1
MH375598.1	140	Moineauvirus	36064	38.2847	0	0	0	0	0	0	0
MH375599.1	142	Moineauvirus	34639	39.0138	0	0	0	0	0	0	0
MH375600.1	pST	Moineauvirus	35581	38.5459	1	0	0	1	0	0	1
MH892356.1	SW21	Moineauvirus	35351	38.7768	0	0	0	0	0	0	1
MH892358.1	SW9	Moineauvirus	33999	38.7129	0	0	0	0	0	0	0
MH892359.1	SW10	Moineauvirus	34336	38.7582	0	0	0	0	0	0	0
MH892365.1	SW17	Piorkowskivirus	32005	36.8442	1	0	0	0	0	0	0
MH892368.1	SW20	Piorkowskivirus	32567	36.8103	1	0	0	0	0	0	0
MH892370.1	SW23	Piorkowskivirus	31422	37.0314	1	0	0	0	0	0	0
MH892371.1	SW25	Piorkowskivirus	32013	37.1974	1	0	0	0	0	0	0
MH892372.1	SW26	Piorkowskivirus	31283	36.9849	1	0	0	0	0	0	0
MH892374.1	SW28	Piorkowskivirus	32093	36.8803	1	0	0	0	0	0	0
MH892375.1	SW30	Moineauvirus	34158	38.4595	0	0	0	0	0	0	0
MH892377.1	SWK1	Moineauvirus	36089	39.1671	0	0	0	0	0	0	1
MH892378.1	SWK2	Moineauvirus	36594	39.2961	0	0	0	0	0	0	1
MH892380.1	SWK4	Moineauvirus	35341	38.6944	0	0	0	0	0	0	1
MH892381.1	SWK5	Moineauvirus	35849	38.8993	0	0	0	0	0	0	1
MH892383.1	SW31	Brussowvirus	36587	39.238	0	0	0	0	0	0	0
MH892384.1	SW32	Brussowvirus	36587	39.238	0	0	0	0	0	0	0
MH892385.1	SW33	Brussowvirus	36587	39.238	0	0	0	0	0	0	0
MH937463.1	CHPC676	Brussowvirus	40402	38.758	0	0	0	1	1	0	1
MH937473.1	CHPC929	Brussowvirus	40874	38.4866	0	0	0	0	0	0	1
MH937480.1	CHPC954	Moineauvirus	37464	38.7278	0	0	0	1	0	0	1
MH937484.1	CHPC1008	Brussowvirus	34844	40.1246	0	0	0	0	0	0	0
MH937485.1	CHPC1014	Moineauvirus	35260	38.9762	0	0	0	0	0	0	0
MH937492.1	CHPC1040	Moineauvirus	35851	38.911	0	0	0	0	0	0	0
MH937497.1	CHPC1048	Moineauvirus	34812	38.728	0	0	0	0	0	0	0
MH937498.1	CHPC1057	Brussowvirus	34845	40.1435	0	0	0	0	0	0	0
MH937501.1	CHPC1073	Moineauvirus	34017	38.907	0	0	0	0	0	0	0
MH937502.1	CHPC1083	Brussowvirus	36471	39.3162	0	0	0	0	0	0	0
MH937503.1	CHPC1084	Brussowvirus	36776	39.3708	0	0	0	0	0	0	0
MK202160.1	CHPC1232	Vansinderenvirus	31974	38.2811	0	0	0	0	0	0	1
MK911750.1	P738	P738	34037	37.1126	0	0	0	0	0	0	0
MN938931.1	D4446	P738	33656	37.0038	0	0	0	0	0	0	0
MZ090946.1	123	Moineauvirus	36129	38.6698	0	0	0	0	0	0	1
NC_000871.1	Sfi19	Moineauvirus	37370	38.274	0	0	0	0	0	0	1
NC_000872.1	Sfi21	Moineauvirus	40739	37.566	0	0	0	0	0	1	0
NC_002072.2	DT1	Moineauvirus	34815	39.0722	0	0	0	0	0	0	1
NC_002185.1	7201	Moineauvirus	35466	38.7272	1	0	0	0	0	0	0
NC_002214.1	Sfi11	Brussowvirus	39807	38.556	0	0	0	0	0	0	1
NC_004303.1	01205	Brussowvirus	43075	38.2612	0	0	0	0	0	1	0
NC_007019.1	2972	Brussowvirus	34704	40.151	0	0	0	0	0	0	0
NC_010353.1	858	Brussowvirus	35543	39.7856	0	0	0	0	0	0	0
NC_012753.1	5093	Vansinderenvirus	37184	38.0298	1	0	0	0	0	0	1
NC_013598.1	ALQ13.2	Brussowvirus	35525	39.3948	0	0	0	0	0	0	1
NC_013645.1	Abc2	Moineauvirus	34882	38.9857	0	0	0	0	0	0	0
NC_020197.1	TP-J34	Brussowvirus	45606	38.8195	1	0	0	0	0	0	1
NC_022776.1	TP-778L	Brussowvirus	41757	38.9779	0	0	0	1	0	1	0
NC_023503.1	20617	Brussowvirus	48800	39.9754	1	0	0	0	0	0	1
NC_031023.1	9874	Piorkowskivirus	32649	36.6167	0	0	0	1	0	0	1
NC_031069.1	9871	Piorkowskivirus	32729	37.0589	1	0	0	0	0	0	0
NC_031094.1	9872	Piorkowskivirus	33105	36.8404	1	0	0	0	0	0	0
NC_047763.1	9873	Piorkowskivirus	32813	36.9	1	0	0	0	0	0	0
NC_070651.1	128	Moineauvirus	34593	38.9992	0	0	0	0	0	0	0
NC_070652.1	53	Moineauvirus	34239	38.9001	0	0	0	0	0	0	0
NC_070653.1	73	Moineauvirus	36733	38.8261	1	0	0	0	0	0	1
NC_070654.1	7A5	Moineauvirus	35936	38.3042	0	0	0	0	0	0	0
NC_070655.1	B0	Moineauvirus	36773	38.4521	0	0	0	0	0	0	0
NC_070656.1	CHPC1005	Moineauvirus	37598	38.4941	0	0	0	0	0	0	0
NC_070657.1	CHPC1027	Moineauvirus	35928	38.8972	0	0	0	0	0	0	0
NC_070658.1	CHPC1029	Moineauvirus	35920	39.1147	0	0	0	0	0	0	0
NC_070659.1	CHPC1033	Moineauvirus	36827	38.5478	0	0	0	0	0	0	0
NC_070660.1	CHPC1036	Moineauvirus	36333	38.7059	0	0	0	0	0	0	1
NC_070661.1	CHPC1041	Moineauvirus	38840	38.1359	1	0	0	0	1	0	1
NC_070662.1	CHPC1045	Moineauvirus	34096	38.6673	0	0	0	0	0	0	0
NC_070663.1	CHPC1046	Moineauvirus	34790	38.7353	0	0	0	0	0	0	0
NC_070664.1	CHPC1062	Moineauvirus	40037	38.4669	0	0	1	0	0	1	0
NC_070665.1	CHPC1067	Moineauvirus	34355	39.0278	0	0	0	0	0	0	0
NC_070666.1	CHPC1091	Moineauvirus	37028	38.4412	1	0	0	0	0	0	1
NC_070667.1	CHPC1148	Moineauvirus	39069	38.025	1	1	0	0	0	0	0
NC_070668.1	CHPC1156	Moineauvirus	34912	38.9981	0	0	0	0	0	0	1
NC_070669.1	CHPC572	Moineauvirus	37005	38.511	0	0	0	1	0	0	1
NC_070670.1	CHPC595	Moineauvirus	35697	39.0705	0	0	0	0	0	0	1
NC_070671.1	CHPC642	Moineauvirus	35715	38.7764	0	0	0	0	0	0	1
NC_070672.1	CHPC663	Moineauvirus	38531	38.9297	0	0	0	0	0	0	1
NC_070673.1	CHPC873	Moineauvirus	38258	38.0835	0	0	0	1	1	0	1
NC_070674.1	CHPC875	Moineauvirus	36576	39.0201	0	0	0	1	0	0	1
NC_070675.1	CHPC877	Moineauvirus	39965	38.3636	0	0	0	0	0	1	0
NC_070676.1	CHPC879	Moineauvirus	36011	38.2244	1	0	0	0	0	0	0
NC_070677.1	CHPC919	Moineauvirus	37281	38.2688	0	0	0	0	0	0	1
NC_070678.1	CHPC925	Moineauvirus	34759	38.4792	1	0	0	0	0	0	0
NC_070679.1	CHPC927	Moineauvirus	37303	38.9754	0	0	0	0	0	0	0
NC_070680.1	CHPC928	Moineauvirus	34022	38.8014	0	0	0	0	0	0	0
NC_070681.1	CHPC930	Moineauvirus	36350	38.586	0	0	1	0	0	0	1
NC_070682.1	CHPC950	Moineauvirus	35299	39.0153	0	0	0	0	0	0	0
NC_070683.1	CHPC979	Moineauvirus	34277	38.6848	0	0	0	0	0	0	1
NC_070684.1	D1024	Moineauvirus	37757	38.1439	0	0	0	0	0	0	1
NC_070685.1	D1811	Moineauvirus	34083	39.0253	0	0	0	0	0	0	1
NC_070686.1	D4276	Moineauvirus	39707	38.0361	0	0	0	0	0	1	0
NC_070687.1	L5A1	Moineauvirus	36884	38.8597	0	0	0	0	0	0	0
NC_070688.1	M19	Moineauvirus	34328	38.8662	0	0	0	0	0	0	0
NC_070689.1	MM25	Moineauvirus	34059	38.9765	0	0	0	0	0	0	0
NC_070690.1	P0091	Moineauvirus	35653	39.2029	1	0	0	0	0	0	0
NC_070691.1	P3681	Moineauvirus	36168	38.4124	0	0	0	0	0	0	0
NC_070692.1	P3684	Moineauvirus	35444	38.8754	0	0	0	0	0	0	0
NC_070693.1	P5641	Moineauvirus	37235	38.8479	0	0	0	1	0	0	1
NC_070694.1	P5651	Moineauvirus	34292	39.1287	0	0	0	0	0	0	1
NC_070695.1	P7132	Moineauvirus	35843	39.0397	0	0	0	0	0	0	0
NC_070696.1	P7133	Moineauvirus	33284	38.8415	0	0	0	0	0	0	0
NC_070697.1	P7134	Moineauvirus	34019	38.9429	0	0	0	0	0	0	0
NC_070698.1	P7151	Moineauvirus	35025	38.7894	0	0	0	0	0	0	1
NC_070699.1	P7152	Moineauvirus	35663	38.9031	0	0	0	0	0	0	0
NC_070700.1	P7154	Moineauvirus	34507	38.7921	0	0	0	0	0	0	1
NC_070701.1	P7573	Moineauvirus	37715	38.6849	0	0	0	0	0	0	0
NC_070702.1	P7574	Moineauvirus	36298	38.7487	0	0	0	0	0	0	0
NC_070703.1	P7601	Moineauvirus	35395	38.4998	0	0	0	0	0	0	0
NC_070704.1	P7602	Moineauvirus	37202	38.6538	0	0	0	1	0	0	1
NC_070705.1	P7631	Moineauvirus	36164	38.8784	0	0	0	0	0	0	1
NC_070706.1	P7632	Moineauvirus	35988	39.0964	0	0	0	0	0	0	0
NC_070707.1	P7633	Moineauvirus	35921	38.9744	0	0	0	0	0	0	1
NC_070708.1	P9851	Moineauvirus	35835	39.0735	0	0	0	0	0	0	0
NC_070709.1	P9854	Moineauvirus	36979	38.9383	0	0	0	0	0	0	0
NC_070710.1	P9901	Moineauvirus	35211	38.8657	0	0	0	0	0	0	1
NC_070711.1	P9902	Moineauvirus	35535	38.8659	1	0	0	0	0	0	1
NC_070712.1	P9903	Moineauvirus	35256	38.7253	1	0	0	0	0	0	1
NC_070713.1	STP1	Moineauvirus	35283	38.4916	0	0	0	0	0	0	0
NC_070714.1	SW1	Moineauvirus	34821	38.8501	0	0	0	0	0	0	0
NC_070715.1	SW11	Moineauvirus	36250	38.2345	0	0	0	0	0	0	1
NC_070716.1	SW12	Moineauvirus	35382	38.7542	0	0	0	0	0	0	1
NC_070717.1	SW2	Moineauvirus	37222	38.805	0	0	0	0	0	0	0
NC_070718.1	SW3	Moineauvirus	37181	38.6407	0	0	0	0	0	0	1
NC_070719.1	SW5	Moineauvirus	36836	38.7773	0	0	0	0	0	0	0
NC_070720.1	SW6	Moineauvirus	34276	38.6422	0	0	0	0	0	0	0
NC_070721.1	SW7	Moineauvirus	35917	39.1235	0	0	0	0	0	0	1
NC_070722.1	SW8	Moineauvirus	33930	39.107	0	0	0	0	0	0	0
NC_070723.1	SWK3	Moineauvirus	35443	38.7157	0	0	0	0	0	0	1
NC_070724.1	SWK6	Moineauvirus	34999	39.0068	0	0	0	0	0	0	1
NC_070725.1	vB_SthS_VA214	Moineauvirus	38253	38.2297	0	0	0	1	0	0	1
NC_070726.1	vB_SthS_VA460	Moineauvirus	41169	38.7549	0	0	0	0	0	0	1
NC_070898.1	SW22	Piorkowskivirus	31738	37.3495	1	0	0	0	0	0	0
NC_070899.1	SW16	Piorkowskivirus	32106	36.9526	1	0	0	0	0	0	1
NC_070900.1	CHPC926	Piorkowskivirus	30077	37.025	0	0	0	0	0	0	0
NC_070901.1	CHPC577	Piorkowskivirus	35129	36.8271	2	0	0	1	0	0	1
NC_071051.1	SW4	Vansinderenvirus	34556	38.1526	1	0	0	0	0	0	0
NC_071052.1	SW27	Vansinderenvirus	33953	38.2499	0	0	0	0	0	0	0
NC_071053.1	CHPC1198	Vansinderenvirus	33245	38.0689	0	0	0	0	0	0	0
NC_071054.1	P0093	Vansinderenvirus	34932	38.5749	1	0	0	0	0	0	0
NC_071055.1	SW24	Vansinderenvirus	32092	38.3086	1	0	0	0	0	0	0
NC_071056.1	P0092	Vansinderenvirus	34580	38.4384	1	0	0	0	0	0	0
NC_071057.1	CHPC1151	Vansinderenvirus	33507	38.4726	1	0	0	0	0	0	0
NC_071058.1	CHPC1282	Vansinderenvirus	34785	38.0509	1	0	0	0	0	0	0
NC_071059.1	P0095	Vansinderenvirus	35966	38.1138	1	0	0	0	0	0	1
NC_071060.1	SW19	Vansinderenvirus	35153	38.0963	1	0	0	0	0	0	1
NC_071061.1	CHPC1042	Brussowvirus	42019	39.2561	1	0	0	1	0	0	1
NC_071062.1	CHPC1109	Brussowvirus	33791	39.2974	0	0	0	0	0	0	0
NC_071063.1	CHPC1152	Brussowvirus	35353	39.561	0	0	0	0	0	0	0
NC_071064.1	CHPC1230	Brussowvirus	39384	39.4729	0	0	0	0	0	0	0
NC_071065.1	CHPC1246	Brussowvirus	36876	39.2288	0	0	1	0	0	0	1
NC_071066.1	CHPC1247	Brussowvirus	35543	39.7603	0	0	0	0	0	0	0
NC_071067.1	CHPC1248	Brussowvirus	38383	39.5097	0	0	0	0	0	0	0
NC_071068.1	CHPC640	Brussowvirus	40404	38.7684	0	0	0	1	1	0	1
NC_071069.1	CHPC869	Brussowvirus	37080	39.0642	0	0	0	0	0	0	0
NC_071070.1	CHPC931	Brussowvirus	36490	39.1998	0	0	0	0	0	0	0
NC_071071.1	CHPC951	Brussowvirus	36471	39.3134	0	0	0	0	0	0	0
NC_071072.1	CHPC952	Brussowvirus	36775	39.3719	0	0	0	0	0	0	0
NC_071073.1	P4761	Brussowvirus	38139	38.9575	0	0	0	0	0	1	0
NC_071074.1	P7571	Brussowvirus	34907	39.3875	0	0	0	0	0	0	0
NC_071075.1	P7951	Brussowvirus	34123	39.7708	0	0	0	0	0	0	0
NC_071076.1	P7952	Brussowvirus	37594	39.0222	0	0	0	0	0	0	0
NC_071077.1	P7953	Brussowvirus	35786	39.0711	0	0	0	0	0	0	1
NC_071078.1	P7954	Brussowvirus	35688	38.8618	0	0	0	0	0	0	0
NC_071079.1	P7955	Brussowvirus	36931	38.9348	0	0	0	0	0	0	0
NC_071080.1	P9853	Brussowvirus	34469	39.7256	0	0	0	0	0	0	0
NC_071081.1	SW1151	Brussowvirus	35056	39.5995	0	0	0	0	0	0	0
NC_071082.1	SW13	Brussowvirus	36587	39.238	0	0	0	0	0	0	0
NC_071083.1	SW14	Brussowvirus	35913	39.8658	0	0	0	0	0	0	0
NC_071084.1	SW15	Brussowvirus	34289	39.3858	0	0	0	0	0	0	1
NC_071085.1	SW18	Brussowvirus	34825	39.4343	0	0	0	0	0	0	1
NC_071086.1	VS-2018a	Brussowvirus	39878	39.4854	0	0	0	0	0	1	0

## Sheet: Data 5 - Prevalence
	S. thermophilus	Lactococcus spp.	Lactobacillus spp.	Streptococcus spp.	Bacillota	Overall bacteria
CRISPR	100	9.333	66.964	65.14	33.947	37.54
RM	97.7	92	86.607	92.494	81.104	79.68
Abi2	21.127	12	3.6	6.7	19	5.4
AbiD	1.408	34.7	27.7	11.7	16.8	11.8
AbiH	13.3	29.333	12.5	19.466	10.561	5.35
Gao19	0	0	0	0.1	0.3	1
PD-T7-2	8.451	5.3	12.5	5	4.3	6.5
AbiE	10.6	0	11.607	14.122	5.685	16.2
PD-Lambda-1	10.3	4	4.464	8.651	8.408	5.69
RosmerTA	9.9	14.667	4.464	20.865	18.546	9.11
RloC	6.5	16	6.25	5.089	6.035	8.48
Gabija	6.1	10.667	4.464	7.379	13.431	13.13
Hachiman	5.3	5.533	0.893	4.071	3.257	5.5
SoFic†	4.6	1.333	0	8.906	3.625	9.91
Dodola	2.7	0.893	8	1.272	5.189	1.37
CBASS‡	2.3	8	3.571	4.198	6.569	12.72
Kiwa	1.5	4	2.679	0.891	2.447	4.79
SEFIR†	1.5	0	0	0	1.84	1.56
Retron‡	1.1	1.333	0.893	1.654	5.777	11.1
PrrC	1.1	4	0	1.399	0.552	3.08
Borvo	0.76	0	0	0.254	0.147	0.78
AbiJ‡	0.76	2.667	3.571	2.545	6.421	3.01
Stk2‡	0.76	2.667	0	5.471	2.447	0.61
Lamassu_Family‡	0.38	1.333	3.571	5.98	9.641	12.56
Thoeris‡	0.38	2.667	0	1.654	4.213	3.39

## Sheet: Data 6 - Functional analysis
Defense system	Strain of origin (accession #)	Gene accession #	Protein accession #	Protein size (aa)	Identified domain (accession number; range)
AbiD	ND03	STND_RS03900	WP_014608194.1	296	Abortive infection system protein AbiD/AbiF-like (IPR011664; 34-199)
AbiE	ATCC 1958 (GCF_010120595.1)	E3C75_RS02865	WP_014621283.1	196	Transcriptional regulator, AbiEi antitoxin (IPR025159; 5-51)
		E3C75_RS02860	WP_111679138.1	281	Nucleotidyl transferase AbiEii toxin, Type IV TA system (IPR014942; 33-257)
AbiH	LMD-9 (GCF_000014485.1)	STER_RS03670	WP_011680984.1	379	Signal peptide -TM (1-29)
AbiJ	Scam17 (GCF_019449935.1)	StScam27_RS09085	WP_220016168.1	927	Signal peptide -TM (1-21)
Hachiman_ATCC19258	ATCC 1958 (GCF_010120595.1)	E3C75_RS02960	WP_039670299.1	269	AbpA_HamA_C (IPR014976; 85-244)
		E3C75_RS02965	WP_111679166.1	1027	Helicase Hel308/SKI2-like (IPR050474; 237-667)
Borvo	STH_CIRM_961 (GCF_903886745.1)	H1X08_RS02795	WP_232086955.1	551	None
		H1X08_RS10595	WP_232086956.1	220	None
CBASS	979 (GCF_025127235.1)	EFL52_RS06580	WP_232970849.1	340	2-5OAS/ClassI-CCAase, nucleotidyltransferase domain (IPR006116; 27-155)/Cyclic GMP-AMP synthase DncV-like, nucleotidyltransferase domain (IPR048445; 46-127)
		EFL52_RS06575	WP_259699904.1	588	ThiF/MoeB/HesA family (IPR045886; 256-437)
		EFL52_RS06570	WP_259699905.1	154	Prokaryotic homologs of the JAB domain (IPR028090; 11-115)/Cytidine Deaminase, domain 2 (G3DSA:3.40.140.10; 11-152)
		EFL52_RS06565	WP_232970846.1	284	SMODS/Ubiquitin system-associated 2TM effector domain (IPR041502; 4-279); TMs 18-37 & 67-85
Hachiman_DGCC8849	Industrial strain (DGCC8849)	-	WP_159340895.1	309	AbpA_HamA_C (IPR014976; 55-288)
		-	MCE2061570.1	758	Helicase Hel308/SKI2-like (IPR050474; 313-487)
Dodola	TK-P3A (GCF_015190465.1)	GFB63_RS04955	WP_084825722.1	274	Protein of unknown function DUF6414 (IPR045633; 5-273)
		GFB63_RS04960	WP_084825723.1	377	ATP-dependent Clp protease - Chaperone ClpA/ClpB (IPR050130;131-335)/ClpA/B family (IPR001270; 169-187 and 266-280)
RosmerTA_Douc24	Douc24 (GCF_019450135.1)	StDouc24_RS02855	WP_220016282.1	224	None
		StDouc24_RS02860	WP_220016283.1	377	Radiation response metalloprotease (IPR052345; 5-352)
Gabija	ST64987 (GCF_011801285.1)	ST64987_RS03535	WP_024009837.1	582	Bacterial Antiviral Defense Nuclease (IPR051396; 1-473)/ATPase (IPR041685; 1-107) /Toprim_old (IPR034139; 372-467)
		ST64987_RS03540	WP_024009838.1	537	DNA helicase, UvrD/REP type (IPR000212; 13-518)
Gao19_ST3	ST3 (GCF_002286255.1)	BGL51_RS03665	WP_095559308.1	445	SIR2-like (IPR039444; 225-377)
		BGL51_RS03670	WP_095559309.1	567	Helicase HerA-like (IPR008571; 2-552)
Gao19_ST109	ST109 (GCF_003402855.1)	DV947_RS03600	WP_046206426.1	331	SIR2-like (IPR039444; 108-269) + TM (21-38)*
		DV947_RS03605	WP_116920185.1	618	HerA-like (IPR008571; 24-599)
Kiwa	STH_CIRM_1122 (GCF_903891195.1)	H1W94_RS03615	WP_156703464.1	325	-
		H1W94_RS03620	WP_156703463.1	191	TMs (6-25; 47-69; 112-134)
Lamassu	Strac48 (GCF_019449715.1)	StStrac48_RS02690	WP_071519612.1	458	ABC-three component systems, C-terminal domain 1(IPR046920; 164-403)
		StStrac48_RS02695	WP_220017042.1	231	ABC-three component system, Middle Component 1 (IPR046905; 32-128)
		StStrac48_RS02700	WP_258381796.1	691	P-loop containing nucleoside triphosphate hydrolase (IPR027417; 1-272)
Pdlambda_CIRM956	CIRM_956 (GCF_903886595.1)	H0514_RS00295	WP_179972477.1	418	DUF4041 (IPR025280; 138-193)/Bacteriophage T5, Orf172 DNA-binding (IPR018306; 308-391)
Pdlambda_EU01	EU01 (GCF_009856565.1)	GQY29_RS02685	WP_023909295.1	414	DUF4041 (IPR025280; 138-193)/Bacteriophage T5, Orf172 DNA-binding (IPR018306; 308-391)
Retron	ST13 (GCF_020404245.1)	LFX01_RS06660	WP_226003790.1	434	PRTase-CE phosphoribosyltransferase PRTase (PF24390; 37-307)
		LFX01_RS06655	WP_226003789.1	337	RNA-directed DNA polymerase (reverse transcriptase), msDNA (IPR000123; 50-257)
RosmerTA_CNRZ	CNRZ1066 (GCF_000011845.1)	STR_RS03505	WP_041826995.1	133	-
		STR_RS03510	WP_011227050.1	75	Cro/C1-type helix-turn-helix domain (IPR001387; 7-64)
SEFIR	JIM 8232 (GCF_000253395.1)	STH8232_RS09415	WP_014622031.1	328	SEFIR_dom (IPR013568; 2-134)/Toll_tir_struct_dom_sf (IPR035897;2-154)
SoFIC	ATCC 19258 (GCF_010120595.1)	E3C75_RS04680	WP_111679342.1	286	Fido domain-containing protein (IPR040198; 25-223)
Thoeris	252 (GCF_017156775.1)	JY232_RS02820	WP_206284803.1	386	TIR_dom (IPR000157; 247-386)
		JY232_RS02825	WP_206284804.1	469	SIR2-like (IPR039444; 17-254)/ThsA_STALD (IPR041486; 248-442)
		JY232_RS02830	WP_206284805.1	206	Thoeris protein ThsB, TIR-like domain (IPR015032; 6-113)
*Confirmed with phobius

## Sheet: Data 7 - Synergy scores
Interaction	Phage	MOI	Synergy score	P_value	Significance
CR1[Gabija]	2972	0.0005	-0.571418	0.00574179	-
CR1[Gabija]	2972	0.005	-0.155016	0.0168077	-
CR1[Gabija]	2972	0.05	0.177712	0.106689	additive
CR1[Gabija]	2972	0.5	0.765569	0.00111777	synergy
CR1[Gabija]	2972	5	0.846914	0.00021585	synergy
CR1[Gabija]	2972	50	0.211226	0.00553604	synergy
CR1[Gabija]	D5691	0.0005	-0.878631	0.000253589	-
CR1[Gabija]	D5691	0.005	-0.759105	0.00175212	-
CR1[Gabija]	D5691	0.05	0.069351	0.129276	additive
CR1[Gabija]	D5691	0.5	0.717767	0.00274039	synergy
CR1[Gabija]	D5691	5	0.60511	0.0185062	synergy
CR1[Gabija]	D5691	50	0.41714	0.00516789	synergy
CR1[Hachiman]	2972	0.0005	-0.850796	6.65178e-05	-
CR1[Hachiman]	2972	0.005	-0.436793	0.0270053	-
CR1[Hachiman]	2972	0.05	0.0705485	0.26855	additive
CR1[Hachiman]	2972	0.5	0.675719	0.00244952	synergy
CR1[Hachiman]	2972	5	0.771935	0.002734	synergy
CR1[Hachiman]	2972	50	0.0945315	0.0241059	synergy
CR1[Hachiman]	D5691	0.0005	-0.907619	0.001186	-
CR1[Hachiman]	D5691	0.005	-0.811133	0.00240723	-
CR1[Hachiman]	D5691	0.05	0.0642085	0.134416	additive
CR1[Hachiman]	D5691	0.5	0.804112	0.00196707	synergy
CR1[Hachiman]	D5691	5	0.725449	0.00759408	synergy
CR1[Hachiman]	D5691	50	0.212144	0.0492359	synergy
CR1[Thoeris]	2972	0.0005	-0.983588	0.00362039	-
CR1[Thoeris]	2972	0.005	-0.930067	0.00387488	-
CR1[Thoeris]	2972	0.05	-0.366762	0.109525	additive
CR1[Thoeris]	2972	0.5	0.766806	0.00525328	synergy
CR1[Thoeris]	2972	5	0.918702	0.000121419	synergy
CR1[Thoeris]	2972	50	0.412688	0.0407623	synergy
CR1[Thoeris]	D5691	0.0005	-0.975513	6.65147e-05	-
CR1[Thoeris]	D5691	0.005	-0.979771	0.000117044	-
CR1[Thoeris]	D5691	0.05	-0.560522	0.00597718	-
CR1[Thoeris]	D5691	0.5	0.656651	0.0189123	synergy
CR1[Thoeris]	D5691	5	0.869093	0.00024578	synergy
CR1[Thoeris]	D5691	50	0.676044	0.0106826	synergy
CR3[Gabija]	2972	0.0005	-0.590665	0.0122436	-
CR3[Gabija]	2972	0.005	-0.191357	0.0256981	-
CR3[Gabija]	2972	0.05	-0.074227	0.241735	additive
CR3[Gabija]	2972	0.5	0.696433	4.85404e-05	synergy
CR3[Gabija]	2972	5	0.774684	0.000767685	synergy
CR3[Gabija]	2972	50	0.081612	0.0277041	synergy
CR3[Gabija]	D5691	0.0005	-0.860235	0.000594843	-
CR3[Gabija]	D5691	0.005	-0.539261	0.00631657	-
CR3[Gabija]	D5691	0.05	0.101801	0.187626	additive
CR3[Gabija]	D5691	0.5	0.75601	0.00158626	synergy
CR3[Gabija]	D5691	5	0.325491	0.0846156	additive
CR3[Gabija]	D5691	50	0.0300666	0.126476	additive
CR3[Hachiman]	2972	0.0005	-0.906104	0.00135707	-
CR3[Hachiman]	2972	0.005	-0.458039	0.0427115	-
CR3[Hachiman]	2972	0.05	-0.175433	0.083645	additive
CR3[Hachiman]	2972	0.5	0.661837	0.00256856	synergy
CR3[Hachiman]	2972	5	0.668366	0.00253996	synergy
CR3[Hachiman]	2972	50	0.0549221	0.150159	additive
CR3[Hachiman]	D5691	0.0005	-0.899277	0.00192693	-
CR3[Hachiman]	D5691	0.005	-0.653142	0.00357632	-
CR3[Hachiman]	D5691	0.05	0.0356497	0.629065	additive
CR3[Hachiman]	D5691	0.5	0.701529	0.0072539	synergy
CR3[Hachiman]	D5691	5	0.030227	0.688711	additive
CR3[Hachiman]	D5691	50	0.035096	0.00208897	synergy
CR3[Thoeris]	2972	0.0005	-0.977181	0.00358755	-
CR3[Thoeris]	2972	0.005	-0.967429	0.00635217	-
CR3[Thoeris]	2972	0.05	-0.612385	0.0657063	additive
CR3[Thoeris]	2972	0.5	0.714588	0.00656932	synergy
CR3[Thoeris]	2972	5	0.945647	4.51776e-05	synergy
CR3[Thoeris]	2972	50	0.511912	0.127099	additive
CR3[Thoeris]	D5691	0.0005	-0.977637	0.000714952	-
CR3[Thoeris]	D5691	0.005	-0.816883	0.0032044	-
CR3[Thoeris]	D5691	0.05	-0.59844	0.0150607	-
CR3[Thoeris]	D5691	0.5	0.660585	0.0226042	synergy
CR3[Thoeris]	D5691	5	0.813111	0.0192777	synergy
CR3[Thoeris]	D5691	50	0.0626168	0.251238	additive
Dodola[Gabija]	2972	0.0005	-0.947512	0.00757503	-
Dodola[Gabija]	2972	0.005	-0.634575	0.00852251	-
Dodola[Gabija]	2972	0.05	-0.460427	0.0064784	-
Dodola[Gabija]	2972	0.5	-0.367914	0.00429334	-
Dodola[Gabija]	2972	5	-0.25136	0.0270746	-
Dodola[Gabija]	2972	50	0.0140881	0.763413	additive
Dodola[Gabija]	D5691	0.0005	-1.0822	0.00140997	-
Dodola[Gabija]	D5691	0.005	-0.903978	0.00866324	-
Dodola[Gabija]	D5691	0.05	-0.416542	0.00149104	-
Dodola[Gabija]	D5691	0.5	-0.232151	0.0224189	-
Dodola[Gabija]	D5691	5	-0.113933	0.105674	additive
Dodola[Gabija]	D5691	50	0.223357	0.114203	additive
Dodola[Thoeris]	2972	0.0005	-0.942169	0.00208518	-
Dodola[Thoeris]	2972	0.005	-0.832285	0.00736556	-
Dodola[Thoeris]	2972	0.05	-0.500179	0.0490462	-
Dodola[Thoeris]	2972	0.5	-0.189753	0.00687629	-
Dodola[Thoeris]	2972	5	-0.0873951	0.184041	additive
Dodola[Thoeris]	2972	50	-0.186109	0.0811761	additive
Dodola[Thoeris]	D5691	0.0005	-1.00381	0.000732111	-
Dodola[Thoeris]	D5691	0.005	-0.992964	0.00159002	-
Dodola[Thoeris]	D5691	0.05	-0.572425	0.0608638	additive
Dodola[Thoeris]	D5691	0.5	-0.184337	0.00831086	-
Dodola[Thoeris]	D5691	5	-0.131486	0.185276	additive
Dodola[Thoeris]	D5691	50	-0.0446586	0.540887	additive
Gabija[Thoeris]	2972	0.0005	-0.956627	0.00377927	-
Gabija[Thoeris]	2972	0.005	-0.971704	0.000492523	-
Gabija[Thoeris]	2972	0.05	-0.98128	1.20529e-05	-
Gabija[Thoeris]	2972	0.5	-0.877938	0.00122456	-
Gabija[Thoeris]	2972	5	-0.302473	0.010467	-
Gabija[Thoeris]	2972	50	-0.358529	0.039634	-
Gabija[Thoeris]	D5691	0.0005	-0.935319	0.00154544	-
Gabija[Thoeris]	D5691	0.005	-0.918389	0.000943768	-
Gabija[Thoeris]	D5691	0.05	-0.886665	0.00133375	-
Gabija[Thoeris]	D5691	0.5	-0.344563	0.193721	additive
Gabija[Thoeris]	D5691	5	-0.0699479	0.299788	additive
Gabija[Thoeris]	D5691	50	-0.421642	0.0233872	-

## Sheet: Data 8 - RM Predicted Sites
RM Subunit Accession Numbers	Count	Homologue Number	Defense System	MTase 1 Accession	MTase 1 Predicted Site	MTase 1 Type	MTase 2 Accession	MTase 2 Predicted Site	MTase 2 Type	REase Accession	REase Predicted Site	Specificity Accession	Specificity Predicted Site	RM Completeness	RM Predicted Site	Notes
WP_014608161.1, WP_014608162.1, WP_014608163.1	15	1	RM_type_I	ND	ND	ND	ND	ND	ND	ND	ND	WP_014608163.1	CCAYNNNNNTGA	complete	CCAYNNNNNTGA
WP_024704055.1, WP_024704059.1, WP_024704062.1	15	2	RM_type_I	ND	ND	ND	ND	ND	ND	ND	ND	WP_024704059.1	GCANNNNNNCTAR	complete	GCANNNNNNCTAR
WP_023909547.1, WP_064355517.1, WP_138496713.1	13	3	RM_type_I	ND	ND	ND	ND	ND	ND	ND	ND	WP_138496713.1	Unknown	complete	Unknown
WP_011680983.1, WP_011680986.1, WP_011680989.1	11	4	RM_type_I	ND	ND	ND	ND	ND	ND	ND	ND	WP_011680986.1	Unknown	complete	Unknown
WP_014727402.1, WP_014727405.1, WP_041829288.1	8	5	RM_type_I	ND	ND	ND	ND	ND	ND	ND	ND	WP_014727405.1	Unknown	complete	Unknown
WP_023909547.1, WP_064355517.1, WP_207559978.1	7	6	RM_type_I	ND	ND	ND	ND	ND	ND	ND	ND	WP_207559978.1	Unknown	complete	Unknown
WP_111679535.1, WP_111679536.1, WP_111679538.1	6	7	RM_type_I	ND	ND	ND	ND	ND	ND	ND	ND	WP_111679536.1	TCTANNNNNNNTGC	complete	TCTANNNNNNNTGC
WP_023909547.1, WP_206285115.1, WP_259699916.1	6	8	RM_type_I	ND	ND	ND	ND	ND	ND	ND	ND	WP_259699916.1	Unknown	complete	Unknown
WP_180481271.1, WP_180481272.1, WP_180481325.1	6	9	RM_type_I	ND	ND	ND	ND	ND	ND	ND	ND	WP_180481272.1	GACNNNNNTGC	complete	GACNNNNNTGC
WP_180481201.1, WP_180481202.1, WP_180481203.1	6	10	RM_type_I	ND	ND	ND	ND	ND	ND	ND	ND	WP_180481203.1	CRTANNNNNNAGT	complete	CRTANNNNNNAGT
WP_024009834.1, WP_064355517.1, WP_064355519.1	6	11	RM_type_I	ND	ND	ND	ND	ND	ND	ND	ND	WP_064355519.1	GGANNNNNNTGG	complete	GGANNNNNNTGG
WP_011225753.1, WP_011225756.1, WP_011225759.1	6	12	RM_type_I	ND	ND	ND	ND	ND	ND	ND	ND	WP_011225756.1	GNNTAYNNNNNNTGC	complete	GNNTAYNNNNNNTGC
WP_064355517.1, WP_138496712.1, WP_138496713.1	5	13	RM_type_I	ND	ND	ND	ND	ND	ND	ND	ND	WP_138496713.1	Unknown	complete	Unknown
WP_011225753.1, WP_011225759.1, WP_232087244.1	5	14	RM_type_I	ND	ND	ND	ND	ND	ND	ND	ND	WP_232087244.1	GNNTAYNNNNNNTGC	complete	GNNTAYNNNNNNTGC
WP_113870424.1, WP_113870425.1, WP_113870426.1	5	15	RM_type_I	ND	ND	ND	ND	ND	ND	ND	ND	WP_113870424.1	Unknown	complete	Unknown
WP_023909547.1, WP_023909548.1, WP_023909549.1	5	16	RM_type_I	ND	ND	ND	ND	ND	ND	ND	ND	WP_023909549.1	Unknown	complete	Unknown
WP_111679655.1, WP_111679656.1, WP_111679657.1	5	17	RM_type_I	ND	ND	ND	ND	ND	ND	ND	ND	WP_111679656.1	TTGANNNNNNCTG	complete	TTGANNNNNNCTG
WP_002948081.1, WP_002948082.1, WP_002948083.1	5	18	RM_type_I	ND	ND	ND	ND	ND	ND	ND	ND	WP_002948081.1	Unknown	complete	Unknown
WP_179970708.1, WP_179970709.1, WP_179970710.1	4	19	RM_type_I	ND	ND	ND	ND	ND	ND	ND	ND	WP_179970708.1	GGANNNNNNTGC	complete	GGANNNNNNTGC
WP_180480139.1, WP_180480140.1, WP_180480141.1	4	20	RM_type_I	ND	ND	ND	ND	ND	ND	ND	ND	WP_180480141.1	CRTANNNNNATC	complete	CRTANNNNNATC
WP_159341080.1, WP_159341082.1, WP_224103284.1	4	21	RM_type_I	ND	ND	ND	ND	ND	ND	ND	ND	WP_224103284.1	TACBNNNNNNTGC	complete	TACBNNNNNNTGC
WP_071417543.1, WP_071417544.1, WP_071417545.1	4	22	RM_type_I	ND	ND	ND	ND	ND	ND	ND	ND	WP_071417543.1	Unknown	complete	Unknown
WP_064355517.1, WP_064355519.1, WP_260214172.1	3	23	RM_type_I	ND	ND	ND	ND	ND	ND	ND	ND	WP_064355519.1	GGANNNNNNTGG	complete	GGANNNNNNTGG
WP_100262565.1, WP_100262566.1, WP_100262567.1	3	24	RM_type_I	ND	ND	ND	ND	ND	ND	ND	ND	WP_100262566.1	Unknown	complete	Unknown
WP_156703465.1, WP_156703466.1, WP_180478557.1	3	25	RM_type_I	ND	ND	ND	ND	ND	ND	ND	ND	WP_156703465.1	CGANNNNNNTAC	complete	CGANNNNNNTAC
WP_064355517.1, WP_220018674.1, WP_220018675.1	3	26	RM_type_I	ND	ND	ND	ND	ND	ND	ND	ND	WP_220018675.1	Unknown	complete	Unknown
WP_159340974.1, WP_159340976.1, WP_224103328.1, WP_224103329.1	3	27	RM_type_I	ND	ND	ND	ND	ND	ND	ND	ND	WP_224103329.1/WP_224103328.1	Unknown	complete	Unknown
WP_226003885.1, WP_226003886.1, WP_226003887.1	3	28	RM_type_I	ND	ND	ND	ND	ND	ND	ND	ND	WP_226003885.1	Unknown	complete	Unknown
WP_113870382.1, WP_113870383.1, WP_113870385.1	3	29	RM_type_I	ND	ND	ND	ND	ND	ND	ND	ND	WP_113870383.1	Unknown	complete	Unknown
WP_024009834.1, WP_024009835.1, WP_024009836.1	3	30	RM_type_I	ND	ND	ND	ND	ND	ND	ND	ND	WP_024009836.1	GGANNNNNRTTG	complete	GGANNNNNRTTG
WP_024009834.1, WP_226003548.1, WP_226003549.1	3	31	RM_type_I	ND	ND	ND	ND	ND	ND	ND	ND	WP_226003549.1	Unknown	complete	Unknown
WP_011225753.1, WP_011225756.1, WP_011227061.1	2	32	RM_type_I	ND	ND	ND	ND	ND	ND	ND	ND	WP_011225756.1	GNNTAYNNNNNNTGC	complete	GNNTAYNNNNNNTGC
WP_179971278.1, WP_179971281.1, WP_232085724.1	2	33	RM_type_I	ND	ND	ND	ND	ND	ND	ND	ND	WP_232085724.1	GGANNNNNNNTCG	complete	GGANNNNNNNTCG
WP_154804345.1, WP_180474473.1, WP_180474474.1, WP_180474475.1, WP_180474476.1	2	34	RM_type_I	ND	ND	ND	ND	ND	ND	ND	ND	WP_180474473.1	Unknown	complete	Unknown
WP_014621484.1, WP_226024219.1	2	35	RM_type_I	ND	ND	ND	ND	ND	ND	ND	ND	-	Unknown	incomplete	Unknown
WP_180476904.1, WP_180476905.1, WP_180477220.1	2	36	RM_type_I	ND	ND	ND	ND	ND	ND	ND	ND	WP_180476905.1	Unknown	complete	Unknown
WP_180478417.1, WP_180478418.1, WP_180478419.1	2	37	RM_type_I	ND	ND	ND	ND	ND	ND	ND	ND	WP_180478419.1	Unknown	complete	Unknown
WP_180483550.1, WP_180483552.1, WP_232087041.1	2	38	RM_type_I	ND	ND	ND	ND	ND	ND	ND	ND	WP_232087041.1	TACBNNNNNNTGC	complete	TACBNNNNNNTGC
WP_180482532.1, WP_180482533.1, WP_180482534.1	2	39	RM_type_I	ND	ND	ND	ND	ND	ND	ND	ND	WP_180482533.1	Unknown	complete	Unknown
WP_084830566.1, WP_179972988.1, WP_180482077.1	2	40	RM_type_I	ND	ND	ND	ND	ND	ND	ND	ND	WP_180482077.1	Unknown	complete	Unknown
WP_164135609.1, WP_164135610.1, WP_239056140.1	2	41	RM_type_I	ND	ND	ND	ND	ND	ND	ND	ND	WP_239056140.1	Unknown	complete	Unknown
WP_179971501.1, WP_179971502.1, WP_179971503.1	2	42	RM_type_I	ND	ND	ND	ND	ND	ND	ND	ND	WP_179971503.1	Unknown	complete	Unknown
WP_024009834.1, WP_164135602.1, WP_164135603.1	2	43	RM_type_I	ND	ND	ND	ND	ND	ND	ND	ND	WP_164135603.1	Unknown	complete	Unknown
WP_134973174.1, WP_134973175.1, WP_134973177.1	2	44	RM_type_I	ND	ND	ND	ND	ND	ND	ND	ND	WP_134973175.1	Unknown	complete	Unknown
WP_180478463.1, WP_180478464.1, WP_180478465.1	2	45	RM_type_I	ND	ND	ND	ND	ND	ND	ND	ND	WP_180478465.1	Unknown	complete	Unknown
WP_134973522.1, WP_134973523.1, WP_134973524.1	2	46	RM_type_I	ND	ND	ND	ND	ND	ND	ND	ND	WP_134973522.1	Unknown	complete	Unknown
WP_014621408.1, WP_116920184.1, WP_224103284.1	2	47	RM_type_I	ND	ND	ND	ND	ND	ND	ND	ND	WP_224103284.1	TACBNNNNNNTGC	complete	TACBNNNNNNTGC
WP_023910038.1, WP_023910039.1, WP_220016522.1, WP_258380537.1	2	48	RM_type_I	ND	ND	ND	ND	ND	ND	ND	ND	WP_023910039.1	Unknown	complete	Unknown
WP_082308897.1, WP_271295482.1, WP_271295483.1	2	49	RM_type_I	ND	ND	ND	ND	ND	ND	ND	ND	WP_082308897.1	Unknown	complete	Unknown
WP_173940450.1, WP_173940454.1, WP_254596097.1	2	50	RM_type_I	ND	ND	ND	ND	ND	ND	ND	ND	WP_254596097.1	TCTANNNNNNNTAGY	complete	TCTANNNNNNNTAGY
WP_002950343.1, WP_002950351.1, WP_002950354.1	2	51	RM_type_I	ND	ND	ND	ND	ND	ND	ND	ND	WP_002950351.1	Unknown	complete	Unknown
WP_014608163.1, WP_220016022.1, WP_220016023.1	2	52	RM_type_I	ND	ND	ND	ND	ND	ND	ND	ND	WP_014608163.1	CCAYNNNNNTGA	complete	CCAYNNNNNTGA
WP_180479642.1, WP_180479644.1, WP_180479646.1	2	53	RM_type_I	ND	ND	ND	ND	ND	ND	ND	ND	WP_180479646.1	Unknown	complete	Unknown
WP_180473484.1, WP_180473485.1, WP_180473486.1	2	54	RM_type_I	ND	ND	ND	ND	ND	ND	ND	ND	WP_180473486.1	Unknown	complete	Unknown
1711, WP_024704246.1, WP_024704247.1	2	55	RM_type_I	ND	ND	ND	ND	ND	ND	ND	ND	WP_024704246.1	TGAANNNNNNNTYTC	incomplete	TGAANNNNNNNTYTC
WP_084825906.1, WP_095559310.1, WP_232505743.1	2	56	RM_type_I	ND	ND	ND	ND	ND	ND	ND	ND	WP_232505743.1	GATTNNNNNNTCG	complete	GATTNNNNNNTCG
1120, WP_024704246.1, WP_024704247.1	1	57	RM_type_I	ND	ND	ND	ND	ND	ND	ND	ND	WP_024704246.1	TGAANNNNNNNTYTC	incomplete	TGAANNNNNNNTYTC
WP_216725440.1, WP_216725441.1	1	58	RM_type_I	ND	ND	ND	ND	ND	ND	ND	ND	-	Unknown	incomplete	Unknown
WP_259700097.1, WP_259700098.1, WP_259700126.1	1	59	RM_type_I	ND	ND	ND	ND	ND	ND	ND	ND	WP_259700097.1	Unknown	complete	Unknown
WP_014622032.1, WP_014622033.1, WP_014622034.1	1	60	RM_type_I	ND	ND	ND	ND	ND	ND	ND	ND	WP_014622032.1	Unknown	complete	Unknown
558, WP_024009834.1, WP_024009836.1	1	61	RM_type_I	ND	ND	ND	ND	ND	ND	ND	ND	WP_024009836.1	GGANNNNNRTTG	incomplete	GGANNNNNRTTG
WP_002948083.1, WP_141326319.1, WP_232557003.1	1	62	RM_type_I	ND	ND	ND	ND	ND	ND	ND	ND	WP_232557003.1	Unknown	incomplete	Unknown
758, 762	1	63	RM_type_I	ND	ND	ND	ND	ND	ND	ND	ND	-	Unknown	incomplete	Unknown
WP_232557027.1, WP_232557030.1, WP_232557031.1	1	64	RM_type_I	ND	ND	ND	ND	ND	ND	ND	ND	WP_232557030.1	Unknown	complete	Unknown
106, WP_220017199.1, WP_260214191.1	1	65	RM_type_I	ND	ND	ND	ND	ND	ND	ND	ND	WP_260214191.1	Unknown	incomplete	Unknown
766, WP_014621484.1	1	66	RM_type_I	ND	ND	ND	ND	ND	ND	ND	ND	-	Unknown	incomplete	Unknown
811, WP_100273411.1, WP_220016322.1	1	67	RM_type_I	ND	ND	ND	ND	ND	ND	ND	ND	WP_100273411.1	TCTANNNNNNNTGC	incomplete	TCTANNNNNNNTGC
WP_220016169.1, WP_220016721.1, WP_232983141.1	1	68	RM_type_I	ND	ND	ND	ND	ND	ND	ND	ND	WP_232983141.1	Unknown	complete	Unknown
WP_220018052.1, WP_220018055.1, WP_258380598.1	1	69	RM_type_I	ND	ND	ND	ND	ND	ND	ND	ND	WP_258380598.1	Unknown	complete	Unknown
WP_164135574.1, WP_164135575.1, WP_164135577.1	1	70	RM_type_I	ND	ND	ND	ND	ND	ND	ND	ND	WP_164135575.1	Unknown	complete	Unknown
488, WP_014621484.1	1	71	RM_type_I	ND	ND	ND	ND	ND	ND	ND	ND	-	Unknown	incomplete	Unknown
WP_100262663.1, WP_100262672.1, WP_220017302.1	1	72	RM_type_I	ND	ND	ND	ND	ND	ND	ND	ND	WP_220017302.1	GAYANNNNNNNTGC	complete	GAYANNNNNNNTGC
1165, WP_024704246.1, WP_024704247.1	1	73	RM_type_I	ND	ND	ND	ND	ND	ND	ND	ND	WP_024704246.1	TGAANNNNNNNTYTC	incomplete	TGAANNNNNNNTYTC
1140, WP_220016169.1, WP_232983141.1	1	74	RM_type_I	ND	ND	ND	ND	ND	ND	ND	ND	WP_232983141.1	Unknown	incomplete	Unknown
149, WP_220016036.1	1	75	RM_type_I	ND	ND	ND	ND	ND	ND	ND	ND	-	Unknown	incomplete	Unknown
WP_101361210.1, WP_101361212.1, WP_101361213.1, WP_220016861.1, WP_220016862.1	1	76	RM_type_I	ND	ND	ND	ND	ND	ND	ND	ND	WP_220016861.1	Unknown	complete	Unknown
WP_023910038.1, WP_023910039.1, WP_220016522.1, WP_258380525.1	1	77	RM_type_I	ND	ND	ND	ND	ND	ND	ND	ND	WP_023910039.1	Unknown	complete	Unknown
860, WP_024704246.1, WP_024704247.1	1	78	RM_type_I	ND	ND	ND	ND	ND	ND	ND	ND	WP_024704246.1	TGAANNNNNNNTYTC	incomplete	TGAANNNNNNNTYTC
225, WP_014621484.1	1	79	RM_type_I	ND	ND	ND	ND	ND	ND	ND	ND	WP_014621484.1	Unknown	incomplete	Unknown
WP_179971278.1, WP_232085724.1, WP_260231874.1	1	80	RM_type_I	ND	ND	ND	ND	ND	ND	ND	ND	WP_232085724.1	GGANNNNNNNTCG	complete	GGANNNNNNNTCG
WP_271285635.1, WP_271285636.1	1	81	RM_type_I	ND	ND	ND	ND	ND	ND	ND	ND	-	Unknown	incomplete	Unknown
O8850_RS05680, WP_113870382.1, WP_113870383.1	1	82	RM_type_I	ND	ND	ND	ND	ND	ND	ND	ND	WP_113870383.1	Unknown	incomplete	Unknown
WP_270960868.1, WP_270960874.1, WP_270960880.1	1	83	RM_type_I	ND	ND	ND	ND	ND	ND	ND	ND	WP_270960874.1	Unknown	complete	Unknown
WP_270999680.1, WP_270999682.1, WP_270999684.1	1	84	RM_type_I	ND	ND	ND	ND	ND	ND	ND	ND	WP_270999682.1	Unknown	complete	Unknown
PF598_RS06650, WP_270999686.1	1	85	RM_type_I	ND	ND	ND	ND	ND	ND	ND	ND	-	Unknown	incomplete	Unknown
WP_270959643.1, WP_270959645.1, WP_270959648.1	1	86	RM_type_I	ND	ND	ND	ND	ND	ND	ND	ND	WP_270959645.1	Unknown	complete	Unknown
WP_270979085.1, WP_270979090.1, WP_270979091.1	1	87	RM_type_I	ND	ND	ND	ND	ND	ND	ND	ND	WP_270979090.1	Unknown	complete	Unknown
WP_113870425.1, WP_271286280.1, WP_271286281.1	1	88	RM_type_I	ND	ND	ND	ND	ND	ND	ND	ND	WP_271286280.1	Unknown	complete	Unknown
WP_011225759.1, WP_180475791.1, WP_232087244.1	1	89	RM_type_I	ND	ND	ND	ND	ND	ND	ND	ND	WP_232087244.1	GNNTAYNNNNNNTGC	complete	GNNTAYNNNNNNTGC
WP_271285023.1, WP_271285027.1	1	90	RM_type_I	ND	ND	ND	ND	ND	ND	ND	ND	-	Unknown	incomplete	Unknown
PIG83_RS02610, WP_024704062.1, WP_233057676.1	1	91	RM_type_I	ND	ND	ND	ND	ND	ND	ND	ND	WP_233057676.1	Unknown	incomplete	Unknown
WP_271297531.1, WP_271297532.1, WP_271297533.1	1	92	RM_type_I	ND	ND	ND	ND	ND	ND	ND	ND	WP_271297533.1	Unknown	complete	Unknown
WP_271306662.1, WP_271306665.1, WP_271306667.1	1	93	RM_type_I	ND	ND	ND	ND	ND	ND	ND	ND	WP_271306665.1	Unknown	complete	Unknown
PIG81_RS07940, WP_271307081.1, WP_271307082.1	1	94	RM_type_I	ND	ND	ND	ND	ND	ND	ND	ND	WP_271307082.1	Unknown	incomplete	Unknown
WP_271295805.1, WP_271295806.1, WP_271295809.1	1	95	RM_type_I	ND	ND	ND	ND	ND	ND	ND	ND	WP_271295806.1	Unknown	complete	Unknown
WP_264614694.1, WP_264614695.1, WP_264614696.1	1	96	RM_type_I	ND	ND	ND	ND	ND	ND	ND	ND	WP_264614696.1	Unknown	complete	Unknown
WP_224103328.1, WP_236552679.1, WP_264614716.1, WP_264614717.1	1	97	RM_type_I	ND	ND	ND	ND	ND	ND	ND	ND	WP_236552679.1	Unknown	complete	Unknown
WP_101415683.1, WP_101415684.1, WP_260223959.1	1	98	RM_type_I	ND	ND	ND	ND	ND	ND	ND	ND	WP_101415683.1	Unknown	complete	Unknown
WP_064355517.1, WP_138496713.1, WP_260223127.1	1	99	RM_type_I	ND	ND	ND	ND	ND	ND	ND	ND	WP_138496713.1	Unknown	complete	Unknown
1248, WP_220017199.1, WP_260214191.1	1	100	RM_type_I	ND	ND	ND	ND	ND	ND	ND	ND	WP_260214191.1	Unknown	incomplete	Unknown
1594, WP_220017199.1, WP_260214191.1	1	101	RM_type_I	ND	ND	ND	ND	ND	ND	ND	ND	WP_260214191.1	Unknown	incomplete	Unknown
WP_014608162.1, WP_014608163.1, WP_260222868.1	1	102	RM_type_I	ND	ND	ND	ND	ND	ND	ND	ND	WP_014608163.1	CCAYNNNNNTGA	complete	CCAYNNNNNTGA
WP_179970709.1, WP_260223982.1, WP_260223985.1	1	103	RM_type_I	ND	ND	ND	ND	ND	ND	ND	ND	WP_260223982.1	GGANNNNNNTGC	complete	GGANNNNNNTGC
WP_220017199.1, WP_260214191.1, WP_260223959.1	1	104	RM_type_I	ND	ND	ND	ND	ND	ND	ND	ND	WP_260214191.1	Unknown	complete	Unknown
WP_260214789.1, WP_260214790.1, WP_260214793.1	1	105	RM_type_I	ND	ND	ND	ND	ND	ND	ND	ND	WP_260214790.1	Unknown	complete	Unknown
WP_059257335.1, WP_059257445.1, WP_101361311.1	1	106	RM_type_I	ND	ND	ND	ND	ND	ND	ND	ND	WP_059257445.1	GAAYNNNNNNTAYG	complete	GAAYNNNNNNTAYG
WP_101361210.1, WP_101361212.1, WP_260213869.1, WP_260213870.1	1	107	RM_type_I	ND	ND	ND	ND	ND	ND	ND	ND	WP_260213869.1	Unknown	complete	Unknown
WP_014621408.1, WP_260224525.1, WP_260224528.1	1	108	RM_type_I	ND	ND	ND	ND	ND	ND	ND	ND	WP_260224528.1	GATTNNNNNNTCG	complete	GATTNNNNNNTCG
1452, WP_179971080.1, WP_179971381.1	1	109	RM_type_I	ND	ND	ND	ND	ND	ND	ND	ND	WP_179971381.1	Unknown	incomplete	Unknown
WP_180483550.1, WP_180483552.1, WP_224103284.1	1	110	RM_type_I	ND	ND	ND	ND	ND	ND	ND	ND	WP_224103284.1	TACBNNNNNNTGC		TACBNNNNNNTGC
428, WP_014621484.1	1	111	RM_type_I	ND	ND	ND	ND	ND	ND	ND	ND	-	Unknown	incomplete	Unknown
WP_156703465.1, WP_156703466.1, WP_260231735.1	1	112	RM_type_I	ND	ND	ND	ND	ND	ND	ND	ND	WP_156703465.1	CGANNNNNNTAC	complete	CGANNNNNNTAC
WP_216725440.1, WP_216725441.1, WP_220016941.1	1	113	RM_type_I	ND	ND	ND	ND	ND	ND	ND	ND	WP_220016941.1	Unknown	complete	Unknown
WP_164178019.1, WP_164178368.1	1	114	RM_type_I	ND	ND	ND	ND	ND	ND	ND	ND	-	Unknown	incomplete	Unknown
660, WP_220018389.1, WP_220018390.1	1	115	RM_type_I	ND	ND	ND	ND	ND	ND	ND	ND	WP_220018390.1	Unknown	incomplete	Unknown
WP_011225756.1, WP_011225759.1, WP_180475791.1	1	116	RM_type_I	ND	ND	ND	ND	ND	ND	ND	ND	WP_011225756.1	GNNTAYNNNNNNTGC	complete	GNNTAYNNNNNNTGC
81, WP_024704247.1, WP_037623256.1, WP_224103328.1	1	117	RM_type_I	ND	ND	ND	ND	ND	ND	ND	ND	WP_224103328.1	Unknown	incomplete	Unknown
1716, WP_024704246.1, WP_024704247.1	1	118	RM_type_I	ND	ND	ND	ND	ND	ND	ND	ND	WP_024704246.1	TGAANNNNNNNTYTC	incomplete	TGAANNNNNNNTYTC
WP_084830566.1, WP_179972988.1, WP_179972990.1	1	119	RM_type_I	ND	ND	ND	ND	ND	ND	ND	ND	WP_179972990.1	Unknown	complete	Unknown
WP_084830566.1, WP_179972988.1, WP_232086178.1	1	120	RM_type_I	ND	ND	ND	ND	ND	ND	ND	ND	WP_232086178.1	Unknown	complete	Unknown
H0514_RS06245, WP_084830566.1, WP_232086178.1	1	121	RM_type_I	ND	ND	ND	ND	ND	ND	ND	ND	WP_232086178.1	Unknown	incomplete	Unknown
WP_100273616.1, WP_179974415.1, WP_179974420.1	1	122	RM_type_I	ND	ND	ND	ND	ND	ND	ND	ND	WP_100273616.1	Unknown	complete	Unknown
H0505_RS08730, WP_179971080.1, WP_179971381.1	1	123	RM_type_I	ND	ND	ND	ND	ND	ND	ND	ND	WP_179971381.1	Unknown	incomplete	Unknown
WP_059257335.1, WP_059257339.1, WP_059257445.1	1	124	RM_type_I	ND	ND	ND	ND	ND	ND	ND	ND	WP_059257445.1	GAAYNNNNNNTAYG	complete	GAAYNNNNNNTAYG
A9497_RS05375, WP_024704246.1, WP_024704247.1	1	125	RM_type_I	ND	ND	ND	ND	ND	ND	ND	ND	WP_024704246.1	TGAANNNNNNNTYTC	incomplete	TGAANNNNNNNTYTC
STACADC2_RS04065, WP_087009868.1, WP_231906211.1	1	126	RM_type_I	ND	ND	ND	ND	ND	ND	ND	ND	WP_231906211.1	Unknown	incomplete	Unknown
WP_087009814.1, WP_087009818.1, WP_157659032.1	1	127	RM_type_I	ND	ND	ND	ND	ND	ND	ND	ND	WP_157659032.1	Unknown	complete	Unknown
WP_023910038.1, WP_269859797.1, WP_269859798.1, WP_269859803.1, WP_269859804.1	1	128	RM_type_I	ND	ND	ND	ND	ND	ND	ND	ND	WP_269859798.1	Unknown	complete	Unknown
WP_065973076.1, WP_065973080.1, WP_065973395.1	1	129	RM_type_I	ND	ND	ND	ND	ND	ND	ND	ND	WP_065973395.1	Unknown	complete	Unknown
WP_023910038.1, WP_269859803.1, WP_269859804.1	1	130	RM_type_I	ND	ND	ND	ND	ND	ND	ND	ND	WP_269859804.1	Unknown	complete	Unknown
WP_065973175.1, WP_065973176.1, WP_065973177.1	1	131	RM_type_I	ND	ND	ND	ND	ND	ND	ND	ND	WP_065973177.1	Unknown	complete	Unknown
1709, WP_024704246.1, WP_024704247.1	1	132	RM_type_I	ND	ND	ND	ND	ND	ND	ND	ND	WP_024704246.1	TGAANNNNNNNTYTC	incomplete	TGAANNNNNNNTYTC
WP_024009834.1, WP_226003549.1, WP_232979708.1	1	133	RM_type_I	ND	ND	ND	ND	ND	ND	ND	ND	WP_226003549.1	Unknown	complete	Unknown
WP_220016721.1, WP_232979822.1, WP_232979823.1	1	134	RM_type_I	ND	ND	ND	ND	ND	ND	ND	ND	WP_232979822.1	Unknown	complete	Unknown
813, WP_096811393.1, WP_211837025.1	1	135	RM_type_I	ND	ND	ND	ND	ND	ND	ND	ND	WP_211837025.1	Unknown	incomplete	Unknown
BBD27_RS04970, WP_024704246.1, WP_024704247.1	1	136	RM_type_I	ND	ND	ND	ND	ND	ND	ND	ND	WP_024704246.1	TGAANNNNNNNTYTC	incomplete	TGAANNNNNNNTYTC
WP_101415681.1, WP_101415683.1, WP_101415684.1	1	137	RM_type_I	ND	ND	ND	ND	ND	ND	ND	ND	WP_101415683.1	Unknown	complete	Unknown
WP_193838238.1, WP_193838239.1, WP_193838240.1	1	138	RM_type_I	ND	ND	ND	ND	ND	ND	ND	ND	WP_193838239.1	Unknown	complete	Unknown
WP_193838331.1, WP_193838332.1, WP_193838333.1	1	139	RM_type_I	ND	ND	ND	ND	ND	ND	ND	ND	WP_193838332.1	Unknown	complete	Unknown
1714, WP_024704246.1, WP_024704247.1	1	140	RM_type_I	ND	ND	ND	ND	ND	ND	ND	ND	WP_024704246.1	TGAANNNNNNNTYTC	incomplete	TGAANNNNNNNTYTC
WP_024009836.1, WP_167401465.1, WP_167401466.1	1	141	RM_type_I	ND	ND	ND	ND	ND	ND	ND	ND	WP_024009836.1	GGANNNNNRTTG	complete	GGANNNNNRTTG
WP_101415587.1, WP_101415588.1, WP_101415589.1	1	142	RM_type_I	ND	ND	ND	ND	ND	ND	ND	ND	WP_101415589.1	Unknown	complete	Unknown
WP_101361210.1, WP_101361211.1, WP_101361212.1, WP_101361213.1, WP_232775229.1	1	143	RM_type_I	ND	ND	ND	ND	ND	ND	ND	ND	WP_101361211.1	Unknown	complete	Unknown
WP_059257335.1, WP_101361310.1, WP_101361311.1	1	144	RM_type_I	ND	ND	ND	ND	ND	ND	ND	ND	WP_101361310.1	GAAYNNNNNNTAYG	complete	GAAYNNNNNNTAYG
WP_159340974.1, WP_159340976.1, WP_224103328.1, WP_236552679.1	1	145	RM_type_I	ND	ND	ND	ND	ND	ND	ND	ND	WP_236552679.1	Unknown	complete	Unknown
STH8232_RS03930, WP_014621404.1, WP_014621408.1	1	146	RM_type_I	ND	ND	ND	ND	ND	ND	ND	ND	WP_014621404.1	Unknown	incomplete	Unknown
IQ7_RS03945, WP_002952887.1, WP_082302818.1	1	147	RM_type_I	ND	ND	ND	ND	ND	ND	ND	ND	WP_002952887.1	Unknown	incomplete	Unknown
WP_220016721.1, WP_220018509.1, WP_220018510.1	1	148	RM_type_I	ND	ND	ND	ND	ND	ND	ND	ND	WP_220018509.1	Unknown	complete	Unknown
IQ5_RS03855, WP_002950551.1, WP_082302818.1	1	149	RM_type_I	ND	ND	ND	ND	ND	ND	ND	ND	WP_002950551.1	Unknown	incomplete	Unknown
WP_220017072.1, WP_220017073.1, WP_220017074.1	1	150	RM_type_I	ND	ND	ND	ND	ND	ND	ND	ND	WP_220017074.1	Unknown	complete	Unknown
WP_101415683.1, WP_220017197.1, WP_220017199.1	1	151	RM_type_I	ND	ND	ND	ND	ND	ND	ND	ND	WP_101415683.1	Unknown	complete	Unknown
197, WP_014621484.1	1	152	RM_type_I	ND	ND	ND	ND	ND	ND	ND	ND	-	Unknown	incomplete	Unknown
WP_024009835.1, WP_024009836.1, WP_220016777.1	1	153	RM_type_I	ND	ND	ND	ND	ND	ND	ND	ND	WP_024009836.1	GGANNNNNRTTG	complete	GGANNNNNRTTG
809, WP_216725440.1, WP_216725441.1	1	154	RM_type_I	ND	ND	ND	ND	ND	ND	ND	ND	-	Unknown	incomplete	Unknown
WP_138490721.1, WP_207563451.1, WP_207563452.1	1	155	RM_type_I	ND	ND	ND	ND	ND	ND	ND	ND	WP_207563452.1	Unknown	complete	Unknown
694, WP_206284779.1	1	156	RM_type_I	ND	ND	ND	ND	ND	ND	ND	ND	-	Unknown	incomplete	Unknown
WP_206285114.1, WP_206285115.1, WP_206285116.1	1	157	RM_type_I	ND	ND	ND	ND	ND	ND	ND	ND	WP_206285114.1	Unknown	complete	Unknown
761, 766, WP_164178061.1	1	158	RM_type_I	ND	ND	ND	ND	ND	ND	ND	ND	-	Unknown	incomplete	Unknown
WP_164178333.1, WP_164178334.1	1	159	RM_type_I	ND	ND	ND	ND	ND	ND	ND	ND	-	Unknown	incomplete	Unknown
WP_164135574.1, WP_164135577.1, WP_239056138.1	1	160	RM_type_I	ND	ND	ND	ND	ND	ND	ND	ND	WP_239056138.1	Unknown	complete	Unknown
WP_141326317.1, WP_141326319.1, WP_141326321.1	1	161	RM_type_I	ND	ND	ND	ND	ND	ND	ND	ND	WP_141326317.1	Unknown	complete	Unknown
1604, WP_024704246.1, WP_024704247.1	1	162	RM_type_I	ND	ND	ND	ND	ND	ND	ND	ND	WP_024704246.1	TGAANNNNNNNTYTC	incomplete	TGAANNNNNNNTYTC
WP_100273613.1, WP_100273616.1, WP_100273618.1	1	163	RM_type_I	ND	ND	ND	ND	ND	ND	ND	ND	WP_100273616.1	Unknown	complete	Unknown
WP_100262663.1, WP_100262666.1, WP_100262672.1	1	164	RM_type_I	ND	ND	ND	ND	ND	ND	ND	ND	WP_100262666.1	GAYANNNNNNNTGC	complete	GAYANNNNNNNTGC
WP_100285046.1, WP_100285048.1, WP_100285054.1	1	165	RM_type_I	ND	ND	ND	ND	ND	ND	ND	ND	WP_100285048.1	GCANNNNNNNTCG	complete	GCANNNNNNNTCG
WP_100273410.1, WP_100273411.1, WP_100273413.1	1	166	RM_type_I	ND	ND	ND	ND	ND	ND	ND	ND	WP_100273411.1	TCTANNNNNNNTGC	incomplete	TCTANNNNNNNTGC
1544, WP_024704246.1, WP_024704247.1	1	167	RM_type_I	ND	ND	ND	ND	ND	ND	ND	ND	WP_024704246.1	TGAANNNNNNNTYTC	incomplete	TGAANNNNNNNTYTC
656, 659, WP_084831051.1, WP_084831055.1	1	168	RM_type_I	ND	ND	ND	ND	ND	ND	ND	ND	WP_084831055.1	Unknown	incomplete	Unknown
WP_084829525.1, WP_084829526.1	1	169	RM_type_I	ND	ND	ND	ND	ND	ND	ND	ND	-	Unknown	incomplete	Unknown
WP_084829496.1, WP_084829497.1, WP_084829499.1	1	170	RM_type_I	ND	ND	ND	ND	ND	ND	ND	ND	WP_084829497.1	GAAYNNNNNNTAYG	complete	GAAYNNNNNNTAYG
WP_084825906.1, WP_084825908.1, WP_232505743.1	1	171	RM_type_I	ND	ND	ND	ND	ND	ND	ND	ND	WP_232505743.1	GATTNNNNNNTCG	complete	GATTNNNNNNTCG
WP_082308895.1, WP_082308896.1, WP_082308897.1	1	172	RM_type_I	ND	ND	ND	ND	ND	ND	ND	ND	WP_082308897.1	Unknown	complete	Unknown
WP_084830581.1, WP_084830582.1, WP_084830583.1	1	173	RM_type_I	ND	ND	ND	ND	ND	ND	ND	ND	WP_084830583.1	Unknown	complete	Unknown
WP_084830562.1, WP_084830564.1, WP_084830566.1	1	174	RM_type_I	ND	ND	ND	ND	ND	ND	ND	ND	WP_084830564.1	Unknown	complete	Unknown
WP_023910031.1, WP_023910037.1, WP_023910038.1, WP_023910039.1	1	175	RM_type_I	ND	ND	ND	ND	ND	ND	ND	ND	WP_023910031.1	Unknown	complete	Unknown
WP_084828946.1, WP_084828947.1, WP_084828948.1	1	176	RM_type_I	ND	ND	ND	ND	ND	ND	ND	ND	WP_084828947.1	Unknown	complete	Unknown
WP_084828700.1, WP_084828705.1, WP_193838239.1	1	177	RM_type_I	ND	ND	ND	ND	ND	ND	ND	ND	WP_193838239.1	Unknown	complete	Unknown
1345, WP_024704246.1, WP_024704247.1	1	178	RM_type_I	ND	ND	ND	ND	ND	ND	ND	ND	WP_024704246.1	TGAANNNNNNNTYTC	incomplete	TGAANNNNNNNTYTC
WP_271296233.1, WP_271296234.1, WP_271296235.1	1	179	RM_type_I	ND	ND	ND	ND	ND	ND	ND	ND	WP_271296235.1	Unknown	complete	Unknown
WP_167401586.1, WP_179959070.1, WP_226003568.1	5	10	RM_type_II	WP_179959070.1	GCTGG	C5	WP_226003568.1	unknown	C5	WP_167401586.1	unknown	None	None	complete	GCTGG	Rease annotated restriction endo PLD containing
WP_179959070.1, WP_180483392.1, WP_232087024.1	3	15	RM_type_II	WP_179959070.1	GCTGG	C5	WP_232087024.1	unknown	C5	WP_180483392.1	unknown	None	None	complete	GCTGG	Rease annotated restriction endo PLD containing
WP_113870389.1, WP_271286206.1	1	22	RM_type_II	WP_271286206.1	Unknown	C5	None	None	None	WP_113870389.1	GGCC	None	None	complete	GGCC
WP_167401586.1, WP_179959070.1, WP_232984527.1	1	24	RM_type_II	WP_179959070.1	GCTGG	C5	WP_232984527.1	unknown	C5	WP_167401586.1	unknown	None	None	complete	GCTGG	Rease annotated restriction endo PLD containing
WP_220016459.1, WP_258380486.1	1	30	RM_type_II	WP_220016459.1	unknown	unknown	None	None	None	WP_258380486.1	unknown	None	None	complete	unknown	Rease annotated as AlwI family
WP_179973145.1, WP_232086181.1, WP_232086182.1	1	42	RM_type_II	WP_179973145.1	unknown	N6A	WP_232086182.1	unknown	?	WP_232086181.1	unknown	None	None	complete	unknown	Rease annotated as AlwI family
WP_084828734.1, WP_084828735.1	19	3	RM_type_II	WP_084828734.1	CCGG	C5	None	None	None	WP_084828735.1	CCGG	None	None	complete	CCGG	Rease annotated as HpaII family
WP_084828735.1, WP_179970698.1	4	14	RM_type_II	WP_179970698.1	CCGG	C5	None	None	None	WP_084828735.1	CCGG	None	None	complete	CCGG	Rease annotated as HpaII family
WP_014608149.1, WP_014608150.1	50	2	RM_type_II	WP_014608149.1	GATC	C5	None	None	None	WP_014608150.1	GATC	None	None	complete	GATC	Rease annotated as Sau3AI family
WP_014608149.1, WP_207560139.1	10	5	RM_type_II	WP_014608149.1	GATC	C5	None	None	None	WP_207560139.1	GATC	None	None	complete	GATC	Rease annotated as Sau3AI family
WP_014608150.1, WP_014727395.1	8	7	RM_type_II	WP_014727395.1	GATC	C5	None	None	None	WP_014608150.1	GATC	None	None	complete	GATC	Rease annotated as Sau3AI family
WP_180473120.1, WP_180473123.1	4	13	RM_type_II	WP_180473123.1	GATC	C5	None	None	None	WP_180473120.1	GATC	None	None	complete	GATC	Rease annotated as MutH/Sau3AI family
WP_207559877.1, WP_242682322.1	3	16	RM_type_II	WP_207559877.1	GATC	?	None	None	None	WP_242682322.1	GATC	None	None	complete	GATC
WP_173940461.1, WP_173940710.1	2	19	RM_type_II	WP_173940461.1	GATC	C5	None	None	None	WP_173940710.1	GATC	None	None	complete	GATC	Rease annotated as Sau3AI family
WP_173940710.1, WP_232981023.1	2	20	RM_type_II	WP_232981023.1	GATC	C5	None	None	None	WP_173940710.1	GATC	None	None	complete	GATC	Rease annotated as Sau3AI family
WP_014608149.1, WP_260222959.1	1	26	RM_type_II	WP_014608149.1	GATC	C5	None	None	None	WP_260222959.1	GATC	None	None	complete	GATC	Rease annotated as Sau3AI family
WP_014608149.1, WP_260224565.1	1	28	RM_type_II	WP_014608149.1	GATC	C5	None	None	None	WP_260224565.1	GATC	None	None	complete	GATC	Rease annotated as Sau3AI family
WP_084826240.1, WP_259700213.1	1	29	RM_type_II	WP_084826240.1	GATC	?	None	None	None	WP_259700213.1	GATC	None	None	complete	GATC
WP_084826240.1, WP_232990370.1	1	33	RM_type_II	WP_084826240.1	GATC	?	None	None	None	WP_232990370.1	GATC	None	None	complete	GATC
WP_014608150.1, WP_220017067.1	1	35	RM_type_II	WP_220017067.1	GATC	C5	None	None	None	WP_014608150.1	GATC	None	None	complete	GATC	Rease annotated as Sau3AI family
WP_206285125.1, WP_206285126.1	1	38	RM_type_II	WP_206285126.1	GATC	C5	None	None	None	WP_206285125.1	GATC	None	None	complete	GATC	Rease annotated as Sau3AI family
WP_084826240.1, WP_244092551.1	1	41	RM_type_II	WP_084826240.1	GATC	?	None	None	None	WP_244092551.1	GATC	None	None	complete	GATC
WP_159340891.1, WP_159340892.1	4	12	RM_type_II	WP_159340892.1	GCNGC	C5	None	None	None	WP_159340891.1	GCNGC	None	None	complete	GCNGC
WP_100285086.1, WP_100285087.1	2	17	RM_type_II	WP_100285086.1	GCNGC	C5	None	None	None	WP_100285087.1	GCNGC	None	None	complete	GCNGC	Rease annotated restriction endo PLD containing
WP_159340892.1, WP_220018637.1	2	21	RM_type_II	WP_159340892.1	GCNGC	C5	None	None	None	WP_220018637.1	GCNGC	None	None	complete	GCNGC
WP_100285086.1, WP_271307729.1	1	25	RM_type_II	WP_100285086.1	GCNGC	C5	None	None	None	WP_271307729.1	GCNGC	None	None	complete	GCNGC	Rease annotated restriction endo PLD containing
WP_220018636.1, WP_220018637.1	1	31	RM_type_II	WP_220018636.1	GCNGC	C5	None	None	None	WP_220018637.1	GCNGC	None	None	complete	GCNGC
WP_084826251.1, WP_244092552.1	1	32	RM_type_II	WP_084826251.1	GCNGC	C5	None	None	None	WP_244092552.1	GCNGC	None	None	complete	GCNGC	Rease annotated restriction endo PLD containing
WP_084826250.1, WP_084826251.1	1	36	RM_type_II	WP_084826251.1	GCNGC	C5	None	None	None	WP_084826250.1	GCNGC	None	None	complete	GCNGC	Rease annotated restriction endo PLD containing
WP_014727541.1, WP_100285086.1, WP_100285087.1	1	40	RM_type_II	WP_100285086.1	GCNGC	C5	WP_014727541.1	unknown	?	WP_100285087.1	GCNGC	None	None	complete	GCNGC	Rease annotated restrcition endo PLD containing
WP_167401627.1, WP_167401628.1	1	44	RM_type_II	WP_167401628.1	GCNGC	C5	None	None	None	WP_167401627.1	GCNGC	None	None	complete	GCNGC	Rease annotated Bsp6I family type II
WP_100285086.1, WP_271307028.1	1	45	RM_type_II	WP_100285086.1	GCNGC	C5	None	None	None	WP_271307028.1	GCNGC	None	None	complete	GCNGC	Rease annotated restriction endo PLD containing
WP_179972403.1, WP_179972404.1	2	18	RM_type_II	WP_179972403.1	GGATG	N6A	None	None	None	WP_179972404.1	GGATG	None	None	complete	GGATG	Rease annotated restriction endo FokI C-terminal domain-containing
WP_113870388.1, WP_113870389.1	9	6	RM_type_II	WP_113870388.1	GGCC	C5	None	None	None	WP_113870389.1	GGCC	None	None	complete	GGCC
WP_159340962.1, WP_224103319.1	4	11	RM_type_II	WP_159340962.1	GGCC	C5	None	None	None	WP_224103319.1	GGCC	None	None	complete	GGCC	Rease annotated as HaeIII family
WP_113870388.1, WP_260223981.1	1	27	RM_type_II	WP_113870388.1	GGCC	C5	None	None	None	WP_260223981.1	GGCC	None	None	complete	GGCC
1873, 1874	1	37	RM_type_II	pseudogene	pseudogene	pseudogene	None	None	None	pseudogene	pseudogene	None	None	incomplete	pseudogene
1866, 1867	1	43	RM_type_II	pseudogene	pseudogene	pseudogene	None	None	None	pseudogene	pseudogene	None	None	incomplete	pseudogene
WP_207560016.1, WP_207560017.1	6	9	RM_type_II	WP_207560017.1	TTCGAA	N6A	None	None	None	WP_207560016.1	TTCGAA	None	None	complete	TTCGAA
WP_014608781.1, WP_014727739.1	57	1	RM_type_II	WP_014608781.1	unknown	C5	None	None	None	WP_014727739.1	unknown	None	None	complete	unknown	Rease annotated as MvaI/BcnI family
WP_014608779.1, WP_014608781.1	14	4	RM_type_II	WP_014608781.1	unknown	C5	None	None	None	WP_014608779.1	unknown	None	None	complete	unknown	Rease annotated as MvaI/BcnI family
WP_014608781.1, WP_180481079.1	6	8	RM_type_II	WP_014608781.1	unknown	C5	None	None	None	WP_180481079.1	unknown	None	None	complete	unknown	Rease annotated as MvaI/BcnI family
WP_180481079.1, WP_270978779.1	1	23	RM_type_II	WP_270978779.1	Unknown	C5	None	None	None	WP_180481079.1	unknown	None	None	complete	unknown	Rease annotated as MvaI/BcnI family
WP_014727739.1, WP_220017227.1	1	34	RM_type_II	WP_220017227.1	unknown	C5	None	None	None	WP_014727739.1	unknown	None	None	complete	unknown	Rease annotated as MvaI/BcnI family
WP_100285067.1, WP_100285068.1	1	39	RM_type_II	WP_100285067.1	unknown	C5	None	None	None	WP_100285068.1	unknown	None	None	complete	unknown	Rease annotated as MvaI/BcnI family
WP_156703441.1	16	1	RM_type_IIG	WP_156703441.1	Unknown	N6A	None	None	None	None	None	None	None	None	Unknown	Eco57I restriction-modification methylase
WP_220018763.1	3	6	RM_type_IIG	WP_220018763.1	Unknown	N6A	None	None	None	None	None	None	None	None	Unknown	Eco57I restriction-modification
WP_100273163.1	3	7	RM_type_IIG	WP_100273163.1	Unknown	N6A	None	None	None	None	None	None	None	None	Unknown	-
WP_180477067.1	2	10	RM_type_IIG	WP_180477067.1	Unknown	N6A	None	None	None	None	None	None	None	None	Unknown	Eco57I restriction-modification methylase
WP_011227383.1	2	12	RM_type_IIG	WP_011227383.1	Unknown	N6A	None	None	None	None	None	None	None	None	Unknown	Eco57I restriction-modification methylase
WP_259700185.1	1	14	RM_type_IIG	WP_259700185.1	Unknown	N6A	None	None	None	None	None	None	None	None	Unknown	Eco57I restriction-modification
WP_260231707.1	1	15	RM_type_IIG	WP_260231707.1	Unknown	N6A	None	None	None	None	None	None	None	None	Unknown	Eco57I restriction-modification
WP_270974162.1	1	20	RM_type_IIG	WP_270974162.1	Unknown	N6A	None	None	None	None	None	None	None	None	Unknown	Eco57I restriction-modification
WP_271306921.1	1	24	RM_type_IIG	WP_271306921.1	Unknown	N6A	None	None	None	None	None	None	None	None	Unknown	Eco57I restriction-modification
WP_002953287.1	1	32	RM_type_IIG	WP_002953287.1	Unknown	N6A	None	None	None	None	None	None	None	None	Unknown	Eco57I restriction-modification methylase
WP_271296030.1	1	41	RM_type_IIG	WP_271296030.1	Unknown	N6A	None	None	None	None	None	None	None	None	Unknown	Eco57I restriction-modification
WP_207559858.1	12	3	RM_type_IIG	WP_207559858.1	Unknown	N6A	None	None	None	None	None	None	None	None	Unknown	-
WP_138496466.1	5	4	RM_type_IIG	WP_138496466.1	Unknown	N6A	None	None	None	None	None	None	None	None	Unknown	-
WP_071417466.1	4	5	RM_type_IIG	WP_071417466.1	Unknown	N6A	None	None	None	None	None	None	None	None	Unknown	-
WP_173940684.1	2	11	RM_type_IIG	WP_173940684.1	Unknown	N6A	None	None	None	None	None	None	None	None	Unknown	-
WP_220016847.1	1	19	RM_type_IIG	WP_220016847.1	Unknown	N6A	None	None	None	None	None	None	None	None	Unknown	-
WP_207567739.1	1	27	RM_type_IIG	WP_207567739.1	Unknown	N6A	None	None	None	None	None	None	None	None	Unknown	-
WP_220018043.1	1	13	RM_type_IIG	WP_220018043.1	Unknown	N6A	None	None	None	None	None	None	None	None	Unknown	type ISP restriction/modification
WP_193838391.1	1	39	RM_type_IIG	WP_193838391.1	Unknown	N6A	None	None	None	None	None	None	None	None	Unknown	type ISP restriction/modification
WP_011681364.1	15	2	RM_type_IIG	WP_011681364.1	Unknown	N6A	None	None	None	None	None	None	None	None	Unknown	Eco57I restriction-modification methylase
WP_226003731.1	3	8	RM_type_IIG	WP_226003731.1	Unknown	N6A	None	None	None	None	None	None	None	None	Unknown	Eco57I restriction-modification
WP_011226246.1	1	16	RM_type_IIG	WP_011226246.1	Unknown	N6A	None	None	None	None	None	None	None	None	Unknown	Eco57I restriction-modification methylase
WP_206285371.1	1	28	RM_type_IIG	WP_206285371.1	Unknown	N6A	None	None	None	None	None	None	None	None	Unknown	Eco57I restriction-modification methylase
WP_180487792.1	1	34	RM_type_IIG	WP_180487792.1	Unknown	N6A	None	None	None	None	None	None	None	None	Unknown	-
WP_101415556.1	1	40	RM_type_IIG	WP_101415556.1	Unknown	N6A	None	None	None	None	None	None	None	None	Unknown	TaqI-like C-terminal specificity domain
658	1	17	RM_type_IIG	658	Unknown	pseudogene	None	None	None	None	None	None	None	None	Unknown
1781	1	18	RM_type_IIG	1781	Unknown	pseudogene	None	None	None	None	None	None	None	None	Unknown
PIG82_RS04730	1	21	RM_type_IIG	PIG82_RS04730	Unknown	pseudogene	None	None	None	None	None	None	None	None	Unknown
PJF60_RS05560	1	22	RM_type_IIG	PJF60_RS05560	Unknown	pseudogene	None	None	None	None	None	None	None	None	Unknown
PIG78_RS02665	1	23	RM_type_IIG	PIG78_RS02665	Unknown	pseudogene	None	None	None	None	None	None	None	None	Unknown
PF598_RS04060	1	25	RM_type_IIG	PF598_RS04060	Unknown	pseudogene	None	None	None	None	None	None	None	None	Unknown
486	1	26	RM_type_IIG	486	Unknown	pseudogene	None	None	None	None	None	None	None	None	Unknown
CV712_RS03915	1	29	RM_type_IIG	CV712_RS03915	Unknown	pseudogene	None	None	None	None	None	None	None	None	Unknown
H1X63_RS06630	1	33	RM_type_IIG	H1X63_RS06630	Unknown	pseudogene	None	None	None	None	None	None	None	None	Unknown
H0513_RS06870	1	35	RM_type_IIG	H0513_RS06870	Unknown	pseudogene	None	None	None	None	None	None	None	None	Unknown
H0514_RS03395	1	36	RM_type_IIG	H0514_RS03395	Unknown	pseudogene	None	None	None	None	None	None	None	None	Unknown
H0507_RS06435	1	37	RM_type_IIG	H0507_RS06435	Unknown	pseudogene	None	None	None	None	None	None	None	None	Unknown
H0503_RS09285	1	38	RM_type_IIG	H0503_RS09285	Unknown	pseudogene	None	None	None	None	None	None	None	None	Unknown
WP_180482440.1	3	9	RM_type_IIG	WP_180482440.1	Unknown	N6A	None	None	None	None	None	None	None	None	Unknown	-
WP_084830794.1	1	30	RM_type_IIG	WP_084830794.1	Unknown	N6A	None	None	None	None	None	None	None	None	Unknown	-
WP_002951326.1	1	31	RM_type_IIG	WP_002951326.1	Unknown	N6A	None	None	None	None	None	None	None	None	Unknown	DEAD/DEAH box helicase family
WP_084828767.1, WP_084828768.1	28	1	RM_type_III	WP_084828768.1	CGCAT	N6A	None	None	None	WP_084828767.1	CGCAT	None	None	complete	CGCAT
WP_207559729.1, WP_207559730.1	10	2	RM_type_III	WP_207559729.1	ACAGC	N6A	None	None	None	WP_207559730.1	ACAGC	None	None	complete	ACAGC
WP_111679584.1, WP_111679585.1	5	3	RM_type_III	WP_111679585.1	CGCAT	N6A	None	None	None	WP_111679584.1	CGCAT	None	None	complete	CGCAT
WP_101415607.1, WP_113870367.1	4	4	RM_type_III	WP_101415607.1	unknown	N6A	None	None	None	WP_113870367.1	CGCAT	None	None	complete	ACAGC
WP_216725418.1, WP_216725419.1	3	5	RM_type_III	WP_216725419.1	CGCAT	N6A	None	None	None	WP_216725418.1	CGCAT	None	None	complete	CGCAT
WP_011225878.1, WP_011227151.1	3	6	RM_type_III	WP_011227151.1	CGCAT	N6A	None	None	None	WP_011225878.1	CGCAT	None	None	complete	CGCAT
WP_100262431.1, WP_100262432.1	3	7	RM_type_III	WP_100262431.1	CGCAT	N6A	None	None	None	WP_100262432.1	CGCAT	None	None	complete	CGCAT
WP_207560135.1, WP_240892555.1	3	8	RM_type_III	WP_207560135.1	CGCAT	N6A	None	None	None	WP_240892555.1	CGCAT	None	None	complete	CGCAT
WP_064356124.1, WP_128887985.1	3	9	RM_type_III	WP_064356124.1	ACAGC	N6A	None	None	None	WP_128887985.1	ACAGC	None	None	complete	ACAGC
WP_064355750.1, WP_128887995.1	3	10	RM_type_III	WP_064355750.1	CGCAT	N6A	None	None	None	WP_128887995.1	CGCAT	None	None	complete	CGCAT
WP_180476845.1, WP_232087062.1	2	11	RM_type_III	WP_232087062.1	unknown	N6A	None	None	None	WP_180476845.1	unknown	None	None	complete	unknown
WP_100262210.1, WP_100273118.1	2	12	RM_type_III	WP_100273118.1	unknown	N6A	None	None	None	WP_100262210.1	unknown	None	None	complete	unknown
WP_011225878.1, WP_179971702.1	2	13	RM_type_III	WP_179971702.1	unknown	N6A	None	None	None	WP_011225878.1	CGCAT	None	None	complete	CGCAT
WP_011225878.1, WP_179971603.1	2	14	RM_type_III	WP_179971603.1	unknown	N6A	None	None	None	WP_011225878.1	CGCAT	None	None	complete	CGCAT
WP_011225878.1, WP_179971720.1	2	15	RM_type_III	WP_179971720.1	CGCAT	N6A	None	None	None	WP_011225878.1	CGCAT	None	None	complete	CGCAT
WP_100262210.1, WP_258380449.1	2	16	RM_type_III	WP_258380449.1	unknown	N6A	None	None	None	WP_100262210.1	unknown	None	None	complete	unknown
WP_159340929.1, WP_159341123.1	2	17	RM_type_III	WP_159341123.1	unknown	N6A	None	None	None	WP_159340929.1	unknown	None	None	complete	unknown
WP_271295633.1, WP_271295634.1	2	18	RM_type_III	WP_271295633.1	unknown	N6A	None	None	None	WP_271295634.1	CGCAT	None	None	complete	CGCAT
1095, WP_011225878.1	1	19	RM_type_III	pseudogene	pseudogene	pseudogene	None	None	None	WP_011225878.1	CGCAT	None	None	Rease_only	CGCAT
172, WP_011225878.1	1	20	RM_type_III	pseudogene	pseudogene	pseudogene	None	None	None	WP_011225878.1	CGCAT	None	None	Rease_only	CGCAT
WP_216725419.1, WP_220018074.1	1	21	RM_type_III	WP_216725419.1	CGCAT	N6A	None	None	None	WP_220018074.1	CGCAT	None	None	complete	CGCAT
WP_193838297.1, WP_220018439.1	1	22	RM_type_III	WP_193838297.1	unknown	N6A	None	None	None	WP_220018439.1	CGCAT	None	None	complete	CGCAT
WP_100262432.1, WP_220016340.1	1	23	RM_type_III	WP_220016340.1	CGCAT	N6A	None	None	None	WP_100262432.1	CGCAT	None	None	complete	CGCAT
239, WP_159340929.1	1	24	RM_type_III	pseudogene	pseudogene	pseudogene	None	None	None	WP_159340929.1	unknown	None	None	Rease_only	unknown
287, WP_159340929.1	1	25	RM_type_III	pseudogene	pseudogene	pseudogene	None	None	None	WP_159340929.1	unknown	None	None	Rease_only	unknown
WP_220017101.1, WP_220017102.1	1	26	RM_type_III	WP_220017102.1	unknown	N6A	None	None	None	WP_220017101.1	CGCAT	None	None	complete	CGCAT
657, WP_226003813.1	1	27	RM_type_III	pseudogene	pseudogene	pseudogene	None	None	None	WP_226003813.1	CGCAT	None	None	Rease_only	CGCAT
583, WP_226003813.1	1	28	RM_type_III	pseudogene	pseudogene	pseudogene	None	None	None	WP_226003813.1	CGCAT	None	None	Rease_only	CGCAT
226, WP_084828767.1	1	29	RM_type_III	pseudogene	pseudogene	pseudogene	None	None	None	WP_084828767.1	CGCAT	None	None	Rease_only	CGCAT
255, WP_226003813.1	1	30	RM_type_III	pseudogene	pseudogene	pseudogene	None	None	None	WP_226003813.1	CGCAT	None	None	Rease_only	CGCAT
851, WP_011225878.1	1	31	RM_type_III	pseudogene	pseudogene	pseudogene	None	None	None	WP_011225878.1	CGCAT	None	None	Rease_only	CGCAT
WP_260231906.1, WP_260231908.1	1	32	RM_type_III	WP_260231906.1	CGCAT	N6A	None	None	None	WP_260231908.1	CGCAT	None	None	complete	CGCAT
WP_011225878.1, WP_011225879.1	1	33	RM_type_III	WP_011225879.1	CGCAT	N6A	None	None	None	WP_011225878.1	CGCAT	None	None	complete	CGCAT
1280, WP_084828768.1	1	34	RM_type_III	WP_084828768.1	CGCAT	N6A	None	None	None	pseudogene	pseudogene	None	None	Mtase_only	CGCAT
188, WP_011225878.1	1	35	RM_type_III	pseudogene	pseudogene	pseudogene	None	None	None	WP_011225878.1	CGCAT	None	None	Rease_only	CGCAT
WP_271306837.1, WP_271306838.1	1	36	RM_type_III	WP_271306838.1	CGCAT	N6A	None	None	None	WP_271306837.1	CGCAT	None	None	complete	CGCAT
WP_271295633.1, WP_271312009.1	1	37	RM_type_III	WP_271295633.1	unknown	N6A	None	None	None	WP_271312009.1	CGCAT	None	None	complete	CGCAT
WP_271301824.1, WP_271301825.1	1	38	RM_type_III	WP_271301824.1	CGCAT	N6A	None	None	None	WP_271301825.1	CGCAT	None	None	complete	CGCAT
WP_271285024.1, WP_271285025.1	1	39	RM_type_III	WP_271285025.1	unknown	N6A	None	None	None	WP_271285024.1	unknown	None	None	complete	unknown
WP_113870367.1, WP_271285097.1	1	40	RM_type_III	WP_271285097.1	unknown	N6A	None	None	None	WP_113870367.1	CGCAT	None	None	complete	CGCAT
WP_270999692.1, WP_270999693.1	1	41	RM_type_III	WP_270999693.1	CGCAT	N6A	None	None	None	WP_270999692.1	CGCAT	None	None	complete	CGCAT
WP_270916043.1, WP_270916044.1	1	42	RM_type_III	WP_270916043.1	unknown	N6A	None	None	None	WP_270916044.1	CGCAT	None	None	complete	CGCAT
WP_101415607.1, WP_268768372.1	1	43	RM_type_III	WP_101415607.1	unknown	N6A	None	None	None	WP_268768372.1	CGCAT	None	None	complete	CGCAT
WP_260222861.1, WP_260222862.1	1	44	RM_type_III	WP_260222861.1	unknown	N6A	None	None	None	WP_260222862.1	CGCAT	None	None	complete	CGCAT
256, WP_179970472.1	1	45	RM_type_III	pseudogene	pseudogene	pseudogene	None	None	None	WP_179970472.1	CGCAT	None	None	Rease_only	CGCAT
WP_179974141.1, WP_260214889.1	1	46	RM_type_III	WP_179974141.1	CGCAT	N6A	None	None	None	WP_260214889.1	CGCAT	None	None	complete	CGCAT
WP_011225878.1, WP_260213844.1	1	47	RM_type_III	WP_260213844.1	CGCAT	N6A	None	None	None	WP_011225878.1	CGCAT	None	None	complete	CGCAT
521, WP_011225878.1	1	48	RM_type_III	pseudogene	pseudogene	pseudogene	None	None	None	WP_011225878.1	CGCAT	None	None	Rease_only	CGCAT
WP_207559730.1, WP_207560172.1	1	49	RM_type_III	WP_207560172.1	ACAGC	N6A	None	None	None	WP_207559730.1	ACAGC	None	None	complete	ACAGC
1174, WP_011225878.1	1	50	RM_type_III	pseudogene	pseudogene	pseudogene	None	None	None	WP_011225878.1	CGCAT	None	None	Rease_only	CGCAT
300, WP_011225878.1	1	51	RM_type_III	pseudogene	pseudogene	pseudogene	None	None	None	WP_011225878.1	CGCAT	None	None	Rease_only	CGCAT
925, WP_011225878.1	1	52	RM_type_III	pseudogene	pseudogene	pseudogene	None	None	None	WP_011225878.1	CGCAT	None	None	Rease_only	CGCAT
1308, WP_179971530.1	1	53	RM_type_III	pseudogene	pseudogene	pseudogene	None	None	None	WP_179971530.1	CGCAT	None	None	Rease_only	CGCAT
481, WP_242685707.1	1	54	RM_type_III	pseudogene	pseudogene	pseudogene	None	None	None	WP_242685707.1	unknown	None	None	Rease_only	unknown
WP_084825947.1, WP_207559781.1	1	55	RM_type_III	WP_084825947.1	unknown	N6A	None	None	None	WP_207559781.1	CGCAT	None	None	complete	CGCAT
H0507_RS04300, WP_011225878.1	1	56	RM_type_III	pseudogene	pseudogene	pseudogene	None	None	None	WP_011225878.1	CGCAT	None	None	Rease_only	CGCAT
H1X63_RS04650, WP_179973124.1	1	57	RM_type_III	pseudogene	pseudogene	pseudogene	None	None	None	WP_179973124.1	CGCAT	None	None	Rease_only	CGCAT
H1W98_RS04615, WP_180482009.1, WP_232086916.1	1	58	RM_type_III	WP_232086916.1	unknown	N6A	None	None	None	WP_180482009.1	CGCAT	None	None	Rease_only	CGCAT
H1X08_RS05580, WP_180482009.1, WP_232086916.1	1	59	RM_type_III	WP_232086916.1	unknown	N6A	None	None	None	WP_180482009.1	CGCAT	None	None	Rease_only	CGCAT
H0513_RS04805, WP_179972919.1	1	60	RM_type_III	pseudogene	pseudogene	pseudogene	None	None	None	WP_179972919.1	CGCAT	None	None	Rease_only	CGCAT
H0514_RS05465, WP_179973124.1	1	61	RM_type_III	pseudogene	pseudogene	pseudogene	None	None	None	WP_179973124.1	CGCAT	None	None	Rease_only	CGCAT
WP_179974471.1, WP_179974472.1	1	62	RM_type_III	WP_179974472.1	unknown	N6A	None	None	None	WP_179974471.1	CGCAT	None	None	complete	CGCAT
WP_179974140.1, WP_179974141.1	1	63	RM_type_III	WP_179974141.1	CGCAT	N6A	None	None	None	WP_179974140.1	CGCAT	None	None	complete	CGCAT
H0503_RS04345, WP_179971530.1	1	64	RM_type_III	pseudogene	pseudogene	pseudogene	None	None	None	WP_179971530.1	CGCAT	None	None	Rease_only	CGCAT
WP_084828767.1, WP_207560066.1	1	65	RM_type_III	WP_207560066.1	CGCAT	N6A	None	None	None	WP_084828767.1	CGCAT	None	None	complete	CGCAT
STHERMO_RS04335, WP_179970472.1	1	66	RM_type_III	pseudogene	pseudogene	pseudogene	None	None	None	WP_179970472.1	CGCAT	None	None	Rease_only	CGCAT
WP_087009876.1, WP_087009877.1	1	67	RM_type_III	WP_087009877.1	CGANAG	N6A	None	None	None	WP_087009876.1	CGCAT	None	None	complete	unknown
799, WP_011225878.1	1	68	RM_type_III	pseudogene	pseudogene	pseudogene	None	None	None	WP_011225878.1	CGCAT	None	None	Rease_only	CGCAT
CR922_RS05035, WP_011225878.1	1	69	RM_type_III	pseudogene	pseudogene	pseudogene	None	None	None	WP_011225878.1	CGCAT	None	None	Rease_only	CGCAT
WP_101415606.1, WP_101415607.1	1	70	RM_type_III	WP_101415607.1	unknown	N6A	None	None	None	WP_101415606.1	CGCAT	None	None	complete	CGCAT
AVT04_RS00655, WP_011225878.1	1	71	RM_type_III	pseudogene	pseudogene	pseudogene	None	None	None	WP_011225878.1	CGCAT	None	None	Rease_only	CGCAT
STH8232_RS04720, WP_041829038.1	1	72	RM_type_III	pseudogene	pseudogene	pseudogene	None	None	None	WP_041829038.1	CGCAT	None	None	Rease_only	CGCAT
H1W92_RS04385, WP_011225878.1	1	73	RM_type_III	pseudogene	pseudogene	pseudogene	None	None	None	WP_011225878.1	CGCAT	None	None	Rease_only	CGCAT
H1W94_RS04305, WP_011225878.1	1	74	RM_type_III	pseudogene	pseudogene	pseudogene	None	None	None	WP_011225878.1	CGCAT	None	None	Rease_only	CGCAT
794, WP_084828768.1	1	75	RM_type_III	WP_084828768.1	CGCAT	N6A	None	None	None	pseudogene	pseudogene	None	None	Mtase_only	CGCAT
H1X04_RS04295, WP_011225878.1	1	76	RM_type_III	pseudogene	pseudogene	pseudogene	None	None	None	WP_011225878.1	CGCAT	None	None	Rease_only	CGCAT
WP_207559729.1, WP_207565741.1, WP_207565742.1	1	77	RM_type_III	WP_207559729.1	ACAGC	N6A	None	None	None	WP_207565742.1	unknown	None	None	complete	ACAGC	WP_207565741.1, WP_207565742.1 are two partial Reas
WP_138490980.1, WP_242683952.1	1	78	RM_type_III	WP_138490980.1	unknown	N6A	None	None	None	WP_242683952.1	CGCAT	None	None	complete	CGCAT	Also VTCATC
871, WP_207559781.1	1	79	RM_type_III	pseudogene	pseudogene	pseudogene	None	None	None	WP_207559781.1	CGCAT	None	None	Rease_only	CGCAT
WP_207560172.1, WP_207567750.1	1	80	RM_type_III	WP_207560172.1	ACAGC	N6A	None	None	None	WP_207567750.1	unknown	None	None	complete	ACAGC
WP_206284784.1, WP_206284785.1	1	81	RM_type_III	WP_206284785.1	CGCAT	N6A	None	None	None	WP_206284784.1	CGCAT	None	None	complete	CGCAT
WP_141326849.1, WP_141326851.1	1	82	RM_type_III	WP_141326849.1	unknown	N6A	None	None	None	WP_141326851.1	CGCAT	None	None	complete	CGCAT
WP_100262432.1, WP_100273645.1	1	83	RM_type_III	WP_100273645.1	unknown	N6A	None	None	None	WP_100262432.1	CGCAT	None	None	complete	CGCAT
WP_084825947.1, WP_100284913.1	1	84	RM_type_III	WP_084825947.1	unknown	N6A	None	None	None	WP_100284913.1	CGCAT	None	None	complete	CGCAT
CV715_RS04800, WP_100262432.1	1	85	RM_type_III	pseudogene	pseudogene	pseudogene	None	None	None	WP_100262432.1	CGCAT	None	None	Rease_only	CGCAT
WP_064356124.1, WP_155721571.1	1	86	RM_type_III	WP_064356124.1	ACAGC	N6A	None	None	None	WP_155721571.1	unknown	None	None	complete	unknown
WP_064355750.1, WP_155721567.1	1	87	RM_type_III	WP_064355750.1	CGCAT	N6A	None	None	None	WP_155721567.1	unknown	None	None	complete	CGCAT
WP_084825946.1, WP_084825947.1	1	88	RM_type_III	WP_084825947.1	unknown	N6A	None	None	None	WP_084825946.1	CGCAT	None	None	complete	CGCAT
WP_084830597.1, WP_084830598.1	1	89	RM_type_III	WP_084830598.1	CGCAT	N6A	None	None	None	WP_084830597.1	CGCAT	None	None	complete	CGCAT
795, 796	1	90	RM_type_III	pseudogene	pseudogene	pseudogene	None	None	None	pseudogene	pseudogene	None	None	none	pseudogene
H1W81_RS06295, WP_011225878.1	1	91	RM_type_III	pseudogene	pseudogene	pseudogene	None	None	None	WP_011225878.1	CGCAT	None	None	Rease_only	CGCAT
WP_270999693.1, WP_271296189.1	1	92	RM_type_III	WP_270999693.1	CGCAT	N6A	None	None	None	WP_271296189.1	CGCAT	None	None	complete	CGCAT
WP_023909542.1	21	1	RM_type_IV	WP_023909542.1	unknown	None	None	None	None	None	None	None	None	complete	unknown
WP_024704050.1	16	2	RM_type_IV	WP_024704050.1	unknown	None	None	None	None	None	None	None	None	complete	unknown
WP_159341086.1	4	3	RM_type_IV	WP_159341086.1	unknown	None	None	None	None	None	None	None	None	complete	unknown
WP_216725340.1	3	4	RM_type_IV	WP_216725340.1	unknown	None	None	None	None	None	None	None	None	complete	unknown
WP_220018672.1	3	5	RM_type_IV	WP_220018672.1	unknown	None	None	None	None	None	None	None	None	complete	unknown
WP_164135599.1	3	6	RM_type_IV	WP_164135599.1	unknown	None	None	None	None	None	None	None	None	complete	unknown
WP_260214169.1	3	7	RM_type_IV	WP_260214169.1	unknown	None	None	None	None	None	None	None	None	complete	unknown
WP_220016021.1	2	8	RM_type_IV	WP_220016021.1	unknown	None	None	None	None	None	None	None	None	complete	unknown
WP_180473479.1	2	9	RM_type_IV	WP_180473479.1	unknown	None	None	None	None	None	None	None	None	complete	unknown
WP_180478460.1	2	10	RM_type_IV	WP_180478460.1	unknown	None	None	None	None	None	None	None	None	complete	unknown
WP_180476898.1	2	11	RM_type_IV	WP_180476898.1	unknown	None	None	None	None	None	None	None	None	complete	unknown
WP_179967000.1	2	12	RM_type_IV	WP_179967000.1	unknown	None	None	None	None	None	None	None	None	complete	unknown
WP_179973165.1	2	13	RM_type_IV	WP_179973165.1	unknown	None	None	None	None	None	None	None	None	complete	unknown
WP_179971274.1	2	14	RM_type_IV	WP_179971274.1	unknown	None	None	None	None	None	None	None	None	complete	unknown
WP_179970462.1	2	15	RM_type_IV	WP_179970462.1	unknown	None	None	None	None	None	None	None	None	complete	unknown
WP_095559305.1	2	16	RM_type_IV	WP_095559305.1	unknown	None	None	None	None	None	None	None	None	complete	unknown
WP_260231873.1	1	17	RM_type_IV	WP_260231873.1	unknown	None	None	None	None	None	None	None	None	complete	unknown
WP_270999499.1	1	18	RM_type_IV	WP_270999499.1	unknown	None	None	None	None	None	None	None	None	complete	unknown
WP_271301766.1	1	19	RM_type_IV	WP_271301766.1	unknown	None	None	None	None	None	None	None	None	complete	unknown
WP_259700100.1	1	20	RM_type_IV	WP_259700100.1	unknown	None	None	None	None	None	None	None	None	complete	unknown
WP_232557217.1	1	21	RM_type_IV	WP_232557217.1	unknown	None	None	None	None	None	None	None	None	complete	unknown
WP_271306655.1	1	22	RM_type_IV	WP_271306655.1	unknown	None	None	None	None	None	None	None	None	complete	unknown
WP_014621390.1	1	23	RM_type_IV	WP_014621390.1	unknown	None	None	None	None	None	None	None	None	complete	unknown
WP_082308891.1	1	24	RM_type_IV	WP_082308891.1	unknown	None	None	None	None	None	None	None	None	complete	unknown
WP_164178013.1	1	25	RM_type_IV	WP_164178013.1	unknown	None	None	None	None	None	None	None	None	complete	unknown
WP_100284830.1	1	26	RM_type_IV	WP_100284830.1	unknown	None	None	None	None	None	None	None	None	complete	unknown
WP_084831046.1	1	27	RM_type_IV	WP_084831046.1	unknown	None	None	None	None	None	None	None	None	complete	unknown
WP_084829492.1	1	28	RM_type_IV	WP_084829492.1	unknown	None	None	None	None	None	None	None	None	complete	unknown
WP_084830559.1	1	29	RM_type_IV	WP_084830559.1	unknown	None	None	None	None	None	None	None	None	complete	unknown
WP_087009808.1	1	30	RM_type_IV	WP_087009808.1	unknown	None	None	None	None	None	None	None	None	complete	unknown
WP_232979709.1	1	31	RM_type_IV	WP_232979709.1	unknown	None	None	None	None	None	None	None	None	complete	unknown
WP_065973068.1	1	32	RM_type_IV	WP_065973068.1	unknown	None	None	None	None	None	None	None	None	complete	unknown
WP_232973578.1	1	33	RM_type_IV	WP_232973578.1	unknown	None	None	None	None	None	None	None	None	complete	unknown

## Sheet: Data 9 - Strains and Plasmids
1. Plasmids	Characteristics	Source	Additional information
pTRKL2	E. coli, L. lactis, and S. thermophilus shuttle vector; Low copy number; Erythromycin resistance	O’Sullivan and Klaenhammer, 1993
pTRKL2::AbiE	AbiE from ATCC 19258 cloned into pTRKL2	This study
pTRKL2::AbiH	AbiH from LMD-9 cloned into pTRKL2	This study
pTRKL2::AbiJ	AbiJ from Scam17 cloned into pTRKL2	This study
pTRKL2::Borvo	Borvo from STH_CIRM_961 cloned into pTRKL2	This study
pTRKL2::CBASS	CBASS from 979 cloned into pTRKL2	This study	Amplified from an industrial strain carrying the same homolog
pTRKL2::Dodola	Dodola from TK-P3A cloned into pTRKL2	This study
pTRKL2::Gabija	Gabija from ST64987 cloned into pTRKL2	This study	Amplified from an industrial strain carrying the same homolog
pTRKL2::Gao19ST3	Gao19 from ST3 cloned into pTRKL2	This study	Amplified from an industrial strain carrying the same homolog
pTRKL2::Gao19ST109	Gao19 from ST109 cloned into pTRKL2	This study	Amplified from an industrial strain carrying the same homolog
pTRKL2::HachimanATCC19258	Hachiman from ATCC 19258 cloned into pTRKL2	This study
pTRKL2::HachimanDGCC8849	Hachiman from DGCC8849 cloned into pTRKL2	This study
pTRKL2::Kiwa	Kiwa from STH_CIRM_1122 cloned into pTRKL2	This study
pTRKL2::Lamassu	Lamassu from Strac48 cloned into pTRKL2	This study
pTRKL2::PD-Lambda-1EU01	PD-Lambda-1 from EU01 cloned into pTRKL2	This study	Amplified from an industrial strain carrying the same homolog
pTRKL2::PD-Lambda-1CIRM956	PD-Lambda-1 from STH_CIRM_956 cloned into pTRKL2	This study
pTRKL2::Retron	Retron from ST13 cloned into pTRKL2	This study	Amplified from an industrial strain carrying the same homolog
pTRKL2::RosmerTACNRZ1066	RosmerTA from CNRZ1066 cloned into pTRKL2	This study
pTRKL2::RosmerTADouc24	RosmerTA from Douc24 cloned into pTRKL2	This study
pTRKL2::SEFIR	SEFIR from JIM 8232 cloned into pTRKL2	This study
pTRKL2::SoFic	SoFic from ATCC 19258 cloned into pTRKL2	This study
pTRKL2::Thoeris	Thoeris from 252 cloned into pTRKL2	This study
pTRKL2::AbiD	AbiD from ND03 cloned into pTRKL2	This study	Amplified from an industrial strain carrying the same homologue
2. Bacteria	Strain Name	Characteristics	Source
Escherichia coli
-	NEB5α	Escherichia coli competent cell	NEB
SMQ-1539	NEB5α[pTRKL2::AbiE]	NEB5α containing pTRKL2::AbiE	This study
SMQ-1540	NEB5α[pTRKL2::AbiH]	NEB5α containing pTRKL2::AbiH	This study
SMQ-1541	NEB5α[pTRKL2::AbiJ]	NEB5α containing pTRKL2::AbiJ	This study
SMQ-1542	NEB5α[pTRKL2::Borvo]	NEB5α containing pTRKL2::Borvo	This study
SMQ-1543	NEB5α[pTRKL2::CBASS]	NEB5α containing pTRKL2::CBASS	This study
SMQ-1544	NEB5α[pTRKL2::Dodola]	NEB5α containing pTRKL2::Dodola	This study
SMQ-1545	NEB5α[pTRKL2::Gabija]	NEB5α containing pTRKL2::Gabija	This study
SMQ-1546	NEB5α[pTRKL2::Gao19ST3]	NEB5α containing pTRKL2::Gao19ST3	This study
SMQ-1547	NEB5α[pTRKL2::Gao19ST109]	NEB5α containing pTRKL2::Gao19ST109	This study
SMQ-1548	NEB5α[pTRKL2::HachimanATCC19258]	NEB5α containing pTRKL2::HachimanATCC19258	This study
SMQ-1549	NEB5α[pTRKL2::HachimanDGCC8849]	NEB5α containing pTRKL2::HachimanDGCC8849	This study
SMQ-1550	NEB5α[pTRKL2::Kiwa]	NEB5α containing pTRKL2::Kiwa	This study
SMQ-1551	NEB5α[pTRKL2::Lamassu]	NEB5α containing pTRKL2::Lamassu	This study
SMQ-1552	NEB5α[pTRKL2::PD-Lambda-1EU01]	NEB5α containing pTRKL2::PD-Lambda-1EU01	This study
SMQ-1553	NEB5α[pTRKL2::PD-Lambda-1CIRM956]	NEB5α containing pTRKL2::PD-Lambda-1CIRM956	This study
SMQ-1554	NEB5α[pTRKL2::Retron]	NEB5α containing pTRKL2::Retron	This study
SMQ-1555	NEB5α[pTRKL2::RosmerTACNRZ1066]	NEB5α containing pTRKL2::RosmerTACNRZ1066	This study
SMQ-1556	NEB5α[pTRKL2::RosmerTADouc24]	NEB5α containing pTRKL2::RosmerTADouc24	This study
SMQ-1557	NEB5α[pTRKL2::SEFIR]	NEB5α containing pTRKL2::SEFIR	This study
SMQ-1558	NEB5α[pTRKL2::SoFic]	NEB5α containing pTRKL2::SoFic	This study
SMQ-1559	NEB5α[pTRKL2::Thoeris]	NEB5α containing pTRKL2::Thoeris	This study
SMQ-1563	NEB5α[pTRKL2::AbiD]	NEB5α containing pTRKL2::AbiD	This study
Streptococcus thermophilus
SMQ-692	DGCC7710	S. thermophilus industrial strain DGCC7710	Barrangou, et al. 2007
SMQ-1564	DGCC7710[pTRKL2]	DGCC7710 containing pTRKL2	This study
SMQ-1565	DGCC7710[pTRKL2::AbiE]	DGCC7710 containing pTRKL2::AbiE	This study
SMQ-1566	DGCC7710[pTRKL2::AbiH]	DGCC7710 containing pTRKL2::AbiH	This study
SMQ-1567	DGCC7710[pTRKL2::AbiJ]	DGCC7710 containing pTRKL2::AbiJ	This study
SMQ-1568	DGCC7710[pTRKL2::Borvo]	DGCC7710 containing pTRKL2::Borvo	This study
SMQ-1569	DGCC7710[pTRKL2::CBASS]	DGCC7710 containing pTRKL2::CBASS	This study
SMQ-1570	DGCC7710[pTRKL2::Dodola]	DGCC7710 containing pTRKL2::Dodola	This study
SMQ-1571	DGCC7710[pTRKL2::Gabija]	DGCC7710 containing pTRKL2::Gabija	This study
SMQ-1572	DGCC7710[pTRKL2::Gao19ST3]	DGCC7710 containing pTRKL2::Gao19ST3	This study
SMQ-1573	DGCC7710[pTRKL2::Gao19ST109]	DGCC7710 containing pTRKL2::Gao19ST109	This study
SMQ-1574	DGCC7710[pTRKL2::HachimanATCC19258]	DGCC7710 containing pTRKL2::HachimanATCC19258	This study
SMQ-1575	DGCC7710[pTRKL2::HachimanDGCC8849]	DGCC7710 containing pTRKL2::HachimanDGCC8849	This study
SMQ-1576	DGCC7710[pTRKL2::Kiwa]	DGCC7710 containing pTRKL2::Kiwa	This study
SMQ-1577	DGCC7710[pTRKL2::Lamassu]	DGCC7710 containing pTRKL2::Lamassu	This study
SMQ-1578	DGCC7710[pTRKL2::PD-Lambda-1EU01]	DGCC7710 containing pTRKL2::PD-Lambda-1EU01	This study
SMQ-1579	DGCC7710[pTRKL2::PD-Lambda-1CIRM956]	DGCC7710 containing pTRKL2::PD-Lambda-1CIRM956	This study
SMQ-1580	DGCC7710[pTRKL2::Retron]	DGCC7710 containing pTRKL2::Retron	This study
SMQ-1581	DGCC7710[pTRKL2::RosmerTACNRZ1066]	DGCC7710 containing pTRKL2::RosmerTACNRZ1066	This study
SMQ-1582	DGCC7710[pTRKL2::RosmerTADouc24]	DGCC7710 containing pTRKL2::RosmerTADouc24	This study
SMQ-1583	DGCC7710[pTRKL2::SEFIR]	DGCC7710 containing pTRKL2::SEFIR	This study
SMQ-1584	DGCC7710[pTRKL2::SoFic]	DGCC7710 containing pTRKL2::SoFic	This study
SMQ-1585	DGCC7710[pTRKL2::Thoeris]	DGCC7710 containing pTRKL2::Thoeris	This study
SMQ-1586	DGCC7891[pTRKL2]	DGCC7891 containing pTRKL2	This study
SMQ-1587	DGCC7891[pTRKL2::AbiE]	DGCC7891 containing pTRKL2::AbiE	This study
SMQ-1588	DGCC7891[pTRKL2::AbiH]	DGCC7891 containing pTRKL2::AbiH	This study
SMQ-1589	DGCC7891[pTRKL2::AbiJ]	DGCC7891 containing pTRKL2::AbiJ	This study
SMQ-1590	DGCC7891[pTRKL2::Borvo]	DGCC7891 containing pTRKL2::Borvo	This study
SMQ-1591	DGCC7891[pTRKL2::CBASS]	DGCC7891 containing pTRKL2::CBASS	This study
SMQ-1592	DGCC7891[pTRKL2::Dodola]	DGCC7891 containing pTRKL2::Dodola	This study
SMQ-1593	DGCC7891[pTRKL2::Gabija]	DGCC7891 containing pTRKL2::Gabija	This study
SMQ-1594	DGCC7891[pTRKL2::Gao19ST3]	DGCC7891 containing pTRKL2::Gao19ST3	This study
SMQ-1595	DGCC7891[pTRKL2::Gao19ST109]	DGCC7891 containing pTRKL2::Gao19ST109	This study
SMQ-1596	DGCC7891[pTRKL2::HachimanATCC19258]	DGCC7891 containing pTRKL2::HachimanATCC19258	This study
SMQ-1597	DGCC7891[pTRKL2::HachimanDGCC8849]	DGCC7891 containing pTRKL2::HachimanDGCC8849	This study
SMQ-1598	DGCC7891[pTRKL2::Kiwa]	DGCC7891 containing pTRKL2::Kiwa	This study
SMQ-1599	DGCC7891[pTRKL2::Lamassu]	DGCC7891 containing pTRKL2::Lamassu	This study
SMQ-1600	DGCC7891[pTRKL2::PD-Lambda-1EU01]	DGCC7891 containing pTRKL2::PD-Lambda-1EU01	This study
SMQ-1601	DGCC7891[pTRKL2::PD-Lambda-1CIRM956]	DGCC7891 containing pTRKL2::PD-Lambda-1CIRM956	This study
SMQ-1602	DGCC7891[pTRKL2::Retron]	DGCC7891 containing pTRKL2::Retron	This study
SMQ-1603	DGCC7891[pTRKL2::RosmerTACNRZ1066]	DGCC7891 containing pTRKL2::RosmerTACNRZ1066	This study
SMQ-1604	DGCC7891[pTRKL2::RosmerTADouc24]	DGCC7891 containing pTRKL2::RosmerTADouc24	This study
SMQ-1605	DGCC7891[pTRKL2::SEFIR]	DGCC7891 containing pTRKL2::SEFIR	This study
SMQ-1606	DGCC7891[pTRKL2::SoFic]	DGCC7891 containing pTRKL2::SoFic	This study
SMQ-1607	DGCC7891[pTRKL2::Thoeris]	DGCC7891 containing pTRKL2::Thoeris	This study
SMQ-1608	DGCC8234[pTRKL2]	DGCC8234 containing pTRKL2	This study
SMQ-1609	DGCC8234[pTRKL2::AbiE]	DGCC8234 containing pTRKL2::AbiE	This study
SMQ-1610	DGCC8234[pTRKL2::AbiH]	DGCC8234 containing pTRKL2::AbiH	This study
SMQ-1611	DGCC8234[pTRKL2::AbiJ]	DGCC8234 containing pTRKL2::AbiJ	This study
SMQ-1612	DGCC8234[pTRKL2::Borvo]	DGCC8234 containing pTRKL2::Borvo	This study
SMQ-1613	DGCC8234[pTRKL2::CBASS]	DGCC8234 containing pTRKL2::CBASS	This study
SMQ-1614	DGCC8234[pTRKL2::Dodola]	DGCC8234 containing pTRKL2::Dodola	This study
SMQ-1615	DGCC8234[pTRKL2::Gabija]	DGCC8234 containing pTRKL2::Gabija	This study
SMQ-1616	DGCC8234[pTRKL2::Gao19ST3]	DGCC8234 containing pTRKL2::Gao19ST3	This study
SMQ-1617	DGCC8234[pTRKL2::Gao19ST109]	DGCC8234 containing pTRKL2::Gao19ST109	This study
SMQ-1618	DGCC8234[pTRKL2::HachimanATCC19258]	DGCC8234 containing pTRKL2::HachimanATCC19258	This study
SMQ-1619	DGCC8234[pTRKL2::HachimanDGCC8849]	DGCC8234 containing pTRKL2::HachimanDGCC8849	This study
SMQ-1620	DGCC8234[pTRKL2::Kiwa]	DGCC8234 containing pTRKL2::Kiwa	This study
SMQ-1621	DGCC8234[pTRKL2::Lamassu]	DGCC8234 containing pTRKL2::Lamassu	This study
SMQ-1622	DGCC8234[pTRKL2::PD-Lambda-1EU01]	DGCC8234 containing pTRKL2::PD-Lambda-1EU01	This study
SMQ-1623	DGCC8234[pTRKL2::PD-Lambda-1CIRM956]	DGCC8234 containing pTRKL2::PD-Lambda-1CIRM956	This study
SMQ-1624	DGCC8234[pTRKL2::Retron]	DGCC8234 containing pTRKL2::Retron	This study
SMQ-1625	DGCC8234[pTRKL2::RosmerTACNRZ1066]	DGCC8234 containing pTRKL2::RosmerTACNRZ1066	This study
SMQ-1626	DGCC8234[pTRKL2::RosmerTADouc24]	DGCC8234 containing pTRKL2::RosmerTADouc24	This study
SMQ-1627	DGCC8234[pTRKL2::SEFIR]	DGCC8234 containing pTRKL2::SEFIR	This study
SMQ-1628	DGCC8234[pTRKL2::SoFic]	DGCC8234 containing pTRKL2::SoFic	This study
SMQ-1629	DGCC8234[pTRKL2::Thoeris]	DGCC8234 containing pTRKL2::Thoeris	This study
SMQ-1630	DGCC8849[pTRKL2]	DGCC8849 containing pTRKL2	This study
SMQ-1631	DGCC8849[pTRKL2::AbiE]	DGCC8849 containing pTRKL2::AbiE	This study
SMQ-1632	DGCC8849[pTRKL2::AbiH]	DGCC8849 containing pTRKL2::AbiH	This study
SMQ-1633	DGCC8849[pTRKL2::AbiJ]	DGCC8849 containing pTRKL2::AbiJ	This study
SMQ-1634	DGCC8849[pTRKL2::Borvo]	DGCC8849 containing pTRKL2::Borvo	This study
SMQ-1635	DGCC8849[pTRKL2::Dodola]	DGCC8849 containing pTRKL2::Dodola	This study
SMQ-1636	DGCC8849[pTRKL2::Gabija]	DGCC8849 containing pTRKL2::Gabija	This study
SMQ-1637	DGCC8849[pTRKL2::Gao19ST3]	DGCC8849 containing pTRKL2::Gao19ST3	This study
SMQ-1638	DGCC8849[pTRKL2::Gao19ST109]	DGCC8849 containing pTRKL2::Gao19ST109	This study
SMQ-1639	DGCC8849[pTRKL2::Kiwa]	DGCC8849 containing pTRKL2::Kiwa	This study
SMQ-1640	DGCC8849[pTRKL2::Lamassu]	DGCC8849 containing pTRKL2::Lamassu	This study
SMQ-1641	DGCC8849[pTRKL2::PD-Lambda-1EU01]	DGCC8849 containing pTRKL2::PD-Lambda-1EU01	This study
SMQ-1642	DGCC8849[pTRKL2::PD-Lambda-1CIRM956]	DGCC8849 containing pTRKL2::PD-Lambda-1CIRM956	This study
SMQ-1643	DGCC8849[pTRKL2::Retron]	DGCC8849 containing pTRKL2::Retron	This study
SMQ-1644	DGCC8849[pTRKL2::RosmerTACNRZ1066]	DGCC8849 containing pTRKL2::RosmerTACNRZ1066	This study
SMQ-1645	DGCC8849[pTRKL2::RosmerTADouc24]	DGCC8849 containing pTRKL2::RosmerTADouc24	This study
SMQ-1646	DGCC8849[pTRKL2::SEFIR]	DGCC8849 containing pTRKL2::SEFIR	This study
SMQ-1647	DGCC8849[pTRKL2::SoFic]	DGCC8849 containing pTRKL2::SoFic	This study
SMQ-1648	DGCC8849[pTRKL2::Thoeris]	DGCC8849 containing pTRKL2::Thoeris	This study
SMQ-1649	DGCC7710 CR1BIM[pTRKL2]	DGCC7710-derivative with a spacer targeting phages 2972, D5691, D1126 and D5913 in its CRISPR1 locus and containing pTRKL2	This study
SMQ-1650	DGCC7710 CR1BIM[pTRKL2::Gabija]	DGCC7710-derivative with a spacer targeting phages 2972, D5691, D1126 and D5913 in its CRISPR1 locus and containing pTRKL2::Gabija	This study
SMQ-1651	DGCC7710 CR1BIM[pTRKL2::Thoeris]	DGCC7710-derivative with a spacer targeting phages 2972, D5691, D1126 and D5913 in its CRISPR1 locus and containing pTRKL2::Thoeris	This study
SMQ-1652	DGCC7710 CR1BIM[pTRKL2::HachimanATCC19258]	DGCC7710-derivative with a spacer targeting phages 2972, D5691, D1126 and D5913 in its CRISPR1 locus and containing pTRKL2::HachimanATCC19258	This study
SMQ-1653	DGCC7710 CR3BIM[pTRKL2]	DGCC7710-derivative with a spacer targeting phages 2972, D5691, D1126 and D5913 in its CRISPR3 locus and containing pTRKL2	This study
SMQ-1654	DGCC7710 CR3BIM[pTRKL2::Gabija]	DGCC7710-derivative with a spacer targeting phages 2972, D5691, D1126 and D5913 in its CRISPR3 locus and containing pTRKL2::Gabija	This study
SMQ-1655	DGCC7710 CR3BIM[pTRKL2::Thoeris]	DGCC7710-derivative with a spacer targeting phages 2972, D5691, D1126 and D5913 in its CRISPR3 locus and containing pTRKL2::Thoeris	This study
SMQ-1656	DGCC7710 CR3BIM[pTRKL2::HachimanATCC19258]	DGCC7710-derivative with a spacer targeting phages 2972, D5691, D1126 and D5913 in its CRISPR3 locus and containing pTRKL2::HachimanATCC19258	This study
SMQ-1657	DGCC7710 PD-Lambda-1EU01_chrs cl3	DGCC7710 with PD-Lambda-1EU01 inserted in the chromosome between genes CW339_RS00280 and CW339_RS00285	This study
SMQ-1699	DGCC7710[pTRKL2::AbiD]	DGCC7710 containing pTRKL2::AbiD	This study
SMQ-1700	DGCC8234[pTRKL2::AbiD]	DGCC8234 containing pTRKL2::AbiD	This study
SMQ-1701	DGCC8849[pTRKL2::AbiD]	DGCC8849 containing pTRKL2::AbiD	This study
SMQ-1702	DGCC7710ΔPD-Lambda-1EU01_chrs cl3	DGCC7710 with PD-Lambda-1EU01 inserted in the chromosome knocked-out	This study
SMQ-1703	DGCC7710 Dodola_chrs	DGCC7710 with Dodola inserted in the chromosome between genes CW339_RS00280 and CW339_RS00285	This study
SMQ-1704	DGCC7710ΔDodola_chrs	DGCC7710 with Dodola inserted in the chromosome knocked-out	This study
SMQ-1724	DGCC7710 Retron_chrs	DGCC7710 with Retron inserted in the chromosome between genes CW339_RS00280 and CW339_RS00285	This study
SMQ-1725	DGCC7710ΔRetron_chrs	DGCC7710 with Retron inserted in the chromosome knocked-out	This study
SMQ-1726	DGCC7710 Gabija_chrs	DGCC7710 with Gabija inserted in the chromosome between genes CW339_RS00280 and CW339_RS00285	This study
SMQ-1727	DGCC7710ΔGabija_chrs	DGCC7710 with Gabija inserted in the chromosome knocked-out	This study
SMQ-1728	DGCC7710 Thoeris_chrs	DGCC7710 with Thoeris inserted in the chromosome between genes CW339_RS00280 and CW339_RS00285	This study
SMQ-1729	DGCC7710ΔThoeris_chrs	DGCC7710 with Thoeris inserted in the chromosome knocked-out	This study
SMQ-1730	DGCC7710 HA-RMII_chrs cl2.1	DGCC7710 with with a defense island composed of Hachiman and RM II from DGCC688 inserted in the chromosome between genes CW339_RS02370 and CW339_RS02375; clone 2.1	This study
SMQ-1731	DGCC7710ΔHA-RMII_chrs	DGCC7710 with with a defense island composed of Hachiman and RM II from DGCC688 inserted in the chromosome (clone 2.1) knocked out	This study
SMQ-1732	DGCC7710 HA-RMII_chrs cl2.4	DGCC7710 with with a defense island composed of Hachiman and RM II from DGCC688 iserted in the chromosome between genes CW339_RS02370 and CW339_RS02375; clone 2.4	This study
SMQ-1733	DGCC7710 PD-Lambda-1EU01_chrs cl2	DGCC7710 with PD-Lambda-1EU01 inserted in the chromosome between genes CW339_RS00280 and CW339_RS00285; with one additional spacer in CR3 locus; clone 2	This study
SMQ-1734	DGCC7710ΔPD-Lambda-1EU01_chrs cl2	DGCC7710 with PD-Lambda-1EU01 inserted in the chromosome (clone 2) knocked-out ; with one additional spacer in CR3 locus	This study
SMQ-1735	DGCC7710 Dodola_chrs [pTRKL2]	DGCC7710 with Dodola inserted in the chromosome and containing pTRKL2	This study
SMQ-1736	DGCC7710 Dodola_chrs [pTRKL2::Thoeris]	DGCC7710 with Dodola inserted in the chromosome and containing pTRKL2::Thoeris	This study
SMQ-1737	DGCC7710 Dodola_chrs [pTRKL2::Gabija]	DGCC7710 with Dodola inserted in the chromosome and containing pTRKL2::Gabija	This study
SMQ-1738	DGCC7710 Gabija_chrs [pTRKL2]	DGCC7710 with Gabija inserted in the chromosome and containing pTRKL2	This study
SMQ-1739	DGCC7710 Gabija_chrs [pTRKL2::Thoeris]	DGCC7710 with Gabija inserted in the chromosome and containing pTRKL2::Thoeris	This study
Lactococcus cremoris
SMQ-1658	MG1363[pTRKL2]	MG1363 containing pTRKL2	This study
SMQ-1659	MG1363[pTRKL2::AbiE]	MG1363 containing pTRKL2::AbiE	This study
SMQ-1660	MG1363[pTRKL2::AbiH]	MG1363 containing pTRKL2::AbiH	This study
SMQ-1661	MG1363[pTRKL2::AbiJ]	MG1363 containing pTRKL2::AbiJ	This study
SMQ-1662	MG1363[pTRKL2::Borvo]	MG1363 containing pTRKL2::Borvo	This study
SMQ-1663	MG1363[pTRKL2::CBASS]	MG1363 containing pTRKL2::CBASS	This study
SMQ-1664	MG1363[pTRKL2::Dodola]	MG1363 containing pTRKL2::Dodola	This study
SMQ-1665	MG1363[pTRKL2::Gabija]	MG1363 containing pTRKL2::Gabija	This study
SMQ-1666	MG1363[pTRKL2::Gao19ST3]	MG1363 containing pTRKL2::Gao19ST3	This study
SMQ-1667	MG1363[pTRKL2::Gao19ST109]	MG1363 containing pTRKL2::Gao19ST109	This study
SMQ-1668	MG1363[pTRKL2::HachimanATCC19258]	MG1363 containing pTRKL2::HachimanATCC19258	This study
SMQ-1669	MG1363[pTRKL2::HachimanDGCC8849]	MG1363 containing pTRKL2::HachimanDGCC8849	This study
SMQ-1670	MG1363[pTRKL2::Kiwa]	MG1363 containing pTRKL2::Kiwa	This study
SMQ-1671	MG1363[pTRKL2::Lamassu]	MG1363 containing pTRKL2::Lamassu	This study
SMQ-1672	MG1363[pTRKL2::PD-Lambda-1EU01]	MG1363 containing pTRKL2::PD-Lambda-1EU01	This study
SMQ-1673	MG1363[pTRKL2::PD-Lambda-1CIRM956]	MG1363 containing pTRKL2::PD-Lambda-1CIRM956	This study
SMQ-1674	MG1363[pTRKL2::Retron]	MG1363 containing pTRKL2::Retron	This study
SMQ-1675	MG1363[pTRKL2::RosmerTACNRZ1066]	MG1363 containing pTRKL2::RosmerTACNRZ1066	This study
SMQ-1676	MG1363[pTRKL2::RosmerTADouc24]	MG1363 containing pTRKL2::RosmerTADouc24	This study
SMQ-1677	MG1363[pTRKL2::SEFIR]	MG1363 containing pTRKL2::SEFIR	This study
SMQ-1678	MG1363[pTRKL2::SoFic]	MG1363 containing pTRKL2::SoFic	This study
SMQ-1679	MG1363[pTRKL2::Thoeris]	MG1363 containing pTRKL2::Thoeris	This study
SMQ-1705	MG1363[pTRKL2::AbiD]	MG1363 containing pTRKL2::AbiD	This study
SMQ-1724	MG1363[pNZ123]	MG1363 containing pNZ123	This study
SMQ-1740	MG1363[pNZ123::Kiwa]	MG1363 containing pNZ123:Kiwa	This study
SMQ-1741	MG1363[pNZ123::Dodola]	MG1363 containing pNZ123::Dodola	This study
SMQ-1742	MG1363[pTRKH2]	MG1363 containing pTRKH2	This study
SMQ-1743	MG1363[pTRKH2::Kiwa]	MG1363 containing pTRKH2:Kiwa	This study
SMQ-1744	MG1363[pTRKH2::Dodola]	MG1363 containing pTRKH2::Dodola	This study
3. Phages	Characteristics	Accession number	Source
Streptococcus thermophilus
2972	Brussowvirus infecting DGCC7710	NC_007019	Lévesque et al. 2005
D1126	Brussowvirus infecting DGCC7710	-	This study
D3288	Brussowvirus infecting DGCC7710	-	Labrie et al. 2019
D4446	P738 phage infecting DGCC7891	MN938931	Philippe et al. 2020
D5691	Moineauvirus infecting DGCC7710	-	Labrie et al. 2019
D5722	Vansinderenvirus infecting DGCC8234	-	This study
D5913	Moineauvirus infecting DGCC7710	-	Labrie et al. 2019
D5930	Vansinderenvirus infecting DGCC8234	-	This study
D6037	Moineauvirus infecting DGCC7710	-	Labrie et al. 2019
D6660	Piorkowskivirus infecting DGCC8849	-	This study
D7063	Vansinderenvirus infecting DGCC8234	-	This study
D7065	Vansinderenvirus infecting DGCC8234	-	This study
D7397	Piorkowskivirus infecting DGCC8849	-	This study
P738	P738 phage infecting DGCC7891	MK911750	Philippe et al. 2020
Lactococcus lactis
c2	Ceduovirus infection MG1363	L48605.1	Lubbers et al. 1995
p2	Skunavirus infecting MG1363	GQ979703	Higgins et al. 1988
References
Barrangou R, Fremaux C, Deveau H, Richards M, Boyaval P, Moineau S, Romero DA & Horvath P. 2007. CRISPR provides acquired resistance against viruses in prokaryotes. Science 315:1709-1712.
Higgins, D.L., Sanozky-Dawes, R.B. & Klaenhammer, T.R. (1988) Restriction and modification activities from Streptococcus lactis ME2 are encoded by a self-transmissible plasmid, pTN20, that forms cointegrates during mobilization of lactose-fermenting ability. Journal of Bacteriology 170: 3435–3442.
Labrie, S. J., Mosterd, C., Loignon, S., Dupuis, M. È., Desjardins, P., Rousseau, G. M., ... & Moineau, S. (2019). A mutation in the methionine aminopeptidase gene provides phage resistance in Streptococcus thermophilus. Scientific Reports 9:13816.
Lévesque C, Duplessis M, Labonté J, Labrie S, Fremaux C, Tremblay D & Moineau S. 2005. Genomic organization and molecular analysis of virulent bacteriophage 2972 infecting an exopolysaccharide-producing Streptococcus thermophilus strain. Applied and Environmental Microbiology 71:4057-4068.
Lubbers, M. W., Waterfield, N. R., Beresford, T. P., Le Page, R. W. & Jarvis, A. W. (1995). Sequencing and analysis of the prolate-headed lactococcal bacteriophage c2 genome and identification of the structural genes. Applied and Environmental Microbiology 61, 4348-4356.
O’Sullivan, D.J. & Klaenhammer, T.R. (1993) High- and low-copy-number Lactococcus shuttle cloning vectors with features for clone screening. Gene 137: 227–231.
Philippe, C., Levesque, S., Dion, M. B., Tremblay, D. M., Horvath, P., Lüth, N., ... & Moineau, S. (2020). Novel genus of phages infecting Streptococcus thermophilus: genomic and morphological characterization. Applied and Environmental Microbiology 86, e00227-20.

## Sheet: Data 10 - Primers
Primer Name	Sequence 5' → 3' (overlap in Bold)	Target	Sequence	Source
Defense systems cloning into pTRKL2 (F gibson overlap for pTRKL2 ; R gibson overlap for pTRKL2)
pTRK_CBASS_F	TAATTCTATGAGTCGCTTTTGTAAATTTGGCGACGTTAATTTTAGGAGAAACTC	Primers for CBASS from 979 (Amplified from an industrial strain carrying the same homologue)	CGACGTTAATTTTAGGAGAAACTCATGCCAACTTTACAGTCACAGTTTATTAAATTTCACGACACAATTAAGCTAGATGCTGATGATAAAAAGGTTTTAATCGACAAACGCAAAGAGGTTGAAGAAGTAATTAACAATGGTGTTTCAGAATTTGGAAAAAGCTTTTTTAACCAAGGAAGCTACTCAACTTACACAGGTATTTTGCCAATTGATGAAGGAGATTATGACTTAGATAGAGGTTTAAAAATCGATGTTGATAGACATTCGAATTCTCCTAAAGAGGTAAAGAAATTTATTTTTGACGCACTAGTCTCCGAATTTGGTGAAAATAGAGTCAAAGTAAAAAATCCATGTGTGACAGTATCATTTCCTGAAGATAATGTTCACATTGATATAGCG…	This work
pTRK_CBASS_R	CGCTAGGGACCTCTTTAGCTCCTTGGAAGCGTTATAATCCTCATCCATTGGCATC
pTRK_Gabija2_F	TAATTCTATGAGTCGCTTTTGTAAATTTGGGGCTCTTACCAATGCTGATGA	Primers for Gabija from ST64987 (Amplified from an industrial strain carrying the same homologue)	GGCTCTTACCAATGCTGATGAATGGACAGGTGAAGGTATAAAATTGGATATGAAATATTATTGGATAGGATAACTAATGAAATTAAAAACATTATCAATAAAAAATTTTAGAAATTTCGAAGATATTTCTATTACTCTCTCAAATAAAAATGTTGTGTTTGGAATGAATGATGTTGGAAAGACTAATTTCTTATATGCTTTACGATTTTTATTCGAACGTAAAATCAGAAACAAAGGTTTTCTAGAAAGTGATTTTTTTCAAAAAGATACAACTCGGGTTATTGAAATTTGTTTAGAGATTGATATTAGTGATCACGAGACTGATTTTGACTCACAAAATATTATTTCAAAAATTGGTAAAGAGAGGGATAGTGGGAACTTAAATTCTGTTTTTATAAA…	This work
pTRK_Gabija2_R	CGCTAGGGACCTCTTTAGCTCCTTGGAAGCCTTCTCAATCCAGTAATCGTCAAA
pTRK_Lamassu_F	TAATTCTATGAGTCGCTTTTGTAAATTTGGGAAAATAATAGAGGTGATTAAGTTGGC	Primers for Lamassu (StStrac48_RS02690;StStrac48_RS02690;StStrac48_RS02700) Strac48 (GCF_019449715.1)	GAAAATAATAGAGGTGATTAAGTTGGCGAGTTCGAGGGTTGACCAAAATAGGAATGCAGCACCAAGTTGGAGTGGCTATATTCATCAAGGAAAAGTTGGCTTTTTAGTAGCATTAAGGCAGTTACGACAGTGTATTGAAAACGGAATAGAGAATTTTGAAGGGTATACCATTAGATATGAAAATGCTGAGGACTTTGATATTGTTGGTAATGAAGAGCAAGTATTATCGAGGCATCAAGTAAAAGCCTATATCAATGGTAATGAGAGAGAGGATTACTCGGACCTTTTTAATATACAAACAAGGAAGTTTGAAGATGGAAAGGAAAAAATAGATCAAAAGGGATTTCAGATTCATGAATTTGATGGCAAAGGAAATGTAGTACGAGTGATGGTGCCTTC…	This work
pTRK_Lamassu_R	CGCTAGGGACCTCTTTAGCTCCTTGGAAGCGTGAATTTCTCATGGGTGGC
pTRK_PDlambda2_F	TAATTCTATGAGTCGCTTTTGTAAATTTGGCGTCAGTGTGGATTGGAAAAG	Primers for PD-Lambda-1 fromEU01 (Amplified from an industrial strain carrying the same homologue)	CGTCAGTGTGGATTGGAAAAGAAGAGTTTTAATAGGAGACCTTAATGTCGATATTTAATTTTGGAAAACCCAAAGATGAAGCTTTAGAAAATAAAATTCAGAGATTAAATCAAGAGATTGCTATTCAAAAAGCAAAATTGGCAGATTTAAAATCTCAAATAAAGATAGCAGACGAGATAGTCTCATTAAATACGGAGTTATCTCAGAAGCGGTCAGAATTATTTGCTATTCAGAACGAGATTTCTTTAGCTAATGACACACTTGGATTACAAGAGTTTGGATTCTTTGAGAGACAGTATAAGTTTTCTGATAGCACAAAATATAAGGAAGCTTTGGATAATTTGCGAAAACAGCAGAAAGATTTAGTTAAATCTGGTCAGGCTGGTAGAATTATAGTAC…	This work
pTRK_PDlambda2_R	CGCTAGGGACCTCTTTAGCTCCTTGGAAGCCCACTTCATCTATAGCTACCCC
pTRK_PDlambda3_F	TAATTCTATGAGTCGCTTTTGTAAATTTGGCATCTGTGTGGATTGGGAAAG	Primers for PD-Lambda-1 (H0514_RS00295) from CIRM_956 (GCF_903886595.1)	CATCTGTGTGGATTGGGAAAGAAGAGTTTTAATAGGAGACCTTAATGTCGATATTTAATTTTGGAAAACCCAAAGATGAAGCTTTAGAAAATAAAATTCAGAGATTAAATCAAGAGATTGCTATTCAAAAAGCAAAATTGGCAGATTTAAAATCTCAAATAAAGATAGCAGACGAGATAGTCTCATTAAATACGGAGTTATCTCAGAAGCGGTCAGAATTATTTGCTATTCAGAACGAGATTTCTTTAGCTAATGACACACTTGGATTACAAGAGTTTGGATTCTTTGAGAGACAGTGTAAGTTTTCTGATAGCACAAAATATAAGGAAGCTTTGGATAATTTGCGAAAACAGCAGAAAGATTTAGTTAAATCTGGTCAGGCTGGTAGAATTATAGTAC…	This work
pTRK_PDlambda3_R	CGCTAGGGACCTCTTTAGCTCCTTGGAAGCCCCATTACACAACCTATACAACAT
pTRK_Retron_F	TAATTCTATGAGTCGCTTTTGTAAATTTGGGATACATTAGCCAGCTATCAAAGAA	Primers for Retron from ST13 (Amplified from an industrial strain carrying the same homologue)	GATACATTAGCCAGCTATCAAAGAAAAATAGAAGATATTACGCTAAAATCCGAATGGAGGTTTTCTTTTGAGCAAGAGTGAAGAATTCAATCTATTAGTTCGAGAATTCTATAAAAGGAATCATATTGAGGACTATGAAGAAAAATATATAAAAGGTTTTAGACGTCGGTTAGGTCGCTTTTTATCCCAGTTAGATGATGGTTCAGAAGTAAAACAAATTATTTTGGATTGTATCAAAGATAATTATAAATATTATTCTAAAGCTGAAATATCATTTGTTTTAAGGAAGTTTCATGAAAATTTAGTAGCGCAACTGTCAGATAGTGGAATTGATTTAAGTGAATGTTATTTTTCTAGTATTTTGAACAAACAAACATTTAAACACAATAGTTCCAATGC…	This work
pTRK_Retron_R	CGCTAGGGACCTCTTTAGCTCCTTGGAAGCGACTAGTCAGCTATCTCAATTTCG
pTRK_RosmerTA4_F	TAATTCTATGAGTCGCTTTTGTAAATTTGGGGTAAACTATTAACATACTACATACCATG	Primers for RosmerTA (StDouc24_RS02855;StDouc24_RS02860) from Douc24 (GCF_019450135.1)	GGTAAACTATTAACATACTACATACCATGTTAATAGTGAGGTACCATATGGGAATTTTGAAAAGTCATTTAGCACAAGAATGTGACGCCAGATTAGCGGGAGAACTCGCTTATAGTGTCAAAGAGGCTTACCGCTTTTTGTGGGAACTCATTGACAATACGCCAGTTTTGAAAAACAATCCTGAAATGCGCAAAACCTTTGGCCACTTGCGACAAGCACTTGTTGATGTGGCTTTACGCTTGGTTTTAGAAGATTCTGCGATGAAAACAGATGTTCAGATGGTGTCAGCTGCGAATAACAGTCAAAACGGCTACACTTACACCATGATTGAAACTAAAGGGGCAATCATTTCACCTGTGAAAACACGAACGCCTAAAACAATGCCTAAGAAGGCTCTTC…	This work
pTRK_RosmerTA4_R	CGCTAGGGACCTCTTTAGCTCCTTGGAAGCCATATCAGTGAGACCCATTATTTAAC
pTRK_sefir_F	TAATTCTATGAGTCGCTTTTGTAAATTTGGGGATTCCTGCAAACAATGTT	Primers for SEFIR (STH8232_RS09415) from JIM 8232 (GCF_000253395.1)	GGATTCCTGCAAACAATGTTTGTAAAGTGATTATTAATTACAGAAGGGGGTGTAGGAATATTGAATAAGTCTATTTTCATTTCATATGCTTGGGAACAAGATGAGCCACTAGATAAGAAAGTTAAAAATTTTTCACAATGGTTAGCAATTTATTTGCAATCCTGGGGGTTTCGAGTCCATCTTGATGTTTTGGAAAACCACCCTGGAACTAAACTTGATGAATTCATGAAGAACGGTATTGATAGTTCTCACTTTGTTATTTGTATTTGTACGCAAACTTATTTAAAAAAAACAAACGATTCAGCAACCGGCGTATATAACGAAATAGAATTAATAAAAAAACAAGCTAACAGTCCATTTATAATTCCCATAATTGATATCGAATCATTTACTGATCTG…	This work
pTRK_sefir_R	CGCTAGGGACCTCTTTAGCTCCTTGGAAGCGTCCCTTAATAAACTTAGTAGCATAAC
pTRK_sofic_F	TAATTCTATGAGTCGCTTTTGTAAATTTGGGAACAGTATCAAGAATAAGTATCATG	Primers for Sofic (E3C75_RS04680) from ATCC 19258 (GCF_010120595.1)	GAACAGTATCAAGAATAAGTATCATGTTTTTAATGTTTATATAAATCACTATTTTAATCAATATAAAAGGAGGGCTTTATGGATTTCATCACGAGATTAAAAGCTGAAAGAAACGGGAAGGTTCATGGTGGGATATATGATATTACACAGAAGCGCTTTGCCTATAACTCAAACAAAATAGAGGGAAGCCGTCTGACAGAAGAACAAACTAGCTTTATTTATGAGACAAAAACGATTGCCAACATCGGGGGAACAGGTATCAAGATTGATGACCTTGTAGAGACCACCAACCATTTTAAGTGCTTTGATTATATCCTTGATACCGTCAACGAACCGCTAACAGAAGACTATATCAAAAAACTTCATAGCTTATTAAAGAGTGGGACGAGTTCGGAACAC…	This work
pTRK_sofic_R	CGCTAGGGACCTCTTTAGCTCCTTGGAAGCCCATGATTAAAATAGCTATCTAAAGAG
pTRKbis_theoris_F	TAATTCTATGAGTCGCTTTTGTAAATTTGGCGAGAGGATTTCTGGATATGGG	Primers for Theoris (JY232_RS02820;JY232_RS02825;JY232_RS02830) from 252 (GCF_017156775.1)	CGAGAGGATTTCTGGATATGGGAATTGTAATGAGGCAGTATAATAATTTTTATATACAATTTCAAAGACAGTTTAAGAAAACTCATGGACAAGTTATAGAAACAATGCCAGTAGAATTTTCTAATAAAGAATATATTGAACGCTTTAAATATATGTTCCCAGATAAAATATTGCTGATAGATAGGGAAAGAAATTATTGGTATGGAAAACGTATTATTAGAAAGAATCTTTCCAAAATTCGATGTAAAGGTATGTCTTTAGAAACTGATAATTTTATACTTTCAACTTCAAAACATATTAGGAAGAAAAAAAGAGAGAGTCTAGTTAGTAATGAAGAGATGGTAAAAAAAGCAAATACAGCCCGAACAAGATCTTTAGAAAAATTAAAAGCAGAGTCCT…	This work
pTRKbis_theoris_R	CGCTAGGGACCTCTTTAGCTCCTTGGAAGCCTAAAGACAAACTATGCTAAATCAATGC
pTRKL_bis_HamA_2_F	TAATTCTATGAGTCGCTTTTGTAAATTTGGGAGGGAGATGAGTAAAAGTAATGG	Primers for Hachiman (E3C75_RS02960;E3C75_RS02965) from ATCC 1958 (GCF_010120595.1)	GAGGGAGATGAGTAAAAGTAATGGAAAAGATGCATAGTTATATAAAGTATCTAACTCAAGAAGATCCTATTATTACTGATGAAGGTAAGCAGATTGAGATTCTTCACTTAGACATTCAAGATGACCCAGAAATTTTTGAAGATTGGGCAAAACAATTCAGAAGAAATTATTGTTCTGATGATGAACTTGCTGAAATGATAGGTTTTATGAATATCTCCCCTAAAGAGTATCTTGAAAATTTTAAATTACCCTCGGATAGTGGTATTGGCCTTTCAACGATGTCAGGTGATTTTGGAGAAATATTAGTATCTGATTATCTTCAGTATATTGAAGAATATGTGGTTCCTAGGACTCGTTATGATAGTAGGGTCAATAAAGATACTTCAACTCAAGGAAGTG…	This work
pTRKL_bis_HamB_2_R	CGCTAGGGACCTCTTTAGCTCCTTGGAAGCCTCCTATCTATCAACAATATTACATTTC
pRTKL_bis_RosmerTA_F	TAATTCTATGAGTCGCTTTTGTAAATTTGGGGGAACAATATACTCAACAATTAAGTTTG	Primers for RosmerTA (STR_RS03505;STR_RS03510) from CNRZ1066 (GCF_000011845.1)	GGGAACAATATACTCAACAATTAAGTTTGTCAGAAAAAATTAAATTTCATATTGATTACCTATTTGGTCGAGAATACATCATTTCTTTATTAACCAAATTATCTCAAGAAATGATTAAAGATAAGGAAAAACTAGCTTTAGAAAAACACAAAGCATATATTTATTATCTTGTTACTAGAAACTTTGATGATTATAGAAAGAATATAAATCATATCAAGAAACTAGTAGATGATTTACCAGATTCAGAATTCATAATTTTTTGGGAATTAATGGGATTAATAGAGGGGGATACAATACACATAAGAAAAATGGACCTTGATACAATTATTTCAAAAGATAATTCAGATATCTATGATTTAAATAAACATCGTATTGAAAAAATTTTCCAAAATAGTGGAA…	This work
pTRKL_bis_RosmerTA_R	CGCTAGGGACCTCTTTAGCTCCTTGGAAGCTTCCCATATTCTATCACTCCTTATTC
pTRKL2bis_Dodola1_F	TAATTCTATGAGTCGCTTTTGTAAATTTGGGAGTATAATATGTAGGAGGGTTTG	Primers for Dodola (GFB63_RS04955;GFB63_RS04960) from TK-P3A (GCF_015190465.1;cloning in pTRKL2 and pTRKH2)	GAGTATAATATGTAGGAGGGTTTGTTTTGGCGGAAAATTTAAAAAAAATAATTTATTTTGATGAGACATCTGCAATTGATTTATTGCAGATAGAAAAAAAGGGAAACTTTAATCAAACAATAGAACTAGTAAATGAAGTAAGTGGTGAAGCCGATGGTGGAGTAAAAGCCAGTGCGGCCGCTGGAAAGCAAAGTGCAGTTAAAGCTGTTTTTGAAAAATTAACAGGGTTGTCTGGGTCAATTGAGGGTCAAGTTGGAGTTTCTGGAACCGTTCATGGCGGAAGAATTGCAAAAACATTATTAGAAAATACTTTACTTTACGATTTTTTAGATACTGTTGAATTTAGAAAAAGAAAGTCATTGATAGATATTACAAGTGGATATAAATTGACTATTGATA…	This work
pTRKL2bis_Dodola1_R	CGCTAGGGACCTCTTTAGCTCCTTGGAAGCCAAATTTTAGTTATGATTTTTCTCGATTC
pTRKLbis_Borvo_F	TAATTCTATGAGTCGCTTTTGTAAATTTGGGAAGATAAAGTAAAGGAGTATATATGAC	Primers for Borvo (H1X08_RS02795;H1X08_RS10595) from STH_CIRM_961 (GCF_903886745.1)	GAAGATAAAGTAAAGGAGTATATATGACTGAACAGTTTTTTGACATACCATTTGTAAGTTATTTTATAACTACAAATAATCACGGTAACCCAAATTTTATTGAAAGAGATACATTTTCCTATCGTTTTAATAGAAATATTGTCACTCATACCCAATCAAGATATATAGCTACTCATCTTCCTAAAAGTCTTAAAGAATTAGTTATTCCCTGGCCACTGTCTTCATTTATTGATGTTCCAAATTATATTACGGAATACATAAACATAGAGCTTTTAAATAAAAATATAGATGGTATTATTGATTTAATCAAACAAACTCCTTTAGGCTGTATTTTCATTCCTGAAGAATTGAGAGACTATCATATTATTAAACAAATACAAGAAATAACACTACCTGTAA…	This work
pTRKLbis_Borvo_R	CGCTAGGGACCTCTTTAGCTCCTTGGAAGCCTATACAAATTTGATTTTCTCTGGA
pTRKLbis_Kiwa_F	TAATTCTATGAGTCGCTTTTGTAAATTTGGGACAGGTGAAGGTGGAG	Primers for Kiwa (H1W94_RS03615;H1W94_RS03620) from STH_CIRM_1122 (GCF_903891195.1; cloning in pTRKL2 and pTRKH2)	GACAGGTGAAGGTGGAGTAGAGGAAAGAGGCATAAATTGATTCAAGTAAATATTAATGACGAAAAAAATCGGTTGATTTCTTTTAGTCAACAACCAGATTTTGATGAGTATGTTAAAATTTTTCTAATTAAAATTAAGAAAAATGAGATTTTTTTATATAAACAAGATGCTGATAAGAAAACTAAAGAAAATATACTTAAAGCACTTATTGAAAGTATGAATAAATCTACTTTTAGCAATCGAGAAATAAAACCATATGATCCAGTCATAACATATAAGAATGTACATGAGCAAGTAGAGGTTTCAGAATATGAAAATATTCAATCTGTGATTTCACAATTTAATGATGAACAAACACATCTACTAAGTACAACTCGTGAGACGGAAAAAGATTTGCAT…	This work
pTRKLbis_Kiwa_R	CGCTAGGGACCTCTTTAGCTCCTTGGAAGCCTATTTTCTTTTTAAAATGTAAATTCCATC
pTRKL2bis_Gao19_2_F	TAATTCTATGAGTCGCTTTTGTAAATTTGGCCGTAGAGTACCAAGACAATTG	Primes for Gao19 from ST3 (Amplified from an industrial strain carrying the same homologue)	CCGTAGAGTACCAAGACAATTGATAGCTATATCTATTATTTTATGTCTTGATATAAGTATTTTTAGGAGTTAATTATGGAAGAAAAAAGTATAAAAGGTAAGATTTACCACTTTGTTAACGGAGAAGATATTTTAGAAGGATTAACTGAAGAACAACAAAGAAAATTATTAAATGAGTTCATAAACAAGCGATTTGTATCTAAAAATTTAGTTTTTTTTATAGGTTCTGGATGTTCATCAGGTGCAATTGAACTTATGTCTAAAACGATGTCTAATATCTTAAAAAATAAAGAAAAAGTGTATACAAAAGTACAAGAATATTTAAATCTTAGGAATGTATCCTATCTTACTAGTAGCCTAGAATCTTTAAAAAAATGGTTAGAGGAAGTGAAGGAAGTT…	This work
pTRKL2bis_Gao19_2_R	CGCTAGGGACCTCTTTAGCTCCTTGGAAGCCATTCTCCCATCTAATGCTATAATGAA
pTRKL_AbiJ_F	TAATTCTATGAGTCGCTTTTGTAAATTTGGGGCAGAAATGTTGAGCAAGAA	Primers for AbiJ (StScam27_RS09085) from Scam17 (GCF_019449935.1)	GGCAGAAATGTTGAGCAAGAAATAGAAAATTTTCCGTAGAATTGTGAGGTGATTGTATATTGGAAGATGAAAGTTATTCAATTTTAAATCAAAGAGCTATTATAGATTTACTTATACAAGGAGACATATTCCCCTATATGACTGGATCTGAAATTCAAGATATAGGAATAAAATTTGGAGTAAGTTACGAGGGAGGTAGTCGCTGGCAAATTTTACAATCAATACTTTTTTCGTTACATGAAAATGGGAAAACTAGTGATTTCTTTTACTACTATCTGTTTAAAATGAACATTACTTCTGCTGTTAGAGAAGTGATTGATGGAAATATCAATGCTAAACCGAAATACACAAAAGTAGAAGAAATAGTAGAAGAATCAGAACAAAACAATAAAGCGATTG…	This work
pTRKL_AbiJ_R	CGCTAGGGACCTCTTTAGCTCCTTGGAAGCCAGCCCCTATAATCATATCTTGTAAG
pTRK_AbiH_LMD9_F	TAATTCTATGAGTCGCTTTTGTAAATTTGGGAGAGTGGGGAGGTAGAGTAATAA	Primers for AbiH (STER_RS03670) from LMD-9 (GCF_000014485.1)	GAGAGTGGGGAGGTAGAGTAATAACTAGGGAGATTAAATGGCAGATACGATATTGATTTTAGGAAACGGCTTTGATTTAGCCATGGGTCGAAAAACAAGTTACAAAGATTTCCTAGAGTTTGCAGATAAATTGTTTGTGGAAAGAGATGATCAGTTGGATGAATTTCTTAAAAAACATCAGATTGATATTGAAAAGTACAGAAATAATTTATATATTCAATATATTAATGAAAATAAGTCTACACTCGGAGAAAATTGGTCAAATCTTGAAATAATGATTTCTCAACTTGCTGAAGCAATAGATTTTTTCCGACTAAATTCCGATAAGTTATATCACAAAAGCGGTGATTTATACCCTAAATATGTTGACCAATTTCATAAAATGATGAATGAAGAGAG…	This work
pTRK_AbiH_LMD9_R	CGCTAGGGACCTCTTTAGCTCCTTGGAAGCGTATCTATCTAATTCAGGTAATCATAACTTA
pTRKL2bis_Gao19_1_F	TAATTCTATGAGTCGCTTTTGTAAATTTGGGGGGAGGTAGATGGTAGTATTTG	Primers for Gao19 from ST109 (Amplified from an industrial strain carrying the same homologue)	GGGGAGGTAGATGGTAGTATTTGATTTTACTTGAGGAATATACATATGGTTGAAAAATTTGATATAAAACAGTTGCGTTATTTCGCAATGACTAAGAGGCTTAATTTTTTAATTGGATCAGGGGCTTCAGTTCCAGCAATACCTTTAATGTCTTCTTTCAGAAGTAATGATATTTCAGATGAGGAAGCTAATAATTTTTTATCTGATAAGGTTAAAGAGGTTTCTAAGAAAGTTCTTGAAGATACTAGTAAGGCTAGTAATGAAGAAGATATTAAAGCAGTTTTAAAAAGATATTCTGAATTTATTAAAGTAATACTTCAACTACTTTATCATGCAAATTCTAGACAAGTAACAAAAAATATTAACATATTTACAACTAACTATGATCTCTTCATTGAG…	This work
pTRKL2bis_Gao19_3_R	CGCTAGGGACCTCTTTAGCTCCTTGGAAGCGCCGCTTTATATTGGATTATAGAGATC
pTRKL2bis_AbiE9_rev_F	TAATTCTATGAGTCGCTTTTGTAAATTTGGGGGGCAGATAAATGTTTTAATCAAAG	Primers for AbiE (E3C75_RS02865;E3C75_RS02860) from ATCC 19258 (GCF_010120595.1)	GGGGCAGATAAATGTTTTAATCAAAGTCTGTAGAAATAATAATTGTAATAAGACTAATCATCTCATCAAGAACATCTGCAAGTGAAATCCCTTTTGTATAGCTATATTTTTTCGAATAATTTTGCCATTGTTTATTCTGAATAGGATCAGATTTGAACCTCTCGAGTAGTTCAATAATCTTTACAAAATCGAGTTCTGTTTCGCGATATGAAAATGTTCTCTGACAGGCATTTTTCAACTGAATGAAGTCAATGTCTTCTTTTTTCAGTTTTGAAAGAATATAAACATCGTAAAAATCTTTGCTTCTACTGTTCAAGAAGTTACGTGAATAGATGGTTTGAAGTTTTTCAGCTAGAATTGTTTCAATTGTATAAGCAATGATTGGAAAATTGTCTTCAT…	This work
pTRKL2bis_AbiE9_prom_rev_R	CGCTAGGGACCTCTTTAGCTCCTTGGAAGCGCCCAAGTTCAATACCATCATAAA
pTRK_HA3_F	TAATTCTATGAGTCGCTTTTGTAAATTTGGCAAGTTGAAAATTGATGAAAAGGAAAAG	Primers for Hachiman from DGCC8849	CAAGTTGAAAATTGATGAAAAGGAAAAGTAATATTGAGAAAAACACTTCAAGATTTAATTAATAATTCTATTGTTTTGAAATACAAGTTACCTTTTAATTTCACAAACGGTAAGGGAGGTTCTATTTCTGTAAATAAAAGTAATTTAACGAGTAAAGGGAAGAATGAGTACTGCTTTGAAGGCAATGATATTGATATTTCAAAAATTATTTATAATGGAATAATTGAATTTGCTGAAAATGAATTTGAGATTGATTATAGTAAATTAGATAGAGAACAAGCGAAAGCAGTTAAACTTAAACTGAGGTATGATGAAAATGATGCATCTTCAACAAAACTTCAATATGGATTTTATGGTGAGGTACTTTTAGATTTATTTTTAAGAAATTATTTTCACACG…	This work
pTRK_HA3_R	CGCTAGGGACCTCTTTAGCTCCTTGGAAGCGCCCAGTCTTATCTTTTATTCAAGT
Abi_pTRKL2_F4	TAATTCTATGAGTCGCTTTTGTAAATTTGGCCCCTACTATTTCATAAGTT	Primers for AbiD from ND03 (Amplified from an industrial strain carrying the same homologue)	CCCCTACTATTTCATAAGTTTAATTAGAGTGATGACAAAGCGATTTTTGAGAGCTATTCTAGTAATTCATACCCCCATAAGTTGCTTTTTGCTTACCCCAAAAGTTAGCAAAAAGGAAAGCAAAAAAATACCCTTTAGGGTATCAATCAATTTATAAGTTTAATATCCAAGAGAACTCGCCCCTAAATGGTTGTAACGTGGCAACATATTGAGTTATCAATCACTTTACGAGTTCAGCAGGCAAGAAACTAGCACCTTTAGGGGTGCTTTTTTAACAATATATAACAACTAATAATTATTGGAAATACGGTTTATTGAACAAATATGTGTTAAAATAGTTTAGAAAATAATAAAATATAAGGGATTGCCATTATGCAACGAAGGAAAAAATTAACTAAT…	This work
Abi_cloning_pTRKL2_R	CGCTAGGGACCTCTTTAGCTCCTTGGAAGCGAATAGCCCGATAACACTCG
Defense systems cloning into pNZ123 (F gibson overlap ; R gibson overlap)
pNZ_Kiwa_F	ATTACAGCTCCAGATCCAGTACTGAATTCTGACAGGTGAAGGTGGAG	Primers for Kiwa from STH_CIRM_1122	GACAGGTGAAGGTGGAGTAGAGGAAAGAGGCATAAATTGATTCAAGTAAATATTAATGACGAAAAAAATCGGTTGATTTCTTTTAGTCAACAACCAGATTTTGATGAGTATGTTAAAATTTTTCTAATTAAAATTAAGAAAAATGAGATTTTTTTATATAAACAAGATGCTGATAAGAAAACTAAAGAAAATATACTTAAAGCACTTATTGAAAGTATGAATAAATCTACTTTTAGCAATCGAGAAATAAAACCATATGATCCAGTCATAACATATAAGAATGTACATGAGCAAGTAGAGGTTTCAGAATATGAAAATATTCAATCTGTGATTTCACAATTTAATGATGAACAAACACATCTACTAAGTACAACTCGTGAGACGGAAAAAGATTTGCAT…	This work
pNZ_Kiwa_R	GAAAATATGCACTCGAGAAGCTTGAGCTCTCTATTTTCTTTTTAAAATGTAAATTCCATC
pNZ_Dodola_F	ATTACAGCTCCAGATCCAGTACTGAATTCTGAGTATAATATGTAGGAGGGTTTG	Primers for Dodola from TK-P3A	GAGTATAATATGTAGGAGGGTTTGTTTTGGCGGAAAATTTAAAAAAAATAATTTATTTTGATGAGACATCTGCAATTGATTTATTGCAGATAGAAAAAAAGGGAAACTTTAATCAAACAATAGAACTAGTAAATGAAGTAAGTGGTGAAGCCGATGGTGGAGTAAAAGCCAGTGCGGCCGCTGGAAAGCAAAGTGCAGTTAAAGCTGTTTTTGAAAAATTAACAGGGTTGTCTGGGTCAATTGAGGGTCAAGTTGGAGTTTCTGGAACCGTTCATGGCGGAAGAATTGCAAAAACATTATTAGAAAATACTTTACTTTACGATTTTTTAGATACTGTTGAATTTAGAAAAAGAAAGTCATTGATAGATATTACAAGTGGATATAAATTGACTATTGATA…	This work
pNZ_Dodola_R	GAAAATATGCACTCGAGAAGCTTGAGCTCTCAAATTTTAGTTATGATTTTTCTCGATTC
pTRKL2 and pNZ123 primers
pTRKL2-F	CCAAATTTACAAAAGCGACTCATAG	Primers for linarization of pTRKL2 vector after the erythromycin resistance gene for Gibson cloning	-	This work
pTRKL2-R	GCTTCCAAGGAGCTAAAGAGG
pTRKL2insF	GCTTTCTCTAAATGCTAGTTCCAAG	Primers for insert screening in pTRKL2 vector	-	This work
pTRKL2insR	GTTTCAAAATGGGTCAATCGAGA
pNZ123insF	AATGTCACTAACCTGCCCCG	Primers for insert screening in pNZ123 vector	-	Hynes et al., 2016
pNZ123insR	CATTGAACATGCTGAAGAGC
Chromosomal insertion of PD-Lambda-1
DFI1_7710_up_F	GGGTGAAAACAAACATGACAC	Primers for amplification of PD-Lambda-1EU01 region from an industrial strain comprising 1-kb upstream and downstream homologous region to the insertion site in DGCC7710. These primers were also used to amplified the recombination templates for Dodola, Retron, Thoeris, and Gabija for chromosomal insertion in DGCC7710 (PD-Lambda-1 native site)	GGGTGAAAACAAACATGACACCTATGAGGTACATGTGGCGAAAGCTCATTCAGAATACGATTTTATTTTTCTGAGTGTGAGTCATGGCTTTGTCAAAGAAGCTTTGGAAATCTTGCGAAAAAATAATGTCAAAGGCACCCTTGTTTTCTTCTGTAATTTCTGGAATACTCGAAAAGAGGTAGAGGAGTGGGCAGGAGACTACGTTTATATTCTAGCTTTTCCAACTGCTGGAGGCCAGATGCAGGATGACCATTTGGATGGGGTCTTGTTCGATTATTTAATGCTAGAAGGTGAGCAAAAAGCATACATTTCTAACTATACTGATTTGACGGCTTTACTGACTTCTGCAGATTTAAAGTGGGAAGTGCCTCATGATATGGTCGAGTGGATTTGGATTCA…	This work
DFI1_7710_down_R	GTTCTTAACGATGTTTCCAAAAC
DFI6_7710_up_F	GCCCTTCGTTGGTTCCTTTC	Primers for the amplification of the defense island of DGCC8849 containing Hachiman and RM II including 1-kb upstream and downstream homologous regions to the insertion site in DGCC7710.	GCCCTTCGTTGGTTCCTTTCAAACGGTTCTGCACCAGGTCAAGACGTGCGCTTCTCCTACGAGAAAATGGATGCTTCTTGGAACTTCATTAACAAGATTTGGAACATCTCTCGTTACATCCTTATGAACAATGAAGGGTTGACCTTGGATGTGGCGCGTGAAAATGTAGCTAAAGTGGCTGCTGGTCAAGCAGGTAATGTCACAGACCGTTGGATTCTCCACAATCTCAACGAAACTATCGGAAAAGTTACTGAAAACTTTGACAAGTTTGAATTCGGTGTGGCTGGACACATCCTTTACAACTTTATCTGGGATGAGTTTGCGGACTGGTATGTTGAGTTGACTAAGGAAGTGCTTTACAGCGATAACGAGGACGAGAAAGTTATCACTCGTTCTGTC…	This work
DFI6_7710_down_R	GAGCCGAGCGTAATAATGATATTAC
Yc70	TGCTGAGACAACCTAGTCTCTC	Primers for amplification of the CR1 array in S. thermophilus	-	Horvath et al., 2008
CR1-rev	TAAACAGAGCCTCCCTATCC
CR3-fwd	CTGAGATTAATAGTGCGATTACG	Primers for amplification of the CR3 array in S. thermophilus	-	Horvath et al., 2008
CR3-rev	GCTGGATATTCGTATAACATGTC
Reference
Horvath, P. et al. (2008) Diversity, activity, and evolution of CRISPR loci in Streptococcus thermophilus. Journal of Bacteriology 190, 1401–1412
Hynes, A. P., Labrie, S. J. & Moineau, S. (2016) Programming native CRISPR arrays for the generation of targeted immunity. mBio 7, e00202-16.
