# Supplementary material for: Strengthening phage resistance of Streptococcus thermophilus by leveraging complementary defense systems
Source: Nat Commun. 2025 Aug 4;16:7142. doi: 10.1038/s41467-025-62408-3 (PMC12322248; doi:10.1038/s41467-025-62408-3)
Supplement: Supplementary file 6 — Source Data [file 41467_2025_62408_MOESM6_ESM.xlsx]

## Sheet: Figure 1A
system	Genome_number	Genome_percentage	Mechanism	study
CRISPR II-A	263	100	CRISPR	Previously investigated
RM I	249	94.6768	RM	Previously investigated
CRISPR III-A	232	88.2129	CRISPR	Previously investigated
RM II	183	69.5817	RM	Previously investigated
RM III	135	51.3308	RM	Previously investigated
RM IV	88	33.4601	RM	Previously investigated
AbiD	74	28.1369	Other known systems	Previously investigated
Gao19	35	13.308	Other known systems	Previously investigated
AbiH	35	13.308	Other known systems	This study
AbiE	28	10.6464	Other known systems	Previously investigated
PD-Lambda-1	27	10.2662	Other known systems	This study
RosmerTA	26	9.88593	Other known systems	This study
CRISPR I-E	23	8.74525	CRISPR	Previously investigated
RloC	17	6.46388	Other known systems	This study
Gabija	16	6.08365	Other known systems	Previously investigated
Hachiman I	14	5.32319	Other known systems	Previously investigated
SoFic	12	4.56274	Other known systems	Previously investigated
Dodola	7	2.6616	Other known systems	Previously investigated
CBASS II	6	2.28137	Other known systems	This study
SEFIR	4	1.52091	Other known systems	This study
Kiwa	4	1.52091	Other known systems	Previously investigated
Retron III-A	3	1.14068	Other known systems	This study
PrrC	3	1.14068	Other known systems	This study
AbiJ	2	0.760456	Other known systems	This study
Stk2	2	0.760456	Other known systems	This study
Borvo-like	2	0.760456	Other known systems	This study
Lamassu	1	0.380228	Other known systems	This study
Thoeris I	1	0.380228	Other known systems	This study

## Sheet: Figure 1B
strain	Number_syst
GCF_000011825.1	5
GCF_000011845.1	6
GCF_000014485.1	7
GCF_000182875.1	7
GCF_000253395.1	10
GCF_000262675.1	7
GCF_000335495.1	5
GCF_000335515.1	5
GCF_000500565.1	7
GCF_000521265.1	6
GCF_000521285.1	7
GCF_000521305.1	9
GCF_000521325.1	9
GCF_000572065.1	5
GCF_000572095.1	10
GCF_000698885.1	7
GCF_000836595.1	7
GCF_000836675.1	7
GCF_000971665.1	5
GCF_001008015.1	7
GCF_001266475.1	7
GCF_001280285.1	7
GCF_001306395.1	7
GCF_001514435.1	5
GCF_001624895.1	6
GCF_001624915.1	6
GCF_001663795.1	7
GCF_001685375.1	6
GCF_001705585.1	8
GCF_001855705.1	7
GCF_001867185.1	5
GCF_001867245.1	5
GCF_002012365.1	7
GCF_002286255.1	6
GCF_002443035.1	5
GCF_002796625.1	6
GCF_002796635.1	10
GCF_002796645.1	12
GCF_002796655.1	7
GCF_002796705.1	9
GCF_002843115.1	7
GCF_002846075.1	6
GCF_002846155.1	7
GCF_002914925.1	7
GCF_003129655.1	7
GCF_003130445.1	7
GCF_003402855.1	7
GCF_003443395.1	4
GCF_004114735.1	7
GCF_004354505.1	10
GCF_005864465.1	9
GCF_006539425.1	6
GCF_009709655.1	5
GCF_009856565.1	12
GCF_010120595.1	10
GCF_010500735.1	7
GCF_010692845.1	7
GCF_011801285.1	8
GCF_013307185.1	7
GCF_013307265.1	9
GCF_013307285.1	7
GCF_013370965.1	4
GCF_015190465.1	8
GCF_017156775.1	10
GCF_017359825.1	11
GCF_017359885.1	8
GCF_017360005.1	9
GCF_017360085.1	8
GCF_017360165.1	8
GCF_017360245.1	11
GCF_017360305.1	9
GCF_017366965.1	11
GCF_017366985.1	12
GCF_017367005.1	11
GCF_017367015.1	10
GCF_017367045.1	11
GCF_017367065.1	11
GCF_017367085.1	8
GCF_017367105.1	9
GCF_017367115.1	8
GCF_017367165.1	9
GCF_017367225.1	13
GCF_017367285.1	11
GCF_017367305.1	11
GCF_017367345.1	10
GCF_017584245.1	13
GCF_018219175.1	7
GCF_018966905.1	9
GCF_019449675.1	13
GCF_019449715.1	11
GCF_019449735.1	10
GCF_019449755.1	7
GCF_019449765.1	10
GCF_019449795.1	5
GCF_019449815.1	10
GCF_019449835.1	7
GCF_019449855.1	7
GCF_019449875.1	7
GCF_019449885.1	7
GCF_019449915.1	6
GCF_019449935.1	10
GCF_019449955.1	7
GCF_019449965.1	7
GCF_019449995.1	10
GCF_019450015.1	7
GCF_019450035.1	8
GCF_019450055.1	10
GCF_019450065.1	7
GCF_019450095.1	7
GCF_019450115.1	9
GCF_019450135.1	9
GCF_019450155.1	7
GCF_019972875.1	10
GCF_020075875.1	7
GCF_020075895.1	5
GCF_020075925.1	7
GCF_020075945.1	7
GCF_020075965.1	7
GCF_020075985.1	6
GCF_020076005.1	12
GCF_020076015.1	7
GCF_020076045.1	7
GCF_020076065.1	7
GCF_020076085.1	7
GCF_020076105.1	7
GCF_020076115.1	7
GCF_020076145.1	7
GCF_020076175.1	12
GCF_020076365.1	3
GCF_020404245.1	11
GCF_020404265.1	9
GCF_020404275.1	9
GCF_020404305.1	11
GCF_020404325.1	11
GCF_020736685.1	10
GCF_020829055.1	7
GCF_020829085.1	6
GCF_020829095.1	7
GCF_020829125.1	6
GCF_020844005.1	7
GCF_021229135.1	6
GCF_022024355.1	8
GCF_022509625.1	10
GCF_023006585.1	7
GCF_023207975.1	7
GCF_023278025.1	7
GCF_023893675.1	9
GCF_024334065.1	4
GCF_024665315.1	7
GCF_024731205.1	8
GCF_025122495.1	5
GCF_025127235.1	10
GCF_025127245.1	10
GCF_025127255.1	10
GCF_025127295.1	6
GCF_025129195.1	10
GCF_025132835.1	12
GCF_025132855.1	10
GCF_025132955.1	5
GCF_025186385.1	7
GCF_025186525.1	5
GCF_025186555.1	8
GCF_025186565.1	7
GCF_025186625.1	7
GCF_025186665.1	9
GCF_025186725.1	5
GCF_025186765.1	7
GCF_025186785.1	6
GCF_025186805.1	5
GCF_025186885.1	7
GCF_025186945.1	7
GCF_025186965.1	5
GCF_025187005.1	7
GCF_025187015.1	6
GCF_025187085.1	6
GCF_025187145.1	4
GCF_025187185.1	5
GCF_025187195.1	6
GCF_025187235.1	5
GCF_025187265.1	5
GCF_025187275.1	5
GCF_025187305.1	10
GCF_025187325.1	7
GCF_025187345.1	6
GCF_025187365.1	9
GCF_025187385.1	11
GCF_025187405.1	5
GCF_025187415.1	7
GCF_025187445.1	7
GCF_025187465.1	6
GCF_025187485.1	8
GCF_025187495.1	5
GCF_025187525.1	8
GCF_025187545.1	5
GCF_025187565.1	3
GCF_025187585.1	9
GCF_025187605.1	7
GCF_025187615.1	7
GCF_025187645.1	6
GCF_025187665.1	7
GCF_025187705.1	5
GCF_025188845.1	9
GCF_025739165.1	7
GCF_025739325.1	5
GCF_025948295.1	7
GCF_025962735.1	7
GCF_026805425.1	8
GCF_027557675.1	8
GCF_027854415.1	8
GCF_027857755.1	8
GCF_027857815.1	7
GCF_027857835.1	6
GCF_027857875.1	9
GCF_027857955.1	5
GCF_027944035.1	7
GCF_027944045.1	7
GCF_027944055.1	7
GCF_027944095.1	6
GCF_027947215.1	7
GCF_027947245.1	3
GCF_027947275.1	6
GCF_027947295.1	5
GCF_027947315.1	6
GCF_027947325.1	5
GCF_027947345.1	8
GCF_027947375.1	3
GCF_027947395.1	8
GCF_900094135.1	6
GCF_900474985.1	10
GCF_900492165.1	8
GCF_903884415.1	5
GCF_903885985.1	9
GCF_903886075.1	11
GCF_903886195.1	5
GCF_903886205.1	5
GCF_903886285.1	6
GCF_903886345.1	9
GCF_903886385.1	5
GCF_903886475.1	5
GCF_903886505.1	8
GCF_903886595.1	13
GCF_903886635.1	4
GCF_903886645.1	12
GCF_903886745.1	10
GCF_903890635.1	10
GCF_903890695.1	12
GCF_903890795.1	7
GCF_903890815.1	6
GCF_903890825.1	5
GCF_903890905.1	7
GCF_903890925.1	7
GCF_903890945.1	6
GCF_903891015.1	7
GCF_903891025.1	7
GCF_903891105.1	5
GCF_903891135.1	5
GCF_903891195.1	7
GCF_903891205.1	5
GCF_903891245.1	7
GCF_903891305.1	6
GCF_903960675.1	5
GCF_925285395.1	7
GCF_925301925.1	12

## Sheet: PhylogeneticTree 1B-2D-S1-S2-S3
#NEXUS
begin trees
tree tree_1 = [&R] ((((('GCF_903886745.1':2.51E-4,'GCF_903890635.1':1.0E-6):0.004149,(('GCF_903886595.1':3.84E-4,'GCF_903886645.1':1.67E-4):6.68E-4,'GCF_903890695.1':3.5E-4):0.004393):0.015047,'GCF_903886505.1':0.006517):0.018686,(('GCF_000521305.1':2.45E-4,'GCF_002846075.1':6.24E-4):2.34E-4,('GCF_002443035.1':0.002285,'GCF_000836595.1':0.002774):2.55E-4,('GCF_000572095.1':0.001231,'GCF_000521325…
end

## Sheet: Figure 1C
	CRISPR II-A	RM I	CRISPR III-A	RM II	RM III	RM IV	AbiD	Gao19	AbiH	AbiE	PD-Lambda-1	RosmerTA	CRISPR I-E	RloC	Gabija	Hachiman I	SoFic	Dodola	CBASS II	Sefir	Kiwa	Retron III-A	PrrC	AbiJ	Stk2	Borvo-like	Lamassu	Thoeris I
'GCF_000011825.1'	1	1	1	1	1	0	0	0	0	0	0	0	0	0	0	0	0	0	0	0	0	0	0	0	0	0	0	0
'GCF_000011845.1'	1	1	1	1	1	0	0	0	0	0	0	1	0	0	0	0	0	0	0	0	0	0	0	0	0	0	0	0
'GCF_000014485.1'	2	1	1	1	0	0	1	0	1	0	0	0	0	0	0	0	0	0	0	0	0	0	0	0	0	0	0	0
'GCF_000182875.1'	2	1	1	2	0	0	1	0	0	0	0	0	0	0	0	0	0	0	0	0	0	0	0	0	0	0	0	0
'GCF_000253395.1'	1	2	1	0	1	1	0	0	1	1	0	0	0	0	1	0	0	0	0	1	0	0	0	0	0	0	0	0
'GCF_000262675.1'	2	1	1	2	0	0	0	0	1	0	0	0	0	0	0	0	0	0	0	0	0	0	0	0	0	0	0	0
'GCF_000572095.1'	1	1	1	2	1	0	1	0	0	1	0	0	0	0	0	0	0	1	0	0	0	0	0	0	1	0	0	0
'GCF_000698885.1'	2	2	1	0	0	1	0	0	0	0	0	0	1	0	0	0	0	0	0	0	0	0	0	0	0	0	0	0
'GCF_000971665.1'	2	0	1	0	0	0	1	1	0	0	0	0	0	0	0	0	0	0	0	0	0	0	0	0	0	0	0	0
'GCF_001008015.1'	2	2	1	0	0	1	0	0	0	0	0	0	1	0	0	0	0	0	0	0	0	0	0	0	0	0	0	0
'GCF_001280285.1'	2	1	1	2	0	0	0	0	1	0	0	0	0	0	0	0	0	0	0	0	0	0	0	0	0	0	0	0
'GCF_001514435.1'	1	1	1	0	1	0	0	0	0	0	0	1	0	0	0	0	0	0	0	0	0	0	0	0	0	0	0	0
'GCF_001663795.1'	2	2	1	0	0	1	0	0	0	0	0	0	1	0	0	0	0	0	0	0	0	0	0	0	0	0	0	0
'GCF_001685375.1'	1	1	1	1	1	0	0	0	0	0	0	1	0	0	0	0	0	0	0	0	0	0	0	0	0	0	0	0
'GCF_001705585.1'	2	2	1	0	0	1	1	0	0	0	1	0	0	0	0	0	0	0	0	0	0	0	0	0	0	0	0	0
'GCF_001855705.1'	2	2	1	0	0	1	0	0	0	0	0	0	1	0	0	0	0	0	0	0	0	0	0	0	0	0	0	0
'GCF_002012365.1'	2	1	1	2	0	0	1	0	0	0	0	0	0	0	0	0	0	0	0	0	0	0	0	0	0	0	0	0
'GCF_002286255.1'	2	1	0	1	0	1	0	1	0	0	0	0	0	0	0	0	0	0	0	0	0	0	0	0	0	0	0	0
'GCF_002443035.1'	1	0	1	0	0	0	1	0	0	0	1	0	1	0	0	0	0	0	0	0	0	0	0	0	0	0	0	0
'GCF_002843115.1'	2	2	1	0	0	1	0	0	0	0	0	0	1	0	0	0	0	0	0	0	0	0	0	0	0	0	0	0
'GCF_002846075.1'	2	2	0	1	1	0	0	0	0	0	0	0	0	0	0	0	0	0	0	0	0	0	0	0	0	0	0	0
'GCF_002846155.1'	1	2	1	0	1	0	0	0	0	0	0	1	0	0	0	0	0	0	0	0	0	0	1	0	0	0	0	0
'GCF_003402855.1'	2	2	1	0	0	1	0	1	0	0	0	0	0	0	0	0	0	0	0	0	0	0	0	0	0	0	0	0
'GCF_003443395.1'	1	2	1	0	0	0	0	0	0	0	0	0	0	0	0	0	0	0	0	0	0	0	0	0	0	0	0	0
'GCF_004114735.1'	2	1	1	0	2	1	0	0	0	0	0	0	0	0	0	0	0	0	0	0	0	0	0	0	0	0	0	0
'GCF_009856565.1'	2	2	1	2	1	1	0	1	0	0	1	0	0	0	0	1	0	0	0	0	0	0	0	0	0	0	0	0
'GCF_010120595.1'	2	2	0	0	1	0	0	0	0	2	0	0	0	1	0	1	1	0	0	0	0	0	0	0	0	0	0	0
'GCF_011801285.1'	2	1	1	3	0	0	0	0	0	0	0	0	0	0	1	0	0	0	0	0	0	0	0	0	0	0	0	0
'GCF_013307185.1'	2	2	1	0	0	1	0	0	0	0	0	0	1	0	0	0	0	0	0	0	0	0	0	0	0	0	0	0
'GCF_013307265.1'	2	1	1	2	0	0	1	1	0	0	0	0	0	1	0	0	0	0	0	0	0	0	0	0	0	0	0	0
'GCF_013307285.1'	2	2	1	0	0	1	0	0	0	0	0	0	1	0	0	0	0	0	0	0	0	0	0	0	0	0	0	0
'GCF_015190465.1'	1	2	0	1	0	0	0	0	0	1	0	0	0	0	1	1	0	1	0	0	0	0	0	0	0	0	0	0
'GCF_017156775.1'	2	2	1	2	1	0	0	0	0	0	1	0	0	0	0	0	0	0	0	0	0	0	0	0	0	0	0	1
'GCF_017359825.1'	2	1	1	4	2	0	1	0	0	0	0	0	0	0	0	0	0	0	0	0	0	0	0	0	0	0	0	0
'GCF_017359885.1'	2	1	1	3	1	0	0	0	0	0	0	0	0	0	0	0	0	0	0	0	0	0	0	0	0	0	0	0
'GCF_017360005.1'	2	1	1	3	1	0	0	1	0	0	0	0	0	0	0	0	0	0	0	0	0	0	0	0	0	0	0	0
'GCF_017360085.1'	2	1	1	3	1	0	0	0	0	0	0	0	0	0	0	0	0	0	0	0	0	0	0	0	0	0	0	0
'GCF_017360165.1'	2	1	1	3	1	0	0	0	0	0	0	0	0	0	0	0	0	0	0	0	0	0	0	0	0	0	0	0
'GCF_017360245.1'	2	1	1	4	2	0	1	0	0	0	0	0	0	0	0	0	0	0	0	0	0	0	0	0	0	0	0	0
'GCF_017360305.1'	2	1	1	3	1	0	0	1	0	0	0	0	0	0	0	0	0	0	0	0	0	0	0	0	0	0	0	0
'GCF_017584245.1'	2	1	1	6	2	0	1	0	0	0	0	0	0	0	0	0	0	0	0	0	0	0	0	0	0	0	0	0
'GCF_018219175.1'	2	2	1	0	0	0	1	0	0	0	0	0	0	1	0	0	0	0	0	0	0	0	0	0	0	0	0	0
'GCF_019449715.1'	1	2	1	2	1	0	0	1	0	1	1	0	0	0	0	0	0	0	0	0	0	0	0	0	0	0	1	0
'GCF_019449935.1'	2	3	1	1	0	1	1	0	0	0	0	0	0	0	0	0	0	0	0	0	0	0	0	1	0	0	0	0
'GCF_020404245.1'	2	2	1	3	1	0	0	0	0	0	0	1	0	0	0	0	0	0	0	0	0	1	0	0	0	0	0	0
'GCF_020844005.1'	2	1	1	2	0	0	1	0	0	0	0	0	0	0	0	0	0	0	0	0	0	0	0	0	0	0	0	0
'GCF_022024355.1'	2	3	1	0	0	1	0	0	0	0	0	0	1	0	0	0	0	0	0	0	0	0	0	0	0	0	0	0
'GCF_023207975.1'	2	2	1	0	0	1	0	0	0	0	0	0	1	0	0	0	0	0	0	0	0	0	0	0	0	0	0	0
'GCF_023278025.1'	2	1	1	2	0	0	0	0	1	0	0	0	0	0	0	0	0	0	0	0	0	0	0	0	0	0	0	0
'GCF_024334065.1'	1	2	1	0	0	0	0	0	0	0	0	0	0	0	0	0	0	0	0	0	0	0	0	0	0	0	0	0
'GCF_024665315.1'	2	1	1	1	0	0	1	0	1	0	0	0	0	0	0	0	0	0	0	0	0	0	0	0	0	0	0	0
'GCF_024731205.1'	2	2	1	1	1	0	0	0	0	0	0	1	0	0	0	0	0	0	0	0	0	0	0	0	0	0	0	0
'GCF_025127235.1'	2	1	1	2	1	0	0	1	0	1	0	0	0	0	0	0	0	0	1	0	0	0	0	0	0	0	0	0
'GCF_025739165.1'	2	1	1	0	2	1	0	0	0	0	0	0	0	0	0	0	0	0	0	0	0	0	0	0	0	0	0	0
'GCF_025739325.1'	1	0	1	1	1	0	0	0	0	0	0	1	0	0	0	0	0	0	0	0	0	0	0	0	0	0	0	0
'GCF_025948295.1'	2	1	1	1	0	1	0	1	0	0	0	0	0	0	0	0	0	0	0	0	0	0	0	0	0	0	0	0
'GCF_027557675.1'	2	3	1	0	0	1	0	0	0	0	1	0	0	0	0	0	0	0	0	0	0	0	0	0	0	0	0	0
'GCF_900094135.1'	1	2	1	0	1	1	0	0	0	0	0	0	0	0	0	0	0	0	0	0	0	0	0	0	0	0	0	0
'GCF_900474985.1'	2	2	0	0	1	0	0	0	0	2	0	0	0	1	0	1	1	0	0	0	0	0	0	0	0	0	0	0
'GCF_900492165.1'	2	2	1	1	1	0	0	0	0	0	0	1	0	0	0	0	0	0	0	0	0	0	0	0	0	0	0	0
'GCF_903884415.1'	1	1	1	0	1	1	0	0	0	0	0	0	0	0	0	0	0	0	0	0	0	0	0	0	0	0	0	0
'GCF_903885985.1'	2	1	1	3	1	0	1	0	0	0	0	0	0	0	0	0	0	0	0	0	0	0	0	0	0	0	0	0
'GCF_903886075.1'	2	1	1	4	1	0	1	0	0	0	0	0	0	1	0	0	0	0	0	0	0	0	0	0	0	0	0	0
'GCF_903886195.1'	1	1	1	1	1	0	0	0	0	0	0	0	0	0	0	0	0	0	0	0	0	0	0	0	0	0	0	0
'GCF_903886205.1'	1	0	1	1	1	0	0	0	0	0	0	1	0	0	0	0	0	0	0	0	0	0	0	0	0	0	0	0
'GCF_903886285.1'	1	2	1	0	0	1	0	0	1	0	0	0	0	0	0	0	0	0	0	0	0	0	0	0	0	0	0	0
'GCF_903886345.1'	2	1	1	3	1	0	1	0	0	0	0	0	0	0	0	0	0	0	0	0	0	0	0	0	0	0	0	0
'GCF_903886385.1'	1	1	1	1	1	0	0	0	0	0	0	0	0	0	0	0	0	0	0	0	0	0	0	0	0	0	0	0
'GCF_903886475.1'	1	1	1	1	1	0	0	0	0	0	0	0	0	0	0	0	0	0	0	0	0	0	0	0	0	0	0	0
'GCF_903886505.1'	2	1	1	0	2	0	0	0	1	1	0	0	0	0	0	0	0	0	0	0	0	0	0	0	0	0	0	0
'GCF_903886595.1'	2	1	0	3	1	1	0	0	2	1	1	0	0	0	0	0	1	0	0	0	0	0	0	0	0	0	0	0
'GCF_903886635.1'	1	0	1	0	0	1	0	0	0	0	0	0	1	0	0	0	0	0	0	0	0	0	0	0	0	0	0	0
'GCF_903886645.1'	2	1	0	2	1	0	0	0	1	1	1	0	1	0	0	0	2	0	0	0	0	0	0	0	0	0	0	0
'GCF_903886745.1'	1	2	0	1	1	0	0	0	1	0	1	0	0	0	1	0	1	0	0	0	0	0	0	0	0	1	0	0
'GCF_903890635.1'	1	2	0	1	1	0	0	0	1	0	1	0	0	0	1	0	1	0	0	0	0	0	0	0	0	1	0	0
'GCF_903890695.1'	2	1	0	2	1	1	0	0	1	1	1	0	0	0	0	0	2	0	0	0	0	0	0	0	0	0	0	0
'GCF_903890795.1'	2	1	1	1	0	1	0	1	0	0	0	0	0	0	0	0	0	0	0	0	0	0	0	0	0	0	0	0
'GCF_903890815.1'	2	1	1	2	0	0	0	0	0	0	0	0	0	0	0	0	0	0	0	0	0	0	0	0	0	0	0	0
'GCF_903890825.1'	1	1	1	1	0	0	0	0	0	0	0	0	0	0	0	0	0	1	0	0	0	0	0	0	0	0	0	0
'GCF_903890905.1'	2	2	1	1	0	0	1	0	0	0	0	0	0	0	0	0	0	0	0	0	0	0	0	0	0	0	0	0
'GCF_903890925.1'	2	2	1	1	0	0	1	0	0	0	0	0	0	0	0	0	0	0	0	0	0	0	0	0	0	0	0	0
'GCF_903890945.1'	1	1	0	1	1	1	0	0	0	0	0	0	1	0	0	0	0	0	0	0	0	0	0	0	0	0	0	0
'GCF_903891015.1'	2	1	1	2	0	0	0	0	1	0	0	0	0	0	0	0	0	0	0	0	0	0	0	0	0	0	0	0
'GCF_903891025.1'	2	1	1	2	0	0	1	0	0	0	0	0	0	0	0	0	0	0	0	0	0	0	0	0	0	0	0	0
'GCF_903891105.1'	1	1	1	0	1	0	0	0	0	0	0	1	0	0	0	0	0	0	0	0	0	0	0	0	0	0	0	0
'GCF_903891135.1'	1	2	1	0	0	1	0	0	0	0	0	0	0	0	0	0	0	0	0	0	0	0	0	0	0	0	0	0
'GCF_903891195.1'	1	1	1	1	1	0	0	0	0	0	0	1	0	0	0	0	0	0	0	0	1	0	0	0	0	0	0	0
'GCF_903891205.1'	2	1	1	0	0	1	0	0	0	0	0	0	0	0	0	0	0	0	0	0	0	0	0	0	0	0	0	0
'GCF_903891245.1'	2	1	1	2	1	0	0	0	0	0	0	0	0	0	0	0	0	0	0	0	0	0	0	0	0	0	0	0
'GCF_903891305.1'	1	1	1	1	1	0	0	0	0	0	0	0	0	1	0	0	0	0	0	0	0	0	0	0	0	0	0	0
'GCF_903960675.1'	1	1	1	1	1	0	0	0	0	0	0	0	0	0	0	0	0	0	0	0	0	0	0	0	0	0	0	0

## Sheet: Figure 2A
CR1	CR3	CR4	CR2
TRUE	FALSE	FALSE	FALSE	11
			TRUE	62
		TRUE	FALSE	2
			TRUE	4
	TRUE	FALSE	FALSE	17
			TRUE	150
		TRUE	FALSE	1
			TRUE	16

## Sheet: Figure 2B
RM I	RM II	RM III	RM IV
FALSE	FALSE	FALSE	FALSE	6
			TRUE	2
	TRUE	FALSE	FALSE	1
			TRUE	1
		TRUE	FALSE	4
TRUE	FALSE	FALSE	FALSE	4
			TRUE	39
		TRUE	FALSE	18
			TRUE	11
	TRUE	FALSE	FALSE	57
			TRUE	18
		TRUE	FALSE	85
			TRUE	17

## Sheet: Figure 2C
strain	RM_type_I	RM_II	RM_type_III	RM_type_IV
GCF_000011825.1	1	1	1	0
GCF_000011845.1	1	1	1	0
GCF_000014485.1	1	1	0	0
GCF_000182875.1	1	2	0	0
GCF_000253395.1	2	0	1	1
GCF_000262675.1	1	2	0	0
GCF_000335495.1	2	1	0	0
GCF_000335515.1	2	1	0	0
GCF_000500565.1	2	0	0	1
GCF_000521265.1	2	1	1	0
GCF_000521285.1	2	0	0	1
GCF_000521305.1	1	2	1	0
GCF_000521325.1	2	1	1	1
GCF_000572065.1	1	0	0	1
GCF_000572095.1	1	2	1	0
GCF_000698885.1	2	0	0	1
GCF_000836595.1	2	1	0	1
GCF_000836675.1	1	0	0	1
GCF_000971665.1	0	0	0	0
GCF_001008015.1	2	0	0	1
GCF_001266475.1	1	2	0	0
GCF_001280285.1	1	2	0	0
GCF_001306395.1	2	0	0	1
GCF_001514435.1	1	0	1	0
GCF_001624895.1	1	0	1	1
GCF_001624915.1	1	0	1	1
GCF_001663795.1	2	0	0	1
GCF_001685375.1	1	1	1	0
GCF_001705585.1	2	0	0	1
GCF_001855705.1	2	0	0	1
GCF_001867185.1	1	1	0	1
GCF_001867245.1	1	1	0	1
GCF_002012365.1	1	2	0	0
GCF_002286255.1	1	1	0	1
GCF_002443035.1	0	0	0	0
GCF_002796625.1	1	0	1	0
GCF_002796635.1	1	1	2	0
GCF_002796645.1	1	2	1	1
GCF_002796655.1	2	0	1	0
GCF_002796705.1	1	1	2	0
GCF_002843115.1	2	0	0	1
GCF_002846075.1	2	1	1	0
GCF_002846155.1	2	0	1	0
GCF_002914925.1	1	1	0	0
GCF_003129655.1	1	2	0	0
GCF_003130445.1	2	0	0	1
GCF_003402855.1	2	0	0	1
GCF_003443395.1	2	0	0	0
GCF_004114735.1	1	0	2	1
GCF_004354505.1	2	0	1	0
GCF_005864465.1	1	3	1	0
GCF_006539425.1	1	0	1	0
GCF_009709655.1	1	0	0	1
GCF_009856565.1	2	2	1	1
GCF_010120595.1	2	0	1	0
GCF_010500735.1	3	1	0	1
GCF_010692845.1	3	0	0	1
GCF_011801285.1	1	3	0	0
GCF_013307185.1	2	0	0	1
GCF_013307265.1	1	2	0	0
GCF_013307285.1	2	0	0	1
GCF_013370965.1	0	0	0	0
GCF_015190465.1	2	1	0	0
GCF_017156775.1	2	2	1	0
GCF_017359825.1	1	4	2	0
GCF_017359885.1	1	3	1	0
GCF_017360005.1	1	3	1	0
GCF_017360085.1	1	3	1	0
GCF_017360165.1	1	3	1	0
GCF_017360245.1	1	4	2	0
GCF_017360305.1	1	3	1	0
GCF_017366965.1	1	4	2	0
GCF_017366985.1	1	5	2	0
GCF_017367005.1	1	4	2	0
GCF_017367015.1	2	3	2	0
GCF_017367045.1	1	4	2	0
GCF_017367065.1	1	4	2	0
GCF_017367085.1	1	3	1	0
GCF_017367105.1	1	3	1	0
GCF_017367115.1	1	3	1	0
GCF_017367165.1	1	3	1	0
GCF_017367225.1	1	6	2	0
GCF_017367285.1	1	4	2	0
GCF_017367305.1	1	4	2	0
GCF_017367345.1	1	4	1	0
GCF_017584245.1	1	6	2	0
GCF_018219175.1	2	0	0	0
GCF_018966905.1	2	1	1	1
GCF_019449675.1	2	4	1	0
GCF_019449715.1	2	2	1	0
GCF_019449735.1	2	1	1	1
GCF_019449755.1	1	2	0	0
GCF_019449765.1	2	2	1	0
GCF_019449795.1	1	1	0	1
GCF_019449815.1	2	1	1	1
GCF_019449835.1	2	0	0	1
GCF_019449855.1	1	0	2	1
GCF_019449875.1	2	0	0	1
GCF_019449885.1	1	2	0	0
GCF_019449915.1	1	0	1	0
GCF_019449935.1	3	1	0	1
GCF_019449955.1	2	0	0	1
GCF_019449965.1	2	0	1	0
GCF_019449995.1	2	3	0	1
GCF_019450015.1	3	1	0	1
GCF_019450035.1	2	1	1	0
GCF_019450055.1	1	2	2	0
GCF_019450065.1	2	0	0	1
GCF_019450095.1	1	1	0	0
GCF_019450115.1	2	1	0	1
GCF_019450135.1	1	1	2	0
GCF_019450155.1	2	1	0	1
GCF_019972875.1	2	0	1	0
GCF_020075875.1	2	1	0	0
GCF_020075895.1	1	1	0	0
GCF_020075925.1	2	0	0	1
GCF_020075945.1	1	1	0	0
GCF_020075965.1	1	1	0	0
GCF_020075985.1	1	1	0	0
GCF_020076005.1	2	2	1	1
GCF_020076015.1	2	1	0	0
GCF_020076045.1	1	1	0	0
GCF_020076065.1	1	1	0	0
GCF_020076085.1	1	2	0	0
GCF_020076105.1	1	1	0	0
GCF_020076115.1	1	1	0	0
GCF_020076145.1	1	1	0	0
GCF_020076175.1	2	2	1	1
GCF_020076365.1	0	0	0	0
GCF_020404245.1	2	3	1	0
GCF_020404265.1	2	3	0	1
GCF_020404275.1	2	3	0	1
GCF_020404305.1	2	3	1	0
GCF_020404325.1	2	3	1	0
GCF_020736685.1	2	0	1	0
GCF_020829055.1	1	2	0	0
GCF_020829085.1	1	2	0	0
GCF_020829095.1	1	2	0	0
GCF_020829125.1	1	2	0	0
GCF_020844005.1	1	2	0	0
GCF_021229135.1	2	0	0	1
GCF_022024355.1	3	0	0	1
GCF_022509625.1	1	4	1	0
GCF_023006585.1	2	0	0	1
GCF_023207975.1	2	0	0	1
GCF_023278025.1	1	2	0	0
GCF_023893675.1	2	1	1	1
GCF_024334065.1	2	0	0	0
GCF_024665315.1	1	1	0	0
GCF_024731205.1	2	1	1	0
GCF_025122495.1	1	2	0	1
GCF_025127235.1	1	2	1	0
GCF_025127245.1	1	2	1	0
GCF_025127255.1	1	2	1	0
GCF_025127295.1	1	0	0	1
GCF_025129195.1	1	2	1	0
GCF_025132835.1	1	2	1	0
GCF_025132855.1	1	2	1	0
GCF_025132955.1	1	1	0	0
GCF_025186385.1	2	0	0	1
GCF_025186525.1	2	0	0	1
GCF_025186555.1	1	1	1	0
GCF_025186565.1	2	1	0	0
GCF_025186625.1	2	1	0	0
GCF_025186665.1	1	2	0	0
GCF_025186725.1	1	1	0	0
GCF_025186765.1	1	2	0	0
GCF_025186785.1	1	1	1	1
GCF_025186805.1	1	1	0	0
GCF_025186885.1	1	0	1	1
GCF_025186945.1	1	1	1	0
GCF_025186965.1	1	1	1	0
GCF_025187005.1	1	2	1	0
GCF_025187015.1	1	1	1	0
GCF_025187085.1	1	2	0	0
GCF_025187145.1	0	0	0	1
GCF_025187185.1	1	0	1	0
GCF_025187195.1	1	1	1	0
GCF_025187235.1	1	1	1	0
GCF_025187265.1	1	1	1	0
GCF_025187275.1	1	1	1	0
GCF_025187305.1	2	3	1	0
GCF_025187325.1	1	1	0	1
GCF_025187345.1	2	0	0	1
GCF_025187365.1	1	3	1	0
GCF_025187385.1	1	4	1	0
GCF_025187405.1	0	1	1	0
GCF_025187415.1	1	2	0	0
GCF_025187445.1	2	0	1	0
GCF_025187465.1	1	2	0	0
GCF_025187485.1	1	2	1	0
GCF_025187495.1	1	1	0	1
GCF_025187525.1	2	2	0	0
GCF_025187545.1	1	0	1	1
GCF_025187565.1	1	0	0	0
GCF_025187585.1	1	3	1	0
GCF_025187605.1	2	0	0	1
GCF_025187615.1	2	0	0	1
GCF_025187645.1	1	1	1	0
GCF_025187665.1	1	2	0	0
GCF_025187705.1	1	0	0	1
GCF_025188845.1	1	2	1	0
GCF_025739165.1	1	0	2	1
GCF_025739325.1	0	1	1	0
GCF_025948295.1	1	1	0	1
GCF_025962735.1	3	0	0	1
GCF_026805425.1	2	1	1	0
GCF_027557675.1	3	0	0	1
GCF_027854415.1	1	0	1	0
GCF_027857755.1	1	2	0	0
GCF_027857815.1	2	1	1	1
GCF_027857835.1	1	0	0	1
GCF_027857875.1	1	2	0	0
GCF_027857955.1	0	1	0	1
GCF_027944035.1	1	1	1	0
GCF_027944045.1	1	1	0	0
GCF_027944055.1	1	1	1	0
GCF_027944095.1	1	0	1	0
GCF_027947215.1	0	2	0	0
GCF_027947245.1	0	0	0	0
GCF_027947275.1	1	0	1	1
GCF_027947295.1	0	1	1	0
GCF_027947315.1	2	1	1	0
GCF_027947325.1	1	1	1	0
GCF_027947345.1	2	2	1	1
GCF_027947375.1	0	0	0	0
GCF_027947395.1	2	1	1	1
GCF_900094135.1	2	0	1	1
GCF_900474985.1	2	0	1	0
GCF_900492165.1	2	1	1	0
GCF_903884415.1	1	0	1	1
GCF_903885985.1	1	3	1	0
GCF_903886075.1	1	4	1	0
GCF_903886195.1	1	1	1	0
GCF_903886205.1	0	1	1	0
GCF_903886285.1	2	0	0	1
GCF_903886345.1	1	3	1	0
GCF_903886385.1	1	1	1	0
GCF_903886475.1	1	1	1	0
GCF_903886505.1	1	0	2	0
GCF_903886595.1	1	3	1	1
GCF_903886635.1	0	0	0	1
GCF_903886645.1	1	2	1	0
GCF_903886745.1	2	1	1	0
GCF_903890635.1	2	1	1	0
GCF_903890695.1	1	2	1	1
GCF_903890795.1	1	1	0	1
GCF_903890815.1	1	2	0	0
GCF_903890825.1	1	1	0	0
GCF_903890905.1	2	1	0	0
GCF_903890925.1	2	1	0	0
GCF_903890945.1	1	1	1	1
GCF_903891015.1	1	2	0	0
GCF_903891025.1	1	2	0	0
GCF_903891105.1	1	0	1	0
GCF_903891135.1	2	0	0	1
GCF_903891195.1	1	1	1	0
GCF_903891205.1	1	0	0	1
GCF_903891245.1	1	2	1	0
GCF_903891305.1	1	1	1	0
GCF_903960675.1	1	1	1	0
GCF_925285395.1	1	2	0	0
GCF_925301925.1	2	2	1	1

## Sheet: Figure 2D
strain	unknown_IIG	GATC	unknown_MvaI	CCGG	GGCC	GCNGC	GCTGG	TTCGAA	GGATG	unknown	unknown_AlwI
GCF_017367225.1	1	2	1	1	0	0	0	0	0	1	0
GCF_017584245.1	1	2	1	1	0	0	0	0	0	1	0
GCF_017366985.1	1	2	1	1	0	0	0	0	0	0	0
GCF_903886075.1	1	1	1	1	0	0	0	0	0	0	0
GCF_017367065.1	1	1	1	1	0	0	0	0	0	0	0
GCF_017367045.1	1	1	1	1	0	0	0	0	0	0	0
GCF_017367005.1	1	1	1	1	0	0	0	0	0	0	0
GCF_017366965.1	1	1	1	1	0	0	0	0	0	0	0
GCF_017367285.1	1	1	1	1	0	0	0	0	0	0	0
GCF_017360245.1	1	1	1	1	0	0	0	0	0	0	0
GCF_017367305.1	1	1	1	1	0	0	0	0	0	0	0
GCF_017367345.1	1	1	1	1	0	0	0	0	0	0	0
GCF_019449675.1	1	1	1	0	0	1	0	0	0	0	0
GCF_017359825.1	1	1	1	1	0	0	0	0	0	0	0
GCF_025187385.1	1	1	1	1	0	0	0	0	0	0	0
GCF_022509625.1	1	1	1	1	0	0	0	0	0	0	0
GCF_017367105.1	1	1	1	0	0	0	0	0	0	0	0
GCF_903885985.1	0	1	1	1	0	0	0	0	0	0	0
GCF_019449995.1	1	0	1	0	0	1	0	0	0	0	0
GCF_025187585.1	1	1	1	0	0	0	0	0	0	0	0
GCF_020404245.1	1	0	0	0	1	0	1	0	0	0	0
GCF_020404275.1	1	0	1	0	0	1	0	0	0	0	0
GCF_020404305.1	1	0	0	0	1	0	1	0	0	0	0
GCF_020404325.1	1	0	0	0	1	0	1	0	0	0	0
GCF_025187365.1	0	1	1	1	0	0	0	0	0	0	0
GCF_017367165.1	1	1	1	0	0	0	0	0	0	0	0
GCF_025187305.1	0	1	1	1	0	0	0	0	0	0	0
GCF_017367115.1	0	1	1	0	0	0	0	1	0	0	0
GCF_020404265.1	1	0	1	0	0	1	0	0	0	0	0
GCF_017367085.1	0	1	1	0	0	0	0	1	0	0	0
GCF_017359885.1	0	1	1	0	0	0	0	1	0	0	0
GCF_017367015.1	0	1	1	0	0	0	0	1	0	0	0
GCF_903886595.1	1	0	0	0	0	0	0	0	1	0	1
GCF_011801285.1	1	0	0	0	0	1	1	0	0	0	0
GCF_903886345.1	0	1	1	1	0	0	0	0	0	0	0
GCF_005864465.1	1	1	1	0	0	0	0	0	0	0	0
GCF_017360005.1	1	1	1	0	0	0	0	0	0	0	0
GCF_017360165.1	0	1	1	0	0	0	0	1	0	0	0
GCF_017360305.1	1	1	1	0	0	0	0	0	0	0	0
GCF_017360085.1	0	1	1	0	0	0	0	1	0	0	0
GCF_025187485.1	0	1	1	0	0	0	0	0	0	0	0
GCF_025186665.1	1	1	0	0	0	0	0	0	0	0	0
GCF_025186765.1	0	1	1	0	0	0	0	0	0	0	0
GCF_025187005.1	0	1	1	0	0	0	0	0	0	0	0
GCF_025187085.1	0	1	1	0	0	0	0	0	0	0	0
GCF_925285395.1	0	1	1	0	0	0	0	0	0	0	0
GCF_903891245.1	0	1	1	0	0	0	0	0	0	0	0
GCF_903891025.1	0	1	1	0	0	0	0	0	0	0	0
GCF_903891015.1	0	1	1	0	0	0	0	0	0	0	0
GCF_025187415.1	0	1	1	0	0	0	0	0	0	0	0
GCF_025187465.1	0	1	1	0	0	0	0	0	0	0	0
GCF_903890695.1	2	0	0	0	0	0	0	0	0	0	0
GCF_903890815.1	0	1	1	0	0	0	0	0	0	0	0
GCF_903886645.1	1	0	0	0	0	0	0	0	1	0	0
GCF_025187525.1	1	0	0	0	1	0	0	0	0	0	0
GCF_025132835.1	0	1	1	0	0	0	0	0	0	0	0
GCF_025187665.1	0	1	1	0	0	0	0	0	0	0	0
GCF_025188845.1	0	1	1	0	0	0	0	0	0	0	0
GCF_027857755.1	0	1	0	0	0	0	1	0	0	0	0
GCF_027857875.1	0	1	1	0	0	0	0	0	0	0	0
GCF_027947215.1	0	0	0	0	0	1	1	0	0	0	0
GCF_027947345.1	1	0	0	0	0	1	0	0	0	0	0
GCF_025132855.1	0	1	1	0	0	0	0	0	0	0	0
GCF_000182875.1	0	1	1	0	0	0	0	0	0	0	0
GCF_025129195.1	0	1	1	0	0	0	0	0	0	0	0
GCF_019449885.1	0	1	1	0	0	0	0	0	0	0	0
GCF_000521305.1	0	1	1	0	0	0	0	0	0	0	0
GCF_000572095.1	0	1	0	0	0	1	0	0	0	0	0
GCF_001266475.1	0	1	1	0	0	0	0	0	0	0	0
GCF_001280285.1	0	1	1	0	0	0	0	0	0	0	0
GCF_002012365.1	0	1	1	0	0	0	0	0	0	0	0
GCF_002796645.1	0	0	1	0	0	1	0	0	0	0	0
GCF_003129655.1	0	1	1	0	0	0	0	0	0	0	0
GCF_009856565.1	0	0	0	0	1	1	0	0	0	0	0
GCF_013307265.1	1	1	0	0	0	0	0	0	0	0	0
GCF_017156775.1	1	1	0	0	0	0	0	0	0	0	0
GCF_019449715.1	0	1	1	0	0	0	0	0	0	0	0
GCF_019449755.1	0	1	1	0	0	0	0	0	0	0	0
GCF_019449765.1	0	1	1	0	0	0	0	0	0	0	0
GCF_019450055.1	2	0	0	0	0	0	0	0	0	0	0
GCF_025127255.1	0	1	1	0	0	0	0	0	0	0	0
GCF_020076005.1	0	0	0	0	1	1	0	0	0	0	0
GCF_020076085.1	0	1	1	0	0	0	0	0	0	0	0
GCF_020076175.1	0	0	0	0	1	1	0	0	0	0	0
GCF_000262675.1	0	1	1	0	0	0	0	0	0	0	0
GCF_020829055.1	0	1	1	0	0	0	0	0	0	0	0
GCF_020829085.1	0	1	1	0	0	0	0	0	0	0	0
GCF_020829095.1	0	1	1	0	0	0	0	0	0	0	0
GCF_020829125.1	0	1	1	0	0	0	0	0	0	0	0
GCF_020844005.1	0	1	1	0	0	0	0	0	0	0	0
GCF_023278025.1	0	1	1	0	0	0	0	0	0	0	0
GCF_025122495.1	1	1	0	0	0	0	0	0	0	0	0
GCF_025127235.1	0	1	1	0	0	0	0	0	0	0	0
GCF_025127245.1	0	1	1	0	0	0	0	0	0	0	0
GCF_925301925.1	0	0	0	0	1	1	0	0	0	0	0

## Sheet: Figure 2E
Hit family	Genus	count
IIA18	Moineauvirus	1
IIA24	Moineauvirus	2
IIA25	987	2
IIA25	Brussowvirus	5
IIA25	Moineauvirus	9
IIA3	Brussowvirus	2
IIA3	Moineauvirus	3
IIA5	Brussowvirus	4
IIA5	Moineauvirus	4
IIA6	5093	4
IIA6	987	3
IIA6	Brussowvirus	12
IIA6	Moineauvirus	48
None	5093	9
None	987	11
None	Brussowvirus	30
None	Moineauvirus	63
None	P738	2

## Sheet: Figure 2F
Genome	GATC	CCGG	GGCC	GCTGG	TTCGAA	GGATG	GCNGC	CGCAT	ACAGC	Genus
KY705254	0.43727	0.762064	0.42295	1.41869	0.890884	1.01729	0.952548	0.61204	1.31435	5093
KY705261	0.285776	0.223546	0.317988	1.79621	0.184634	1.20004	0.674396	0.731756	1.28299	Moineauvirus
KY705269	0.293108	0.302032	0.406954	1.89199	0.871989	0.701117	1.16528	0.316776	1.19398	Brussowvirus
KY705282	0.277399	0.250322	0.274835	1.71169	0.0949054	1.0198	0.742842	0.745656	1.29952	Moineauvirus
KY705283	0.255498	0.251132	0.240161	1.9003	0.174037	1.136	0.655397	0.832743	1.33224	Moineauvirus
KY705285	0.328539	0.259008	0.514604	1.6795	0.718342	0.83757	1.11635	0.337595	1.3018	Brussowvirus
MF580760	0.271141	0.412974	0.277247	2.24989	0.622706	1.12315	0.644876	0.560511	1.23445	Moineauvirus
MF580761	0.243153	0.197097	0.273446	1.91238	0.259942	1.10647	0.74771	0.704384	1.30956	Moineauvirus
MF580762	0.291004	0.383899	0.319102	2.40734	0.555497	1.28977	0.621876	0.473709	1.31035	Moineauvirus
MF580763	0.275133	0.411757	0.317659	2.23462	0.562739	1.16716	0.626073	0.571865	1.28575	Moineauvirus
MF580764	0.252002	0.341785	0.259534	2.31398	0.547091	1.26673	0.688089	0.451735	1.1516	Moineauvirus
MF580765	0.269312	0.375834	0.350141	1.91573	1.23328	1.38467	0.762497	0.706987	1.42646	Moineauvirus
MF580767	0.249407	0.362934	0.325524	1.94916	1.02613	1.40642	0.665205	0.648793	1.26558	Moineauvirus
MF580768	0.258259	0.341618	0.307656	2.05449	1.08417	1.3252	0.632293	0.756782	1.32244	Moineauvirus
MF580772	0.268468	0.366394	0.262751	2.3862	0.631607	1.15182	0.629253	0.432723	1.28436	Moineauvirus
MF580774	0.263915	0.378912	0.33475	1.83112	1.20497	1.36534	0.704048	0.632364	1.20838	Moineauvirus
MF580775	0.277252	0.363992	0.262378	2.32362	0.553834	1.18004	0.623163	0.487053	1.22922	Moineauvirus
MH000602	0.281428	0.188749	0.317378	2.06377	0.0837972	1.26758	0.632668	0.647148	1.31962	Moineauvirus
MH375593	0.323467	0.415344	0.600459	1.78539	0.726482	0.927944	0.940582	0.455746	1.30592	Brussowvirus
MH375594	0.335666	0.303146	0.341161	2.18454	0.429773	1.25579	0.668658	0.66938	1.3747	Moineauvirus
MH375595	0.1711	0.446833	0.453108	2.14477	0.642766	0.986709	0.724905	0.737851	1.2728	Moineauvirus
MH375596	0.220656	0.442266	0.326027	1.64774	0.141446	0.877696	0.727497	0.399036	1.20526	Moineauvirus
MH375598	0.24414	0.359098	0.375965	1.90212	0.766587	1.28901	0.684651	0.519072	1.45386	Moineauvirus
MH375599	0.337732	0.197865	0.364619	1.80046	0.0841403	1.30487	0.60896	0.633709	1.17639	Moineauvirus
MH375600	0.340026	0.368607	0.39116	2.07936	0.62307	1.20233	0.717687	0.573256	1.3441	Moineauvirus
MH892356	0.251598	0.177829	0.300136	2.05213	0.0870538	1.23134	0.734731	0.640441	1.31868	Moineauvirus
MH892358	0.29801	0.442794	0.301631	2.12598	0.725504	1.20149	0.601954	0.524076	1.18373	Moineauvirus
MH892359	0.277496	0.364518	0.282108	2.23027	0.553747	1.11575	0.626181	0.430753	1.21614	Moineauvirus
MH892365	0.306207	0.558636	0.700182	1.88922	1.06446	1.0214	0.777659	0.720869	1.2272	987
MH892368	0.302635	0.552395	0.689942	1.87028	0.970686	1.11569	0.767498	0.711553	1.1962	987
MH892370	0.324583	0.59996	0.669149	1.87627	0.834919	1.11502	0.796994	0.718744	1.21652	987
MH892371	0.293471	0.574324	0.658551	1.73331	0.899446	1.14039	0.754228	0.657617	1.1186	987
MH892372	0.310915	0.608798	0.678227	1.84936	1.00064	1.11335	0.783196	0.715527	1.21383	987
MH892374	0.296939	0.587239	0.6403	1.78142	1.05934	1.06646	0.821948	0.722972	1.22739	987
MH892375	0.31183	0.241783	0.335121	1.66521	0.647442	1.12249	0.80546	0.567527	1.14386	Moineauvirus
MH892377	0.288057	0.186084	0.316138	1.90775	0.0851686	1.13586	0.729476	0.72229	1.34943	Moineauvirus
MH892378	0.284903	0.177889	0.30753	1.92485	0.0827818	1.12978	0.716255	0.754547	1.39953	Moineauvirus
MH892380	0.252979	0.233181	0.327859	2.14987	0.25725	1.23897	0.740619	0.594558	1.29227	Moineauvirus
MH892381	0.259518	0.216494	0.329357	1.9416	0.170861	1.12664	0.720122	0.711014	1.29525	Moineauvirus
MH892383	0.236169	0.448954	0.276298	1.94389	0.655094	0.819314	1.02756	0.504503	1.29054	Brussowvirus
MH892384	0.236169	0.448954	0.276298	1.94389	0.655094	0.819314	1.02756	0.504503	1.29054	Brussowvirus
MH892385	0.236169	0.448954	0.276298	1.94389	0.655094	0.819314	1.02756	0.504503	1.29054	Brussowvirus
MH937463	0.253271	0.553711	0.432518	1.83702	0.601789	0.703873	1.11031	0.442565	1.39327	Brussowvirus
MH937473	0.380996	0.419891	0.238714	1.75681	1.31984	0.755413	0.93327	0.32136	1.44904	Brussowvirus
MH937480	0.2747	0.292768	0.373801	1.56983	0.468161	1.12833	0.620909	0.740379	1.24278	Moineauvirus
MH937484	0.322473	0.284259	0.472698	1.78821	0.71327	0.793274	1.11114	0.385696	1.25769	Brussowvirus
MH937485	0.309438	0.380262	0.378979	1.72831	0.330279	1.1808	0.691259	0.696543	1.4515	Moineauvirus
MH937492	0.263832	0.2921	0.411483	2.00579	0.333967	1.25107	0.745825	0.769471	1.34761	Moineauvirus
MH937497	0.276321	0.345346	0.30636	1.9077	0.508595	1.31197	0.709803	0.64897	1.20146	Moineauvirus
MH937498	0.322774	0.282897	0.490806	1.78631	0.711614	0.793422	1.11888	0.383716	1.25526	Brussowvirus
MH937501	0.249164	0.237007	0.299778	1.93793	0.169803	1.27934	0.744383	0.697559	1.10693	Moineauvirus
MH937502	0.295718	0.438834	0.674143	2.00297	0.712489	0.805043	1.05382	0.412246	1.2715	Brussowvirus
MH937503	0.276093	0.521268	0.681172	1.6152	0.858202	0.97464	1.06142	0.648702	1.40302	Brussowvirus
MK202160	0.372427	0.974397	0.498613	1.54965	0.700662	0.936308	1.12562	0.490032	1.49939	5093
MK911750	0.0250052	0.0551453	1.27575	2.30633	0.0766131	0	0.871737	0	1.45318	P738
MN938931	0	0	1.06122	2.28481	0.150052	0.11317	0.71175	0	1.61204	P738
MZ090946	0.175322	0.509368	0.474001	1.99212	0.49255	1.28664	0.736004	0.707463	1.16954	Moineauvirus
NC_000871	0.338434	0.416807	0.354667	1.49494	0.759919	0.83807	0.87687	0.730338	1.59612	Moineauvirus
NC_000872	0.319023	0.341406	0.18583	1.44412	0.507676	1.19802	0.743225	0.504081	1.34499	Moineauvirus
NC_002072	0.280439	0.313532	0.308033	1.74563	0.430393	1.01796	0.787253	0.645618	1.33066	Moineauvirus
NC_002185	0.192963	0.172668	0.445973	1.71009	0.681348	1.11965	0.81896	0.484933	1.40181	Moineauvirus
NC_002214	0.348695	0.444582	0.298814	1.76008	1.04814	0.618266	0.942169	0.365585	1.60259	Brussowvirus
NC_004303	0.235604	0.587618	0.362384	1.81769	0.765902	0.881671	1.07329	0.461843	1.49113	Brussowvirus
NC_007019	0.324948	0.285073	0.490997	1.78584	0.719412	0.796165	1.11435	0.384227	1.2512	Brussowvirus
NC_010353	0.323993	0.263448	0.527671	1.84054	1.0226	0.812082	1.09294	0.419048	1.26871	Brussowvirus
NC_012753	0.373753	0.660298	0.274895	1.69274	0.539603	1.0427	1.06703	0.63148	1.42185	5093
NC_013598	0.249857	0.448004	0.612922	1.64729	0.502243	0.777104	1.06394	0.629768	1.04698	Brussowvirus
NC_013645	0.278833	0.310415	0.263505	1.7015	0.548683	1.10119	0.812113	0.659466	1.32261	Moineauvirus
NC_020197	0.311553	0.737361	0.299597	1.86583	0.707891	0.830552	0.832681	0.530808	1.63129	Brussowvirus
NC_022776	0.322749	0.419593	0.417439	1.71706	0.985775	0.75439	1.0967	0.462542	1.3581	Brussowvirus
NC_023503	0.415205	0.37615	0.741704	1.29249	0.549669	1.00558	1.12317	0.461951	1.37468	Brussowvirus
NC_031023	0.297393	0.595758	0.748347	1.61823	1.00337	1.05793	0.877319	0.778369	1.57055	987
NC_031069	0.299081	0.600213	0.580664	1.61192	0.862593	1.16398	0.801551	0.837624	1.30479	987
NC_031094	0.288586	0.579836	0.539316	1.58591	1.04952	1.06682	0.841531	0.769361	1.42096	987
NC_047763	0.29113	0.576047	0.543052	1.60954	1.20765	1.05071	0.85145	0.775	1.36384	987
NC_070651	0.338725	0.198448	0.364955	1.80324	0.0843825	1.30703	0.609855	0.635033	1.17671	Moineauvirus
NC_070652	0.300428	0.27385	0.239373	1.93851	0.694611	1.11617	0.720983	0.535775	1.41845	Moineauvirus
NC_070653	0.245197	0.273213	0.36448	2.02637	0.675131	1.04104	0.794577	0.511106	1.29368	Moineauvirus
NC_070654	0.268998	0.403612	0.363464	2.2418	1.00963	1.45479	0.605254	0.726861	1.24305	Moineauvirus
NC_070655	0.262256	0.387884	0.407646	1.8949	1.16611	1.4554	0.668475	0.635761	1.2733	Moineauvirus
NC_070656	0.210381	0.282265	0.345541	1.86031	0.447918	1.2503	0.74608	0.641295	1.25546	Moineauvirus
NC_070657	0.277823	0.25565	0.38945	2.07249	0.391641	1.17193	0.71106	0.716273	1.06013	Moineauvirus
NC_070658	0.300871	0.285639	0.480703	1.89765	0.327131	1.23269	0.689505	0.662715	1.39627	Moineauvirus
NC_070659	0.255037	0.26501	0.373262	2.02269	0.469036	1.1595	0.729872	0.677408	1.13824	Moineauvirus
NC_070660	0.363839	0.470532	0.475569	1.95733	0.413893	0.926869	0.799912	0.933897	1.31768	Moineauvirus
NC_070661	0.336215	0.337878	0.460492	1.97256	0.695238	1.12035	0.599658	0.81034	1.43725	Moineauvirus
NC_070662	0.237442	0.469659	0.359919	2.04192	1.03138	1.27294	0.676036	0.651418	1.20573	Moineauvirus
NC_070663	0.275721	0.346443	0.305682	1.90064	0.511942	1.34011	0.725477	0.650729	1.20096	Moineauvirus
NC_070664	0.225202	0.361144	0.449732	1.62639	0.283335	1.2398	0.51743	0.692855	1.10993	Moineauvirus
NC_070665	0.27537	0.252764	0.372762	1.95393	0.162831	1.353	0.740368	0.707497	1.19587	Moineauvirus
NC_070666	0.341974	0.399758	0.213409	1.76835	0.505126	1.04452	0.776565	0.39397	1.65571	Moineauvirus
NC_070667	0.321236	0.217886	0.358755	2.06504	0.492679	1.05457	0.544338	0.635473	1.38986	Moineauvirus
NC_070668	0.353354	0.217446	0.276538	1.65522	0.61103	0.985239	0.683631	0.67322	1.4597	Moineauvirus
NC_070669	0.257231	0.488781	0.374121	2.02898	1.11062	1.22146	0.64309	0.631418	1.28817	Moineauvirus
NC_070670	0.331875	0.231298	0.295813	1.87349	0.436969	1.09635	0.836108	0.564281	1.31318	Moineauvirus
NC_070671	0.418526	0.403773	0.562363	1.68479	0.246544	1.20081	0.73605	0.672531	1.71197	Moineauvirus
NC_070672	0.326065	0.462955	0.476411	1.676	0.7307	1.08927	0.825236	0.601671	1.46379	Moineauvirus
NC_070673	0.306093	0.152713	0.366789	1.94579	0.548881	0.961202	0.858263	0.44915	1.26234	Moineauvirus
NC_070674	0.23923	0.229151	0.370665	1.98086	0.561409	1.21402	0.838763	0.893667	1.20389	Moineauvirus
NC_070675	0.199895	0.434424	0.412047	1.83262	0.66291	1.09743	0.563957	0.791683	1.33873	Moineauvirus
NC_070676	0.382138	0.217647	0.423722	1.91955	0.558944	1.01676	0.706962	0.47077	1.30323	Moineauvirus
NC_070677	0.345056	0.413818	0.420957	1.69903	0.590472	0.771765	0.804372	0.727926	1.64844	Moineauvirus
NC_070678	0.377834	0.342087	0.34916	1.74503	0.331988	1.13562	0.662203	0.651377	1.64116	Moineauvirus
NC_070679	0.176465	0.462832	0.378507	1.82155	0.640976	1.12699	0.579095	0.769658	1.54015	Moineauvirus
NC_070680	0.291225	0.277256	0.327362	2.10243	0.527776	1.1598	0.630489	0.55207	1.14707	Moineauvirus
NC_070681	0.226598	0.308766	0.324853	1.74813	0.363028	1.1907	0.788735	0.544024	1.6597	Moineauvirus
NC_070682	0.281055	0.329708	0.400569	1.7453	0.333386	1.11729	0.750306	0.698288	1.40995	Moineauvirus
NC_070683	0.315667	0.206957	0.450855	1.67576	0.727417	1.15047	0.720816	0.765192	1.54704	Moineauvirus
NC_070684	0.257918	0.19076	0.331736	2.05367	0.606416	1.09565	0.823599	0.68628	1.30843	Moineauvirus
NC_070685	0.235117	0.176446	0.283688	1.89545	0.600449	1.1964	0.725225	0.675323	1.18624	Moineauvirus
NC_070686	0.221856	0.394115	0.409569	1.5568	1.10466	1.04685	0.694262	0.41954	1.27783	Moineauvirus
NC_070687	0.253332	0.321244	0.311277	1.98733	1.04022	1.30244	0.638476	0.684786	1.39542	Moineauvirus
NC_070688	0.221674	0.392353	0.413986	1.69349	0.684876	1.14454	0.67917	0.571621	1.48002	Moineauvirus
NC_070689	0.283282	0.302377	0.352173	1.89237	0.423673	1.11876	0.785007	0.535004	1.14778	Moineauvirus
NC_070690	0.391872	0.324173	0.392701	2.06468	0.406687	1.26592	0.752181	0.825126	1.32296	Moineauvirus
NC_070691	0.302165	0.22925	0.40556	2.07647	0.247717	1.14076	0.775019	0.662032	1.36685	Moineauvirus
NC_070692	0.329029	0.34884	0.381121	2.03808	0.338998	1.16634	0.736105	0.62342	1.32987	Moineauvirus
NC_070693	0.279752	0.331122	0.468336	1.80454	0.394423	1.21932	0.587496	0.539529	1.27047	Moineauvirus
NC_070694	0.259103	0.24746	0.294829	1.7655	0.184003	1.29579	0.650368	0.738634	1.20581	Moineauvirus
NC_070695	0.306368	0.258885	0.290349	1.8729	0.483928	0.945096	0.697029	0.613821	1.28247	Moineauvirus
NC_070696	0.295449	0.333912	0.360644	1.84046	0.25887	1.27109	0.748776	0.62956	1.27058	Moineauvirus
NC_070697	0.257298	0.237058	0.280821	1.95136	0.168733	1.2109	0.733704	0.69713	1.1398	Moineauvirus
NC_070698	0.266939	0.226739	0.254632	1.69019	0.358225	1.03588	0.669093	0.774481	1.45912	Moineauvirus
NC_070699	0.29935	0.269945	0.236615	1.67404	0.167582	1.04971	0.59356	0.851962	1.19162	Moineauvirus
NC_070700	0.25616	0.226431	0.220198	1.90457	0.174863	1.10717	0.642135	0.835216	1.29661	Moineauvirus
NC_070701	0.326618	0.257021	0.294139	1.82715	0.221211	1.13841	0.795683	0.664729	1.50044	Moineauvirus
NC_070702	0.373898	0.243352	0.27962	1.76794	0.554734	1.21258	0.784204	0.623394	1.76684	Moineauvirus
NC_070703	0.284667	0.254415	0.231814	1.702	0.321729	1.21706	0.672224	0.714017	1.30062	Moineauvirus
NC_070704	0.277883	0.296073	0.357	1.59736	0.319206	1.09966	0.657856	0.71139	1.28775	Moineauvirus
NC_070705	0.322837	0.266461	0.295028	1.90075	0.243888	1.45694	0.668761	0.610148	1.35704	Moineauvirus
NC_070706	0.302217	0.259895	0.324248	1.78808	0.249842	1.4417	0.653657	0.718978	1.34031	Moineauvirus
NC_070707	0.332982	0.334283	0.327769	1.79166	0.0856539	1.35121	0.764666	0.879947	1.38995	Moineauvirus
NC_070708	0.337271	0.12697	0.343116	1.68086	0.745423	1.27532	0.811178	0.345192	0.966775	Moineauvirus
NC_070709	0.350056	0.146844	0.327667	1.52559	0.553969	1.22982	0.776945	0.477904	1.03882	Moineauvirus
NC_070710	0.300785	0.35551	0.333013	1.96655	0.85264	1.16452	0.678582	0.800701	1.28726	Moineauvirus
NC_070711	0.250336	0.334189	0.347971	1.69615	0.602164	1.08048	0.695527	0.647463	1.28703	Moineauvirus
NC_070712	0.317186	0.330429	0.333646	1.63846	0.739292	1.03798	0.682945	0.731909	1.31715	Moineauvirus
NC_070713	0.261334	0.378175	0.332685	1.87353	1.20903	1.38239	0.667486	0.675207	1.23396	Moineauvirus
NC_070714	0.280704	0.371867	0.307206	2.10042	0.789969	1.18608	0.559235	0.508824	1.28516	Moineauvirus
NC_070715	0.308375	0.252297	0.299548	1.95856	0.338803	1.15208	0.647721	0.461688	1.39629	Moineauvirus
NC_070716	0.328956	0.247753	0.245572	1.76645	0.718461	1.16167	0.686179	0.632983	1.62681	Moineauvirus
NC_070717	0.263903	0.3531	0.330238	1.84475	0.720518	1.21853	0.678672	0.799427	1.15866	Moineauvirus
NC_070718	0.302405	0.411077	0.445442	2.04306	0.774297	1.04371	0.628721	0.753485	1.21879	Moineauvirus
NC_070719	0.281696	0.288465	0.435537	1.70702	0.912197	1.11161	0.697926	0.807728	1.20554	Moineauvirus
NC_070720	0.303438	0.207469	0.305262	1.65995	0.401092	1.07269	0.836198	0.45164	1.05462	Moineauvirus
NC_070721	0.307305	0.118264	0.324547	1.86235	0.168328	1.21193	0.752124	0.697894	1.33256	Moineauvirus
NC_070722	0.344415	0.302681	0.345345	1.86456	0.175755	1.39522	0.594795	0.503637	1.27577	Moineauvirus
NC_070723	0.252124	0.231535	0.325452	2.18299	0.255965	1.23817	0.734622	0.639583	1.3189	Moineauvirus
NC_070724	0.270826	0.319866	0.339803	2.08515	0.259742	1.20966	0.694351	0.66813	1.25302	Moineauvirus
NC_070725	0.318776	0.398028	0.50794	1.39409	0.377067	0.751377	0.862315	0.542218	0.534234	Moineauvirus
NC_070726	0.292652	0.326042	0.479538	1.27585	0.474332	0.471021	0.667796	0.57493	0.71366	Moineauvirus
NC_070898	0.285117	0.569382	0.65439	1.67071	0.91724	1.13659	0.75606	0.662675	1.08424	987
NC_070899	0.333205	0.642049	0.674813	1.83077	0.968079	1.0773	0.798744	0.692271	1.25811	987
NC_070900	0.219587	0.656801	0.754366	1.8603	0.860376	1.00689	0.746457	0.684058	1.11475	987
NC_070901	0.285421	0.4305	0.567066	1.77432	0.648076	0.943924	0.873667	0.487364	1.2816	987
NC_071051	0.397404	0.633112	0.308117	1.57151	0.675506	0.916756	0.9586	0.384166	1.34459	5093
NC_071052	0.33406	0.911394	0.314026	1.39288	0.88533	0.994317	0.981018	0.489992	1.35357	5093
NC_071053	0.392616	0.89385	0.44947	1.44893	0.852726	0.761321	1.05085	0.44212	1.36823	5093
NC_071054	0.410753	0.689232	0.400844	1.43583	0.850714	1.00953	0.953791	0.598894	1.31198	5093
NC_071055	0.374574	0.828803	0.420989	1.69359	0.767554	0.90529	0.96328	0.547294	1.49047	5093
NC_071056	0.38722	0.730982	0.305096	1.62271	0.864308	1.09276	0.975787	0.598302	1.45477	5093
NC_071057	0.400598	0.714737	0.31634	1.69222	0.640854	1.25786	1.01098	0.539267	1.40544	5093
NC_071058	0.442685	0.489273	0.293023	1.67089	0.472075	0.920836	1.0286	0.433947	1.37702	5093
NC_071059	0.371133	0.838658	0.392703	1.69097	0.966077	1.00615	0.987025	0.629157	1.32901	5093
NC_071060	0.421509	0.874818	0.371285	1.67953	0.84322	0.884508	1.07367	0.405429	1.30274	5093
NC_071061	0.304202	0.408224	0.526416	1.82064	0.738911	1.06371	1.00418	0.549822	1.21427	Brussowvirus
NC_071062	0.288313	0.261359	0.653801	1.68695	0.842636	1.00853	1.03908	0.592944	1.17991	Brussowvirus
NC_071063	0.306887	0.392813	0.569305	1.97431	0.651675	0.587658	1.12046	0.338271	1.17221	Brussowvirus
NC_071064	0.243555	0.462335	0.573657	1.55556	0.609491	0.988984	0.975906	0.392304	1.37453	Brussowvirus
NC_071065	0.276652	0.55256	0.417961	1.3218	0.805803	1.13012	1.05094	0.407954	1.51606	Brussowvirus
NC_071066	0.321319	0.393758	0.539237	1.3206	0.822034	1.12382	1.07404	0.497785	1.24171	Brussowvirus
NC_071067	0.302214	0.37195	0.407644	1.45854	0.751628	0.978831	0.974586	0.511301	1.23592	Brussowvirus
NC_071068	0.252988	0.552544	0.450969	1.86936	0.60223	0.727406	1.10911	0.442138	1.36672	Brussowvirus
NC_071069	0.27365	0.469824	0.636266	1.94688	1.06669	0.94749	1.07091	0.491422	1.24686	Brussowvirus
NC_071070	0.295803	0.550425	0.677059	1.91084	0.846149	0.995415	1.07003	0.580407	1.27535	Brussowvirus
NC_071071	0.295741	0.439244	0.674773	2.0018	0.712282	0.804765	1.05382	0.412215	1.2719	Brussowvirus
NC_071072	0.276071	0.521268	0.681172	1.6152	0.858133	0.974563	1.06139	0.648911	1.40347	Brussowvirus
NC_071073	0.285511	0.511479	0.450986	1.79286	1.28377	0.663512	1.00533	0.610647	1.3119	Brussowvirus
NC_071074	0.289439	0.345474	0.395513	1.89063	0.923541	0.750193	1.16838	0.308627	1.16068	Brussowvirus
NC_071075	0.246035	0.388801	0.641066	1.90539	0.951681	0.874028	1.0663	0.351282	1.13011	Brussowvirus
NC_071076	0.247588	0.441842	0.372653	1.78226	0.865896	0.846954	1.02285	0.481556	1.3106	Brussowvirus
NC_071077	0.265706	0.438839	0.328018	1.99933	0.603912	0.747035	1.00345	0.619845	1.39102	Brussowvirus
NC_071078	0.254317	0.42618	0.408785	1.92657	0.926185	0.977724	0.920749	0.440813	1.36704	Brussowvirus
NC_071079	0.233764	0.401564	0.503848	1.71088	0.857621	0.992972	0.942887	0.526789	1.33157	Brussowvirus
NC_071080	0.273946	0.236818	0.467274	1.79094	0.789786	0.808636	1.19519	0.429295	1.29344	Brussowvirus
NC_071081	0.335731	0.380228	0.200279	1.52906	0.575323	0.921525	1.11476	0.496656	1.16671	Brussowvirus
NC_071082	0.236169	0.448954	0.276298	1.94389	0.65495	0.819314	1.02756	0.504503	1.29111	Brussowvirus
NC_071083	0.374189	0.423352	0.359999	1.76174	0.426565	0.94125	1.15991	0.454957	1.27458	Brussowvirus
NC_071084	0.238147	0.501349	0.450416	1.77874	0.907212	0.736524	1.11287	0.541403	1.21874	Brussowvirus
NC_071085	0.340381	0.190325	0.404765	1.90383	0.677802	0.739386	1.17865	0.479174	1.34685	Brussowvirus
NC_071086	0.283357	0.535723	0.443603	1.62974	0.784063	0.85797	0.992888	0.629355	1.25735	Brussowvirus

[truncated: 34 more sheets: Figure 3B, Data_Fig3C-3D-S4, Figure 3D-S4, Figure 4A, Figure 4B, Figure 4C, Figure 4D, Figure 4F, Figure 5B, Figure 5C, Figure 5E, Figure S1, Figure S2A, Figure S2B, Figure S2C, Figure S2D, CR1table, Figure S3, Figure S5, Figure S6A …]
